# Supplementary material for: Identification of Pathway-Based Biomarkers with Crosstalk Analysis for Overall Survival Risk Prediction in Breast Cancer
Source: Front Genet. 2021 Oct 21;12:689715. doi: 10.3389/fgene.2021.689715 (PMC8566719; doi:10.3389/fgene.2021.689715)
Supplement: Supplementary file 1 [file Table2.XLSX]

## Sheet: Sheet1
Table S2| performance of the classification system in predicting overall survival of breast cancer patients in different cohorts.
Numbers	Overall Survival				Average Silhouette index index	Calinski–Harabasz criterion
	c-index	95%CI	upper 95%CI	lower 95%CI
2	0.675	0.02	0.695	0.655	0.632	1695.74
3	0.61	0.029	0.639	0.581	0.604	1685.17
4	0.598	0.027	0.625	0.571	0.489	1488.92
5	0.602	0.027	0.629	0.575	0.557	1417.35
6	0.587	0.028	0.615	0.559	0.571	1155
