# Supplementary material for: Identification of Pathway-Based Biomarkers with Crosstalk Analysis for Overall Survival Risk Prediction in Breast Cancer
Source: Front Genet. 2021 Oct 21;12:689715. doi: 10.3389/fgene.2021.689715 (PMC8566719; doi:10.3389/fgene.2021.689715)
Supplement: Supplementary file 5 [file Table5.XLS]

## Sheet: Risk_group_alluvial_stat
Table S5| Statistical analyses for the distributions of group 2 (G2) and group 1 (G1) subgroups in different clinicopathological and genetic subgroups.
Clinic_term	Sub_class	Fraction	p_value
PAM50_subtype	LumB	38.6364	0.00444999
PAM50_subtype	Her2	80	0.0324638
Histological_type	Infiltrating Lobular Carcinoma	80	0.0662186
PAM50_subtype	Normal	84.6154	0.0892506
Estrogen_receptor_status	Negative	67.2727	0.152703
Estrogen_receptor_status	Positive	54.7445	0.152703
Tumor_Stage	Stage X	87.5	0.179263
Histological_type	Mucinous Carcinoma	20	0.192866
Tumor_Stage	Stage IV	38.4615	0.224812
Tumor_Stage	Stage II	53.012	0.247132
Histological_type	Other, specify	46.1538	0.253935
Tumor_Stage	Stage III	64.7059	0.362055
Metastasis_Coded	Negative	59.4444	0.364346
Metastasis_Coded	Positive	41.6667	0.364346
Gender	FEMALE	59.1398	0.400164
Gender	MALE	33.3333	0.400164
Progesterone_receptor_status	Negative	61.2903	0.509861
Progesterone_receptor_status	Positive	55.5556	0.509861
Histological_type	Medullary Carcinoma	100	0.6308
Tumor_Stage	Stage I	62.1622	0.733701
PAM50_subtype	LumA	57.1429	0.91925
PAM50_subtype	Basal	60	0.952096
Histological_type	Infiltrating Ductal Carcinoma	58.4	1
Histological_type	Mixed Histology (please specify)	57.1429	1
Age	<60	58	1
Age	>=60	58.6957	1
