# Supplementary material for: Identification of Pathway-Based Biomarkers with Crosstalk Analysis for Overall Survival Risk Prediction in Breast Cancer
Source: Front Genet. 2021 Oct 21;12:689715. doi: 10.3389/fgene.2021.689715 (PMC8566719; doi:10.3389/fgene.2021.689715)
Supplement: Supplementary file 9 [file Table3.XLS]

## Sheet: G2_vs_G1.all_mut.cancer_census
Table S3| Significantly mutated census genes between group 2 (G2) and group 1 (G1) subgroups.
Hugo_Symbol	G2	G1	P-value	OR	CI.UP	CI.LOW
PIK3CA	82	183	0.00951191	0.654922	0.907241	0.47062
CDH1	20	78	0.000195544	0.388909	0.660489	0.219851
ATR	7	3	0.0453258	3.99013	24.1027	0.90205
ALK	6	1	0.0124613	10.2559	472.961	1.23485
TBX3	5	22	0.0432211	0.371648	1.02102	0.10871
AKAP9	4	19	0.0495397	0.345305	1.05353	0.0845404
TPR	2	18	0.00925058	0.181441	0.766902	0.020271
KDM6A	2	16	0.0241073	0.204974	0.882054	0.0227
CREBBP	2	15	0.0391617	0.2191	0.952993	0.0241278
AMER1	0	12	0.00490185	0	0.59629	0
CRNKL1	0	10	0.0162879	0	0.741994	0
TRIM24	0	8	0.0285993	0	0.977976	0
ZNF429	0	8	0.0285993	0	0.977976	0
AFF3	0	7	0.0499867	0	1.16025	0
IGF2BP2	0	7	0.0499867	0	1.16025	0
LIFR	0	7	0.0499867	0	1.16025	0
G2, group 2; G1, group 1; OR, oddos ratio; CI, confidental interval
