# Supplementary material for: Identification of Pathway-Based Biomarkers with Crosstalk Analysis for Overall Survival Risk Prediction in Breast Cancer
Source: Front Genet. 2021 Oct 21;12:689715. doi: 10.3389/fgene.2021.689715 (PMC8566719; doi:10.3389/fgene.2021.689715)
Supplement: Supplementary file 10 [file Table6.XLS]

## Sheet: Table S6
Table S6| Detailed information of hallmark Gene Set Enrichment Analysis (GSEA) analysis.
Term	ES	NES	p-value	FDR	Geneset size	matched_size	Genes
HALLMARK_INFLAMMATORY_RESPONSE	-0.659489	-2.04468	0	0	200	193	KCNMB2,SLC28A2,PROK2,SLC1A2,MEP1A,NDP,PTGER2,FFAR2,TACR3,SLC7A2,ADRM1,HPN,TPBG,ACVR1B,SRI,CDKN1A,ICOSLG,TIMP1,P2RX4,SCN1B,NMUR1,MET,ATP2A2,RELA,LY6E,P2RY2,MXD1,PVR,SLC7A1,ADM,SLC11A2,ATP2B1,RAF1,ADORA2B,ATP2C1,GABBR1,CD55,KIF1B,PSEN1,MYC,DCBLD2,MMP14,ABI1,IFNAR1,SPHK1,RASGRP1,PCDH7,SLC31A1,TNFSF9,ITGA5,FZD5,INHBA,IRF7,BDKRB1,IFNGR2,RIPK2,CSF3R,ACVR2A,LPAR1,HIF1A,SERPINE1,BST2,IL1R1,NAMPT,TNFAIP6,…
HALLMARK_ALLOGRAFT_REJECTION	-0.711081	-2.18027	0	0	200	197	F2,RPL3L,PRKCG,NOS2,PF4,EGFR,ELANE,MMP9,TPD52,NME1,BRCA1,IL11,UBE2N,EIF5A,MBL2,RPL39,RPS19,MRPL3,AARS,IKBKB,ICOSLG,TIMP1,GLMN,AKT1,NPM1,RPS9,EIF3J,RARS,HDAC9,MTIF2,RPS3A,RPL9,INHBB,CARTPT,ABCE1,THY1,EIF4G3,TRAF2,APBB1,EIF3D,DARS,GCNT1,GALNT1,EIF3A,CDKN2A,CCND3,DEGS1,BCL10,ABI1,MAP3K7,IL4,CAPG,UBE2D1,CD47,INHBA,IRF7,DYRK3,IFNGR2,CSK,RIPK2,ACVR2A,HIF1A,SOCS5,PTPN6,TGFB1,CCND2,ELF4,FLNA,TAPBP,IL9,CX…
HALLMARK_TNFA_SIGNALING_VIA_NFKB	-0.629129	-1.94091	0	0	200	192	CCND1,SLC16A6,SDC4,ZBTB10,IER3,PTGS2,AREG,FJX1,PHLDA2,DUSP5,HES1,EIF1,YRDC,SMAD3,CDKN1A,TGIF1,BHLHE40,ICOSLG,RHOB,VEGFA,PDLIM5,TUBB2A,PTX3,SQSTM1,IRS2,SNN,NINJ1,PHLDA1,TNIP2,RELA,KDM6B,MXD1,ATP2B1,IER5,EFNA1,IL6ST,ID2,JAG1,NR4A2,TSC22D1,KLF10,PMEPA1,MAP2K3,MYC,CD44,GADD45B,MARCKS,CLCF1,EHD1,CEBPD,SPHK1,PANX1,F2RL1,TNFSF9,SPSB1,TRIB1,FOSL2,TRIP10,CEBPB,GADD45A,INHBA,MAFF,IFNGR2,SIK1,IER2,TIPARP,LI…
HALLMARK_PANCREAS_BETA_CELLS	0.725776	1.962	0	0	40	39	GCG,INS,NEUROD1,PCSK1,IAPP,GCK,FOXA2,PCSK2,SCGN,HNF1A,NEUROG3,INSM1,SYT13,PDX1,NKX6-1,ABCC8,STXBP1,SRPRB,SRP14,DCX,SPCS1,SST,SRP9,ELP4,SEC11A,SLC2A2,NKX2-2,VDR,ISL1,PKLR,LMO2,MAFB,AKT3,FOXO1,PAX6,DPP4,CHGA,PAK3,G6PC2
HALLMARK_INTERFERON_GAMMA_RESPONSE	-0.699745	-2.15615	0	0	200	195	PTPN1,METTL7B,ISOC1,PTGS2,MT2A,SRI,ISG15,VAMP8,CDKN1A,AUTS2,PSMA2,OGFR,NCOA3,TOR1B,RBCK1,BPGM,PSMA3,IFITM2,LGALS3BP,LY6E,MTHFD2,PSMB2,NUP93,RAPGEF6,CASP3,PNPT1,SLC25A28,PNP,TRIM26,MVP,TRAFD1,PSME1,SPPL2A,RNF31,RIPK1,IFI35,PTPN2,CASP7,IRF7,TDRD7,ADAR,IRF2,STAT3,DHX58,IFI27,RIPK2,PFKP,IFITM3,HIF1A,BST2,PTPN6,ARL4A,NAMPT,TNFAIP6,ST3GAL5,BTG1,EIF4E3,TAPBP,IRF5,EIF2AK2,NFKBIA,ZNFX1,MYD88,LYSMD2,PELI1,…
HALLMARK_INTERFERON_ALPHA_RESPONSE	-0.695139	-1.95224	0	0	97	91	ISG15,OGFR,GMPR,PSMA3,FAM46A,IFITM2,CNP,LGALS3BP,LY6E,PNPT1,SLC25A28,PROCR,TRIM26,TRAFD1,PSME1,MOV10,RNF31,IFI35,ELF1,CD47,IRF7,TDRD7,ADAR,IRF2,DHX58,IFI27,RIPK2,NUB1,IFITM3,BST2,EIF2AK2,IFITM1,CASP8,OAS1,TRIM5,IRF9,USP18,STAT2,PARP12,PARP9,TRIM14,UBE2L6,TXNIP,SP110,ISG20,TRIM21,DDX60,TMEM140,IL4R,LAP3,MX1,LPAR6,PSMB8,HLA-C,PLSCR1,NCOA7,NMI,SAMD9,CSF1,HERC6,RTP4,PARP14,CCRL2,OASL,IFIT2,CMPK2,IFIH…
HALLMARK_IL6_JAK_STAT3_SIGNALING	-0.632082	-1.773	0	0.000491535	87	85	INHBE,PF4,CRLF2,PTPN1,IL17RB,CNTFR,ACVR1B,CD9,GRB2,LTBR,HAX1,TNFRSF12A,PTPN11,IL6ST,STAM2,IL13RA1,TYK2,CD44,TNFRSF1A,BAK1,IFNAR1,PTPN2,IFNGR2,IL10RB,STAT3,PDGFC,CSF3R,IL1R1,TGFB1,TNFRSF21,JUN,IL17RA,CXCL13,MYD88,CBL,MAP3K8,HMOX1,IRF9,STAT2,ACVRL1,IFNGR1,PIM1,IL3RA,A2M,IL4R,OSMR,SOCS3,CSF1,CD14,CXCL1,PLA2G2A,FAS,LEPR,ITGA4,CD36,SOCS1,TLR2,STAT1,TNF,IRF1,ITGB3,IL15RA,CXCL3,PIK3R5,CCR1,IL1B,CSF2RA,I…
HALLMARK_IL2_STAT5_SIGNALING	-0.536127	-1.66493	0	0.00136928	200	192	SERPINC1,AKAP2,APLP1,SCN9A,COCH,TNFSF11,TNFRSF18,PTGER2,ENO3,ECM1,MAP6,HK2,AHCY,BCL2,IGF1R,SLC39A8,GPX4,RHOH,PRAF2,ALCAM,SLC29A2,ETV4,SLC1A5,IL1RL1,BCL2L1,PDCD2L,FURIN,GPR83,CA2,P4HA1,PTH1R,PTRH2,SERPINB6,NDRG1,ENPP1,FAH,PLEC,BHLHE40,AMACR,PUS1,RHOB,SYNGR2,NOP2,P2RX4,DHRS3,IRF6,UMPS,S100A1,CKAP4,LCLAT1,ODC1,ST3GAL4,NCOA3,SOCS2,CDKN1C,POU2F1,PHLDA1,SPRED2,SPRY4,RNH1,COL6A1,MYO1C,MXD1,CD81,PHTF2,NC…
HALLMARK_MYOGENESIS	0.523488	1.81045	0	0.00171898	200	192	MYF6,MYL1,CSRP3,MYH7,CKM,MYL2,MYOM2,MYH2,MYBPC3,MYH1,MYOG,ACTN3,MYLPF,ACTC1,MYL4,SLN,TNNT3,PVALB,TNNC2,COX6A2,DES,TNNI1,TCAP,CACNG1,TNNC1,ACTN2,CACNA1H,GNAO1,ANKRD2,HSPB8,ATP2A1,KCNH2,STC2,PYGM,HRC,ACTA1,CAMK2B,TNNT1,CASQ1,LDB3,MYL7,APOD,MB,NCAM1,ENO3,DTNA,MAPK12,SCD,ATP6AP1,CHRNG,OCEL1,SPDEF,CKB,PPFIA4,MYL3,SLC6A8,MYL6B,NOS1,MAPRE3,NQO1,PKIA,AK1,PPP1R3C,ERBB3,PFKM,BAG1,GABARAPL2,COX7A1,GAA,PTP4A…
HALLMARK_COAGULATION	0.495082	1.6413	0	0.00974091	138	131	F2,APOC3,C9,C8A,F9,ITIH1,PLG,CPN1,APOA1,SERPINC1,C8B,FGA,CPB2,DCT,PF4,TMPRSS6,FGG,MEP1A,F13B,F11,LEFTY2,PROZ,SERPINA1,C8G,MMP9,KLKB1,F12,PRSS23,HMGCS2,HPN,DUSP14,MSRB2,ADAM9,S100A13,CRIP2,CAPN5,PDGFB,MST1,CD9,FURIN,MBL2,ANG,GNB2,TFPI2,PLAT,USP11,TIMP1,MMP11,ACOX2,TIMP3,MMP15,RABIF,S100A1,PREP,COMP,RAC1,SIRT2,PEF1,SH2B2,WDR1,ARF4,CASP9,BMP1,CSRP1,RGN,LAMP2,SPARC,LTA4H,THBS1,MMP10,MASP2,MMP14,ISCU,…
HALLMARK_KRAS_SIGNALING_UP	-0.473748	-1.4696	0.00393701	0.0262664	200	192	NR1H4,NR0B2,ARG1,SNAP25,SCG3,PPBP,PCSK1N,HIST1H2BB,FGF9,TSPAN13,CPE,TSPAN1,PTPRR,APOD,NGF,MMP9,HOXD11,PEG3,IGF2,CBX8,PTGS2,TPH1,JUP,GABRA3,ETV4,ANO1,MYCN,CAB39L,MAP7,CA2,YRDC,PLAT,CBR4,RBM4,GADD45G,PLEK2,AVL9,ACE,MMP11,FBXO4,PCP4,ATG10,SCN1B,KCNN4,AKT2,HDAC9,TRIB2,PTCD2,SCG5,BPGM,CROT,ZNF639,EPB41L3,BTC,TOR1AIP2,PTBP2,TMEM158,DNMBP,ID2,BTBD3,ZNF277,IL1RL2,EVI5,AMMECR1,MTMR10,WDR33,RELN,MMP10,STRN…
HALLMARK_OXIDATIVE_PHOSPHORYLATION	0.420321	1.46591	0	0.0502803	200	194	COX6C,COX17,MRPS30,COX6A1,ATP5I,ECI1,VDAC3,ATP6AP1,NDUFC2,ATP5D,ATP5H,GOT2,ATP6V1H,NDUFA3,NDUFA2,NDUFS6,ETFB,ATP5E,COX5B,TIMM13,ATP6V0B,CYC1,SLC25A4,COX8A,COX6B1,NDUFB7,ACADSB,MRPS12,GPX4,NDUFA4,ATP5G1,NDUFA1,AIFM1,NDUFA8,UQCR11,COX7A2,TIMM50,ATP6V0C,POLR2F,NDUFAB1,ATP5G2,NDUFB4,NDUFB2,NDUFC1,MRPS15,SLC25A11,COX4I1,GRPEL1,TIMM10,ATP6V1G1,PHYH,HSPA9,NDUFS3,UQCRB,ATP6V1F,ECH1,ATP5J2,CPT1A,PDHX,VDAC…
HALLMARK_COMPLEMENT	-0.439748	-1.34343	0.0131234	0.0976516	200	189	F2,C9,ITIH1,PLG,SERPINC1,HPCAL4,SCG3,MT3,ACTN2,TMPRSS6,DGKG,C4BPB,SERPINA1,HSPA1A,GATA3,KLKB1,KCNIP3,CDK5R1,PCLO,PCSK9,DUSP5,ADAM9,S100A13,PPP4C,PDGFB,SRC,RCE1,CA2,ANG,GNB2,TFPI2,GRB2,SIRT6,MMP13,PLAT,CALM3,ATOX1,PHEX,TIMP1,USP14,PRKCD,MMP15,RABIF,AKAP10,HSPA5,CALM1,PREP,VCPIP1,COL4A2,ME1,PRDM4,CD46,BRPF3,GPD2,RNF4,PFN1,CASP9,PIK3CA,RAF1,STX4,FDX1,CDH13,CASP3,CSRP1,CD55,GMFB,PSEN1,USP8,LAMP2,LTA4…
HALLMARK_XENOBIOTIC_METABOLISM	0.39686	1.36965	0.00436681	0.102795	200	192	CRP,ITIH1,CYP17A1,FABP1,PLG,CYP4F2,IGFBP1,G6PC,GCKR,VTN,ARG1,ACSM1,DDC,ALDH3A1,CYP2E1,HGFAC,SERPINA6,SLC22A1,ITIH4,F11,AKR1C2,MPP2,DCXR,GNMT,PTGES,TMEM97,ESR1,HES6,FBP1,RAP1GAP,GSS,ADH7,BLVRB,AHCY,NFS1,GSTT2,MCCC2,CYP2J2,JUP,PYCR1,SPINT2,SLC35B1,DHPS,TMBIM6,NQO1,MAOA,SMOX,DDAH2,SLC1A5,TAT,ECH1,BCAR1,HPRT1,MBL2,CA2,LONP1,ENPEP,MT2A,IGFBP4,PTGES3,DDT,SAR1B,FAH,ASL,CYP1A1,BPHL,PEMT,PMM1,SHMT2,EPHX1,…
HALLMARK_APOPTOSIS	-0.434509	-1.32871	0.0248366	0.102854	161	156	F2,HSPB1,ENO2,CCND1,AIFM3,GUCY2D,FDXR,KRT18,IER3,BCL2L10,SOD1,BIK,RARA,BCAP31,GPX4,DDIT3,EBP,MGMT,GSTM1,BRCA1,BCL2L1,PAK1,ERBB3,PTK2,RHOT2,HMGB2,PLAT,VDAC2,CDKN1A,PSEN2,DNM1L,TIMP1,RHOB,DIABLO,TIMP3,SQSTM1,MADD,PMAIP1,BAX,ERBB2,H1F0,RETSAT,CASP6,TOP2A,TSPO,CASP2,WEE1,DAP3,CDK2,PPP2R5B,BMF,ADD1,TNFRSF12A,CTH,DFFA,BID,RELA,CDKN1B,PPP3R1,DAP,NEFH,PEA15,BGN,CASP9,GSR,PPT1,ETF1,CDC25B,SMAD7,CASP3,LMNA…
HALLMARK_EPITHELIAL_MESENCHYMAL_TRANSITION	-0.425484	-1.30978	0.0151707	0.114416	200	193	APLP1,PRSS2,BDNF,CDH2,FBN2,SCG2,ANPEP,ENO2,IGFBP2,ECM1,SDC4,MSX1,GPC1,MEST,AREG,SLC6A8,MAGEE1,LAMA3,PFN2,TFPI2,COL5A3,PLOD1,IGFBP4,EDIL3,QSOX1,MATN3,PCOLCE,PLOD3,TIMP1,RGS4,RHOB,VEGFA,LOXL2,TIMP3,PTX3,MGP,SERPINH1,MCM7,PPIB,COL4A1,LGALS1,LAMA1,CADM1,TPM2,BASP1,COMP,COL4A2,SGCB,DKK1,TNFRSF12A,GJA1,GPX7,CAP2,ITGB5,SDC1,COL6A2,THY1,FSTL3,PVR,BGN,NTM,COPA,PLOD2,BMP1,SNTB1,MYL9,ID2,COL11A1,TPM4,CRLF1,…
HALLMARK_ESTROGEN_RESPONSE_EARLY	0.372913	1.27601	0.0244898	0.2143	200	191	KRT13,DHRS2,ELOVL2,MPPED2,HSPB8,STC2,RET,TFF3,CCND1,SULT2B1,TSKU,KRT19,GFRA1,MAPT,THSD4,FKBP4,GAB2,PTGES,SLC27A2,KRT18,KCNK15,FAM134B,NPY1R,OLFM1,GREB1,SLC39A6,RAPGEFL1,CELSR2,RHOBTB3,CANT1,KRT8,ADCY1,MSMB,IL17RB,AMFR,ABHD2,BLVRB,SYNGR1,WFS1,ABCA3,PRSS23,ANXA9,BCL2,SLC7A2,CBFA2T3,FASN,TFF1,CA12,AREG,DHCR7,IGF1R,RHOD,KDM4B,SLC22A5,RARA,UGCG,FLNB,MYB,ASB13,CLDN7,OVOL2,SLC1A4,SYBU,TUBB2B,SLC19A2,SLC…
HALLMARK_HEDGEHOG_SIGNALING	0.464504	1.24124	0.152406	0.215088	36	34	PLG,SHH,SLIT1,NRCAM,SCG2,NKX6-1,CNTFR,CDK5R1,HEY2,HEY1,L1CAM,TLE3,UNC5C,CRMP1,CELSR1,VEGFA,OPHN1,LDB1,THY1,NF1,RASA1,VLDLR,MYH9,TLE1,RTN1,ACHE,DPYSL2,ETS2,PML,NRP1,CDK6,PTCH1,NRP2,GLI1
HALLMARK_BILE_ACID_METABOLISM	0.383767	1.2416	0.0467626	0.244832	112	107	GC,NR1H4,HSD3B1,APOA1,NR0B2,TTR,HAO1,KLF1,PIPOX,CYP46A1,SERPINA6,RXRG,AKR1D1,SOAT2,RBP1,SULT2B1,SLCO1A2,FDXR,GNMT,SLC27A2,PEX11G,ISOC1,DIO1,ABCA3,CYP8B1,SOD1,SLC27A5,SLC22A18,DHCR24,PXMP2,PRDX5,PEX7,PHYH,ABCD3,PEX16,NUDT12,PEX6,PFKM,NR1I2,HSD3B7,ABCA2,TFCP2L1,ALDH8A1,IDI1,AMACR,PEX12,FADS2,BCAR3,LONP2,SCP2,ABCA5,PEX19,RETSAT,PECR,HSD17B6,PEX1,EFHC1,AR,SLC23A1,PEX13,GNPAT,IDH2,ALDH9A1,CROT,GCLM,PE…
HALLMARK_SPERMATOGENESIS	0.3699	1.19777	0.121951	0.247706	135	120	TNP1,DDX4,DPEP3,PGK2,CLVS1,SCG3,CHRM4,TULP2,ODF1,DDX25,GSG1,CST8,PCSK1N,TNNI3,ADCYAP1,TUBA3C,POMC,YBX2,GSTM3,THEG,CFTR,GRM8,HSPA2,VDAC3,CNIH2,ELOVL3,PEBP1,CRISP2,ACRV1,NOS1,NPY5R,ALOX15,PCSK4,TCP11,PSMG1,HIST1H1T,PHKG2,TALDO1,MAP7,COIL,LDHC,BRAF,AURKA,MLF1,CCT6B,STRBP,CDKN3,DMC1,ACE,HSPA1L,HSPA4L,MAST2,RAD17,SEPT4,NEK2,CLGN,PIAS2,CDK1,PGS1,TSN,NCAPH,PHF7,CLPB,CCNB2,SCG5,GMCL1,IFT88,KIF2C,IDE,PARP…
HALLMARK_ESTROGEN_RESPONSE_LATE	0.353878	1.20532	0.0495495	0.258803	200	193	IGSF1,KRT13,ASCL1,DHRS2,TNNC1,PLAC1,COX6C,HSPB8,FGFR3,DNAJC12,SERPINA5,RET,CACNA2D2,TFF3,CCND1,SULT2B1,TSPAN13,CPE,KRT19,DCXR,AGR2,CDH1,MAPT,SORD,FKBP4,PTGES,SLC27A2,GINS2,SERPINA1,NPY1R,OLFM1,RAPGEFL1,CELSR2,HOMER2,MDK,IL17RB,AMFR,CHST8,ABHD2,BLVRB,WFS1,CKB,ABCA3,PRSS23,ANXA9,BCL2,ETFB,MEST,LLGL2,TFF1,CA12,AREG,DHCR7,SLC22A5,TH,HMGCS2,ST6GALNAC2,FLNB,MYB,ALDH3A2,TST,GAL,OVOL2,SLC1A4,RNASEH2A,ITP…
HALLMARK_KRAS_SIGNALING_DN	0.343885	1.17516	0.0695652	0.265661	200	179	AMBN,MYH7,CKM,GRID2,MYO15A,GDNF,SNCB,P2RX6,KRT13,ACTC1,NGB,HNF1A,HTR1B,PNMT,WNT16,ITIH3,KCNQ2,SERPINA10,CPB1,BRDT,RYR2,SLC6A3,KCNN1,CACNG1,ARHGDIG,TG,KLHDC8A,LGALS7,COL2A1,FGFR3,NTF3,IRS4,ADRA2C,SLC30A3,CPA2,KCNE2,TNNI3,HSD11B2,IGFBP2,ATP4A,INSL5,CDH16,ATP6V1B1,GPRC5C,UGT2B17,ALOX12B,BMPR1B,TEX15,YBX2,CALCB,RGS11,GAMT,CELSR2,PAX3,MAGIX,CCDC106,CHRNG,CNTFR,SPTBN2,EFHD1,SMPX,MYOT,LFNG,NOS1,CLDN8,SL…
HALLMARK_GLYCOLYSIS	0.313594	1.07351	0.211207	0.417713	200	192	ALDOB,LHX9,NDST3,GYS2,GAL3ST1,CACNA1H,STC2,CHST1,ENO2,TFF3,B3GAT1,EGFR,DPYSL4,STC1,FKBP4,CLDN9,ARTN,NOL3,SLC25A10,GOT2,IER3,CLDN3,HK2,GPC1,PPFIA4,POLR3K,ALDOA,MIF,B3GAT3,SOD1,BIK,SDC2,EFNA3,MIOX,ABCB6,GUSB,SPAG4,GALK1,G6PD,FBP2,CHPF,GALE,CAPN5,PGLS,TPI1,TPBG,PPIA,TXN,P4HA2,NSDHL,TALDO1,P4HA1,B3GALT6,XYLT2,ANG,ALDH7A1,MPI,HOMER1,MDH2,NDUFV3,B4GALT2,PLOD1,B4GALT7,ALG1,LDHC,TSTA3,IDUA,AURKA,GLCE,QSO…
HALLMARK_APICAL_SURFACE	-0.447353	-1.13538	0.258308	0.430811	44	43	HSPB1,SLC34A3,SCUBE1,GSTM3,GATA3,ADIPOR2,SHROOM2,AFAP1L2,RTN4RL1,PCSK9,BRCA1,LYPD3,ATP8B1,NCOA6,FLOT2,SULF2,MDGA1,CROCC,ATP6V0A4,TMEM8B,EPHB4,THY1,AIM1,APP,DCBLD2,ADAM10,EFNA5,AKAP7,B4GALT1,GHRL,PLAUR,GAS1,SLC2A4,SRPX,PKHD1,CX3CL1,RHCG,NTNG1,LYN,IL2RB,CD160,IL2RG,MAL
HALLMARK_UV_RESPONSE_DN	-0.384983	-1.14494	0.20195	0.437097	144	138	BDNF,MAGI2,MMP16,MT1E,INSIG1,IGF1R,SDC2,SLC22A18,MGMT,FZD2,SCN8A,VAV2,IGFBP5,APBB2,DBP,IRS1,SRI,SMAD3,MGLL,BHLHE40,SYNJ2,RGS4,DDAH1,INPP4B,SPOP,PDLIM5,PEX14,ICA1,ERBB2,PRKAR2B,ATRN,AGGF1,MET,KCNMA1,ABCC1,MTA1,ATP5S,GJA1,PIAS3,ZMIZ1,CAP2,CDON,CDKN1B,PRKCE,BMPR1A,MAP2K5,SLC7A1,ATP2B1,FHL2,RXRA,YTHDC1,ADORA2B,DYRK1A,LTBP1,PLCB4,ATP2C1,SMAD7,CDC42BPA,GCNT1,CDK13,COL11A1,PAPD7,ANXA2,ARHGEF9,KALRN,NIPB…
HALLMARK_MYC_TARGETS_V2	0.375528	1.07586	0.338369	0.440183	58	57	SORD,TMEM97,SLC19A1,HK2,EXOSC5,IPO4,SLC29A2,PHB,NOC4L,PPAN,UNG,HSPE1,PA2G4,FARSA,RRP9,LAS1L,DCTPP1,RRP12,MCM4,RABEPK,CBX3,TBRG4,MRTO4,AIMP2,NOP16,PUS1,HSPD1,WDR74,SRM,IMP4,BYSL,NOP2,MYBBP1A,GRWD1,MPHOSPH10,CDK4,NPM1,SUPV3L1,PES1,PLK1,TCOF1,PRMT3,TFB2M,GNL3,NDUFAF4,NOLC1,WDR43,NIP7,RCL1,PPRC1,PLK4,UTP20,MYC,MCM5,DDX18,MAP3K6,DUSP2
HALLMARK_MYC_TARGETS_V1	0.314115	1.08242	0.204444	0.453812	200	192	PSMD3,VDAC3,GOT2,CCT2,RUVBL2,CYC1,NME1,TXNL4A,MRPL23,RPL18,POLD2,CLNS1A,GLO1,SNRPD2,PRPF31,TRIM28,NDUFAB1,BUB3,PHB,PSMA7,NHP2,HSP90AB1,PSMB3,SNRPB2,HSPE1,PPIA,COPS5,FBL,PA2G4,PSMD8,VDAC1,RRP9,LSM7,SNRPA,RPS3,CCT7,RPS2,SNRPD1,RPS5,HPRT1,RNPS1,CCT5,H2AFZ,MCM2,RPLP0,YWHAE,RAN,CCT3,MCM4,PTGES3,PRDX3,COX5A,PPM1G,PCNA,SNRPD3,CBX3,CDC45,MAD2L1,PSMC4,AIMP2,NOP16,EIF3B,C1QBP,HSPD1,RANBP1,CSTF2,APEX1,SRM,Y…
HALLMARK_ANGIOGENESIS	0.421011	1.0857	0.322835	0.477877	36	34	VTN,APOH,PRG2,PF4,FGFR1,SERPINA5,STC1,MSX1,VAV2,PTK2,LRPAP1,TIMP1,VEGFA,PDGFA,JAG2,KCNJ8,JAG1,APP,COL5A2,POSTN,S100A4,VCAN,TNFRSF21,CCND2,ITGAV,LUM,THBD,SLCO2A1,NRP1,CXCL6,SPP1,OLR1,LPL,PGLYRP1
HALLMARK_PI3K_AKT_MTOR_SIGNALING	-0.374399	-1.08452	0.318436	0.556821	105	101	FGF17,GNGT1,EGFR,NGF,HRAS,E2F1,PAK4,TRIB3,DDIT3,SLC2A1,PLA2G12A,CSNK2B,AKT1S1,UBE2N,VAV3,PIN1,ECSIT,ACACA,PITX2,RPTOR,CAB39L,ARHGDIA,GRB2,PPP1CA,PRKAG1,CDKN1A,MAPK10,AKT1,ARPC3,CALR,YWHAB,SQSTM1,CDK4,CFL1,EIF4E,AP2M1,TSC2,CLTC,CDK1,SFN,GSK3B,CDK2,MAPK9,PLCG1,MAPK8,RAC1,NFKBIB,PTPN11,CDKN1B,PFN1,ITPR2,RAF1,PRKAR2A,MAPKAP1,TBK1,UBE2D3,TRAF2,SMAD2,IRAK4,THEM4,MKNK2,TIAM1,PRKAA2,PLCB1,PIK3R3,MAP2K3,M…
HALLMARK_CHOLESTEROL_HOMEOSTASIS	-0.213016	-0.580789	1	0.998553	74	69	GLDC,TM7SF2,TMEM97,SCD,ALDOC,FASN,SQLE,DHCR7,TRIB3,MVK,GUSB,PCYT2,EBP,ALCAM,ECH1,CHKA,CD9,MVD,NSDHL,HMGCR,PMVK,ACTG1,CYP51A1,ABCA2,LSS,IDI1,FADS2,ATXN2,FDFT1,ACAT2,ACSS2,HSD17B7,PDK3,GSTM2,MAL2,HMGCS1,SREBF2,FABP5,ERRFI1,TNFRSF12A,STX5,CBS,CPEB2,ETHE1,FDPS,TP53INP1,S100A11,JAG1,AVPR1A,ANXA5,GNAI1,CTNNB1,FBXO6,GPX8,PPARG,FAM129A,ADH4,LGALS3,PLAUR,NFIL3,PNRC1,STARD4,ANTXR2,ATF3,LGMN,CXCL16,PLSCR1,L…
HALLMARK_PROTEIN_SECRETION	0.15363	0.48128	1	0.999925	96	95	TSPAN8,EGFR,ATP6V1B1,KRT18,GNAS,TPD52,ATP6V1H,ERGIC3,SOD1,SH3GL2,BNIP3,COPE,TOM1L1,RAB2A,ARFGEF1,AP2S1,CLCN3,AP2B1,TMED2,TSG101,YIPF6,STX16,ARFGEF2,SCAMP1,OCRL,NAPA,AP1G1,DNM1L,SEC22B,RAB22A,SCAMP3,ARFIP1,YKT6,NAPG,CD63,ICA1,AP2M1,CLTC,ATP1A1,GOSR2,CLTA,COPB2,LMAN1,COG2,TMED10,AP3B1,BET1,RER1,SCRN1,STAM,COPB1,RAB5A,ATP7A,VPS4B,VAMP4,PPT1,VPS45,SEC31A,VAMP7,ARCN1,USO1,KIF1B,GALC,GBF1,TMX1,RAB14,AP…
HALLMARK_WNT_BETA_CATENIN_SIGNALING	-0.283197	-0.702846	0.902402	1	42	38	HDAC11,HEY2,HEY1,KAT2A,DKK4,NCOR2,PSEN2,AXIN1,FRAT1,HDAC5,DVL2,SKP2,DKK1,HDAC2,JAG2,NCSTN,TP53,AXIN2,JAG1,CUL1,RBPJ,PPARD,FZD1,MYC,MAML1,WNT5B,WNT6,ADAM17,GNAI1,CTNNB1,NOTCH4,LEF1,NKD1,CCND2,DLL1,NOTCH1,PTCH1,TCF7
HALLMARK_UV_RESPONSE_UP	0.184219	0.617873	1	1	158	152	ONECUT1,CCK,LHX2,NPTX2,COL2A1,KCNH2,NKX2-5,RET,ENO2,C4BPB,IGFBP2,NTRK3,MAPK8IP2,FKBP4,OLFM1,SULT1A1,SPR,MSX1,HSPA2,BSG,TACR3,ALDOA,TCHH,SLC6A8,SLC25A4,GRINA,MRPL23,TST,TMBIM6,GAL,MAOA,EPCAM,AP2S1,CDC34,H2AFX,GRPEL1,ATP6V1F,STIP1,CHKA,CYB5R1,STARD3,ATP6V1C1,FURIN,CA2,POLR2H,NPTXR,CLCN2,AQP3,GGH,PSMC3,RPN1,PPAT,PDAP1,CEBPG,FEN1,CYP1A1,POLG2,EPHX1,RHOB,PRKCD,KLHDC3,SIGMAR1,PPIF,E2F5,UROD,SQSTM1,YKT6…
HALLMARK_FATTY_ACID_METABOLISM	-0.270922	-0.818143	0.882119	1	158	154	FABP1,HAO2,ALDH3A1,ENO2,RDH16,BMPR1B,HPGD,AADAT,ENO3,ADIPOR2,ECI1,ADH7,NTHL1,ALDOA,MIF,FASN,SLC22A5,HMGCS2,DHCR24,ALDH3A2,HSP90AA1,MAOA,RAP1GDS1,GCDH,ACOT8,PCBD1,ECH1,ACSS1,CPT1A,HSD17B10,ACADS,REEP6,NSDHL,GSTZ1,CA2,CCDC58,ACSM3,H2AFZ,MDH2,ECHS1,PRDX6,ECI2,IDH3B,HMGCL,HSPH1,HSDL2,IDH3G,MGLL,BLVRA,CYP1A1,BPHL,EPHX1,IDI1,APEX1,ERP29,ELOVL5,SDHA,ACOT2,ACADVL,RDH11,MCEE,UROD,ACAT2,PDHB,NCAPH2,HSD17B7…
HALLMARK_UNFOLDED_PROTEIN_RESPONSE	0.279568	0.895505	0.733564	1	113	102	IGFBP1,STC2,EXOC2,LSM1,EIF4EBP1,DNAJA4,BAG3,WFS1,LSM4,ARFGAP1,EXOSC5,BANF1,YIF1A,SLC1A4,NHP2,H2AFX,HSPA9,EIF4A3,RRP9,SRPRB,YWHAZ,IMP3,PAIP1,CEBPG,CNOT2,SERP1,VEGFA,SPCS1,EXOSC1,XPOT,PARN,WIPI1,CALR,TUBB2A,ASNS,RPS14,TARS,PREB,NPM1,EIF4E,EEF2,NOP14,POP4,DCTN1,ATP6V0D1,GOSR2,ALDH18A1,HSPA5,SLC30A5,DDIT4,PDIA6,EXOSC9,GEMIN4,TATDN2,EXOSC2,CXXC1,SEC11A,KIF5B,FUS,ATF4,EIF4G1,HYOU1,DDX10,EDC4,NOLC1,NFYA…
HALLMARK_ANDROGEN_RESPONSE	-0.282348	-0.807162	0.863188	1	101	95	CCND1,KRT19,BMPR1B,HPGD,AZGP1,SORD,KRT8,HOMER2,SCD,KLK3,TPD52,SPDEF,HSD17B14,ABHD2,ZBTB10,INSIG1,ADRM1,DHCR24,PA2G4,HMGCR,MAP7,SRP19,DBI,NDRG1,RRP12,ACSL3,STEAP4,UBE2I,IDI1,STK39,ELOVL5,AKT1,INPP4B,PDLIM5,SMS,APPBP2,H1F0,GPD1L,HMGCS1,SLC38A2,NCOA4,LMAN1,TMEM50A,ZMIZ1,CAMKK2,VAPA,XRCC6,GSR,XRCC5,CENPN,SPCS3,TSC22D1,UAP1,PGM3,DNAJB9,PMEPA1,SLC26A2,SEC24D,RAB4A,CCND3,NGLY1,MYL12A,PIAS1,ABCC4,IQGAP2,…
HALLMARK_TGF_BETA_SIGNALING	-0.306692	-0.808997	0.817507	1	54	52	LEFTY2,CDH1,SKIL,FURIN,FNTA,PPP1CA,SMAD3,RAB31,TGIF1,NCOR2,BCAR3,HDAC1,TRIM33,CDKN1C,PPM1A,BMPR1A,HIPK2,UBE2D3,SMAD7,ID2,XIAP,APC,SMAD1,KLF10,SLC20A1,PMEPA1,RHOA,THBS1,ARID4B,SMURF2,MAP3K7,SMURF1,CTNNB1,SMAD6,TJP1,SPTBN1,ID3,ID1,ACVR1,IFNGR2,SKI,PPP1R15A,BMPR2,SERPINE1,TGFB1,BMP2,WWTR1,TGFBR1,ENG,LTBP2,NOG,JUNB
HALLMARK_G2M_CHECKPOINT	0.16922	0.585709	1	1	200	189	CCND1,GINS2,UBE2S,HN1,PTTG3P,E2F1,SQLE,UBE2C,TROAP,BUB3,HOXC10,MNAT1,PTTG1,SLC38A1,H2AFX,CCNF,TLE3,PBK,KIF22,HMGB3,MYBL2,ESPL1,SNRPD1,DTYMK,AURKB,MT2A,H2AFZ,MCM2,CHMP1A,TRAIP,ORC6,HIST1H2BK,TACC3,LIG3,AURKA,SMAD3,CDC45,TPX2,MAD2L1,NUMA1,CBX1,CKS2,PRC1,TNPO2,BIRC5,DDX39A,CDKN3,EGF,CHAF1A,H2AFV,RACGAP1,POLE,CENPA,CDK4,POLA2,CENPE,GSPT1,KPNA2,HMMR,KIF11,NUSAP1,SUV39H1,NEK2,CDC7,KIF4A,POLQ,PLK1,ORC5,…
HALLMARK_REACTIVE_OXIGEN_SPECIES_PATHWAY	-0.301	-0.765194	0.877709	1	49	44	MPO,SOD1,PRDX2,GPX4,NQO1,G6PD,SRXN1,NDUFB4,TXNRD2,EGLN2,TXN,PRDX1,ERCC2,CDKN2D,HMOX2,PRDX6,ATOX1,MGST1,GLRX2,NDUFA6,PRDX4,GCLC,ABCC1,NDUFS2,STK25,GCLM,GSR,SCAF4,TXNRD1,OXSR1,CAT,PDLIM1,SBNO2,PFKP,MSRA,FTL,PRNP,HHEX,FES,GLRX,JUNB,MBP,GPX3,IPCEF1
HALLMARK_PEROXISOME	0.28339	0.875326	0.776632	1	104	98	TTR,HAO2,CACNA1B,SERPINA6,CRABP1,RXRG,HSD11B2,ALB,FABP6,SULT2B1,ABCC8,UGT2B17,SLC27A2,CRABP2,ISOC1,DIO1,HRAS,SOD1,SLC25A4,DHCR24,PRDX5,ACOT8,ABCD3,SLC25A17,ECH1,ABCC5,PEX2,PEX6,FIS1,NR1I2,PRDX1,ABCB9,HSD3B7,SIAH1,ECI2,HMGCL,IDI1,ERCC1,CDK7,ELOVL5,NUDT19,PEX5,CTBP1,RDH11,LONP2,CLN6,PEX14,SCP2,ACOX1,RETSAT,DHRS3,TOP2A,TSPO,CADM1,DLG4,PEX13,GNPAT,SMARCC1,IDH2,ALDH9A1,IDE,MSH2,PEX11B,ITGB1BP1,PEX11A,…
HALLMARK_APICAL_JUNCTION	0.229081	0.765764	0.991903	1	200	187	NRAP,DMP1,ACTN3,CDH15,ACTC1,COL9A1,CLDN6,ATP1A3,CDH4,KRT31,ACTN2,CADM2,KCNH2,SLC30A3,ACTA1,PPP2R2C,EGFR,CDSN,CDH8,NRTN,CDH1,BAIAP2,GAMT,CLDN9,MMP9,ADRA1B,MDK,SHROOM2,HRAS,MADCAM1,TUBG1,NEGR1,INSIG1,JUP,GRB7,ALOX15B,CRB3,CLDN8,LAMA3,CLDN7,WNK4,ADAM9,NFASC,VAV2,SRC,AMIGO2,AMIGO1,PTK2,MVD,IRS1,ACTG1,TRO,CLDN4,CERCAM,MAPK13,GTF2F1,MYH10,PCDH1,INPPL1,FSCN1,SYMPK,CD276,ICAM5,TAOK2,AKT2,MYL12B,TMEM8B,WA…
HALLMARK_NOTCH_SIGNALING	-0.314744	-0.761414	0.845007	1	32	32	CCND1,LFNG,ARRB1,KAT2A,PSENEN,SKP1,HES1,HEYL,PSEN2,RBX1,FZD7,NOTCH3,APH1A,FBXW11,SAP30,JAG1,CUL1,PPARD,FZD1,DTX2,FZD5,NOTCH2,DTX4,DLL1,TCF7L2,NOTCH1,WNT5A,DTX1,ST3GAL6,PRKCA,WNT2,MAML2
HALLMARK_HEME_METABOLISM	-0.248765	-0.764766	0.969191	1	200	187	SLC30A10,ANK1,MYL4,KLF1,HBQ1,ALAS2,HIST1H4C,FTCD,HEBP1,XK,BCAM,RHCE,FN3K,SLC7A11,HAGH,TMCC2,NFE2,RAP1GAP,BSG,BLVRB,TSPAN5,OSBP2,PRDX2,SLC6A8,ADD2,AHSP,ABCB6,SMOX,PIGQ,SLC2A1,HBD,EIF2AK1,CLCN3,PGLS,P4HA2,TCEA1,MGST3,CA2,GLRX5,AQP3,NUDT4,TSPO2,EPOR,PSMD9,NARF,SLC25A38,BLVRA,MOSPD1,HTATIP2,HMBS,RAD23A,NFE2L1,MINPP1,MXI1,ADIPOR1,TMEM9B,UROD,ASNS,H1F0,GCLC,PPOX,NNT,RNF123,MKRN1,TOP1,SELENBP1,DCAF11,BT…
HALLMARK_HYPOXIA	-0.279887	-0.868233	0.804376	1	200	195	ALDOB,IGFBP1,GCK,INHA,KIF5A,STC2,PYGM,ENO2,SULT2B1,EGFR,DPYSL4,STC1,ENO3,DTNA,SDC4,FBP1,TPD52,ALDOC,IER3,HK2,GPC1,NEDD4L,BCL2,PPFIA4,ALDOA,MIF,CA12,MT1E,SDC2,SLC25A1,EFNA3,DDIT3,ILVBL,GALK1,SLC2A1,PRDX5,GAPDH,SCARB1,SIAH2,PPP1R3C,TPI1,TPBG,PDGFB,P4HA2,GAA,P4HA1,B3GALT6,MT2A,NDRG1,LDHC,SLC37A4,STBD1,FAM162A,CDKN1A,BHLHE40,PFKL,VEGFA,MXI1,HK1,GPI,PCK1,AK4,GYS1,JMJD6,PDK3,CASP6,SELENBP1,HSPA5,DDIT4,…
HALLMARK_E2F_TARGETS	0.223949	0.749184	0.991968	1	200	189	UBE2S,HN1,NAA38,TUBG1,PSMC3IP,SNRPB,NME1,CENPM,POP7,SPAG5,POLD2,GINS4,POLE4,RNASEH2A,RAD51C,MXD3,SPC24,CSE1L,UBE2T,CDCA3,PTTG1,TIMELESS,BRCA1,H2AFX,TRIP13,UNG,KIF22,TK1,HMGB3,PAICS,MYBL2,PA2G4,RPA3,ESPL1,RBBP7,ASF1B,NUP107,AURKB,DCTPP1,H2AFZ,MCM2,KIF18B,RAN,ORC6,LIG1,HMGB2,WDR90,TACC3,MCM4,GINS1,AURKA,PCNA,MAD2L1,TBRG4,CKS2,CDKN1A,BIRC5,DDX39A,SPC25,CDKN3,POLD3,RAD1,RANBP1,DSCC1,DUT,RACGAP1,SLBP,…
HALLMARK_MTORC1_SIGNALING	-0.192576	-0.595311	1	1	200	193	TM7SF2,FDXR,STC1,SORD,TMEM97,SLC7A11,PHGDH,ADIPOR2,SCD,HK2,TUBG1,ALDOA,ELOVL6,SQLE,DHCR7,INSIG1,TRIB3,SYTL2,MLLT11,DHCR24,DDIT3,EBP,SLC1A4,SDF2L1,ATP5G1,G6PD,FKBP2,SLC2A1,GAPDH,TOMM40,PSMD12,SLC1A5,CCNF,HSPA9,STIP1,UNG,HSPE1,TPI1,PSMG1,IGFBP5,PPIA,COPS5,CD9,QDPR,RRP9,NUPR1,DHFR,ACACA,HMGCR,HPRT1,EEF1E1,TCEA1,PRDX1,PSMB5,P4HA1,CACYBP,MCM2,HSPA4,ACLY,RPN1,MCM4,AURKA,PDAP1,CYP51A1,ACSL3,GOT1,SLC37A4…
HALLMARK_MITOTIC_SPINDLE	-0.295907	-0.910565	0.698856	1	200	198	PREX1,SHROOM2,CTTN,FLNB,SAC3D1,CEP250,KIF3C,MARK4,TBCD,DYNLL2,ARFGEF1,KIF22,KPTN,ESPL1,RHOT2,KIF3B,BCAR1,CYTH2,KATNB1,ARFIP2,ARHGDIA,YWHAE,WASF1,STAU1,CKAP5,AURKA,TPX2,NUMA1,ARL8A,PRC1,BIRC5,HDAC6,UXT,EZR,CSNK1D,NET1,RACGAP1,TUBD1,MYH10,CEP72,CNTROB,PDLIM5,FSCN1,SEPT9,CDC42EP2,ATG4B,MAPRE1,CDC42EP4,LRPPRC,CENPE,KIF11,NUSAP1,NEK2,KIF4A,PLK1,TOP2A,RANBP9,CDK1,CRIPAK,OPHN1,PIF1,TAOK2,CDC27,EPB41,GEM…
HALLMARK_DNA_REPAIR	0.21281	0.695991	0.99631	1	150	139	BRF2,BCAM,VPS37D,COX17,NME3,CANT1,NME4,VPS28,POLB,NT5C,POLR2I,POLR2J,NME1,APRT,ADRM1,BCAP31,SAC3D1,GPX4,ARL6IP1,POLE4,POLR2K,POLR2F,CETN2,AK1,RAE1,EDF1,MRPL40,RRM2B,GTF2H5,POLR2G,TMED2,SURF1,RPA3,TARBP2,SUPT4H1,HPRT1,ITPA,ZWINT,DCTN4,ERCC2,POLR2H,TSG101,DGUOK,NUDT9,POLR2C,POLR2E,RFC5,LIG1,MPG,ZNRD1,PRIM1,AAAS,PCNA,FEN1,USP11,TAF10,DAD1,POLD3,ERCC1,GTF2F1,POLD4,DUT,DDB1,RFC2,SEC61A1,ADCY6,GUK1,SRS…
HALLMARK_P53_PATHWAY	-0.257254	-0.794694	0.951531	1	200	194	GLS2,GPX2,TNNI1,NHLH2,H2AFJ,OSGIN1,FDXR,WWP1,DCXR,HIST1H1C,BAIAP2,SLC7A11,CTSF,HIST3H2A,MDM2,HRAS,IER3,CDK5R1,TCHH,TRIB3,RAB40C,ALOX15B,TRAF4,RPL18,DDIT3,SLC19A2,RAD51C,AK1,RPL36,SERTAD3,ABCC5,ACVR1B,NUPR1,NDRG1,HEXIM1,SLC3A2,PHLDA3,RAD9A,PCNA,VAMP8,TRIAP1,FAM162A,PMM1,CDKN1A,EPHX1,TGFA,TPRKB,FGF13,HSPA4L,SEC61A1,TOB1,PRKAB1,NUDT15,CSRNP2,PPM1D,TM4SF1,ABHD4,EPS8L2,RPS27L,BAX,ANKRA2,RETSAT,LDHB,PD…
HALLMARK_ADIPOGENESIS	-0.257896	-0.794154	0.952632	1	200	188	HSPB8,ORM1,CMBL,COX6A1,SULT1A1,ADIPOR2,SLC25A10,SLC19A1,ETFB,ALDOA,ELOVL6,SOD1,REEP5,DHCR7,CYC1,COX8A,SLC25A1,NDUFB7,GPX4,TST,APLP2,GPHN,AIFM1,UQCR11,NDUFAB1,RTN3,SLC1A5,SCARB1,GRPEL1,PHYH,DHRS7B,NDUFS3,COQ5,ECH1,CD151,PTGER3,QDPR,ACADS,REEP6,UQCRQ,TALDO1,NDUFA5,MGST3,UQCR10,JAGN1,UQCRC1,SNCG,CHCHD10,COQ9,ACLY,MDH2,ECHS1,TKT,PRDX3,DDT,ATP5O,MTCH2,COX7B,IDH3G,FAH,MGLL,ABCB8,PEMT,RAB34,PFKL,YWHAG,N…
FDR, false discovery rate
