# Supplementary material for: Identification of Pathway-Based Biomarkers with Crosstalk Analysis for Overall Survival Risk Prediction in Breast Cancer
Source: Front Genet. 2021 Oct 21;12:689715. doi: 10.3389/fgene.2021.689715 (PMC8566719; doi:10.3389/fgene.2021.689715)
Supplement: Supplementary file 11 [file Table4.XLSX]

## Sheet: G2_vs_G1.deseq
Table S4| Differentially expressed genes between group 2 (G2) and group 1 (G1) subgroups.
Gene symbol	baseMean	log2FoldChange	lfcSE	stat	p-value	p-adjust
A1BG	36.9636	0.261286	0.0561186	4.65597	3.22461e-06	1.19183e-05
A1BG-AS1	199.372	0.0613961	0.0435207	1.41073	0.158323	0.231548
A1CF	4.69428	-0.163595	0.125142	-1.30728	0.191118	0.272546
A2M	42344.2	-0.41609	0.0621286	-6.69725	2.12384e-11	1.64825e-10
A2M-AS1	73.0943	0.0539947	0.0505064	1.06907	0.28504	0.383518
A2ML1	666.949	-0.734498	0.17104	-4.29432	1.75232e-05	5.7549e-05
A2MP1	17.387	-0.844453	0.0944989	-8.93612	4.0309e-19	7.11884e-18
A3GALT2	2.72054	-0.0679301	0.123699	-0.549156	0.582898	0.690325
A4GALT	1094.34	0.0243394	0.0668113	0.364301	0.715634	0.807412
A4GNT	3.37649	-0.406426	0.109412	-3.71465	0.000203489	0.000555735
AA06	0.0929472	0.0490799	1.08078	0.0454115	0.963779	0.982957
AAAS	2342.85	0.205427	0.0268172	7.66028	1.85534e-14	2.10374e-13
AACS	3376.44	0.332295	0.0434109	7.65464	1.93851e-14	2.1931e-13
AACSP1	9.22848	0.110199	0.180011	0.612179	0.54042	0.650359
AADAC	14.8931	-0.412124	0.178482	-2.30906	0.0209404	0.0385278
AADACL2	2.68164	-0.403619	0.258647	-1.5605	0.118642	0.180536
AADACL3	0.877347	-0.950147	0.289985	-3.27654	0.00105087	0.00251792
AADACL4	0.182532	0.00965481	0.331166	0.029154	0.976742	0.989171
AADACP1	4.89202	-0.23964	0.135896	-1.7634	0.0778325	0.124613
AADAT	300.3	0.623445	0.0918065	6.79086	1.11464e-11	9.03712e-11
AAED1	798.559	-0.282012	0.0355545	-7.93183	2.15945e-15	2.70097e-14
AAGAB	4886.37	0.21878	0.0330812	6.61343	3.75528e-11	2.80007e-10
AAK1	2836.85	-0.207783	0.035366	-5.87522	4.22289e-09	2.38075e-08
AAMDC	1358.31	0.500107	0.0658915	7.58985	3.2028e-14	3.51547e-13
AAMP	7441.78	0.168585	0.031574	5.33936	9.32746e-08	4.34183e-07
AANAT	8.86943	-0.263924	0.100039	-2.63821	0.0083344	0.0167434
AAR2	3798.44	0.287927	0.0276862	10.3996	2.48849e-25	6.20859e-24
AARD	3740.15	-0.0517153	0.123126	-0.42002	0.674471	0.77318
AARS	9778.83	0.186953	0.0440207	4.24694	2.16711e-05	7.01261e-05
AARS2	1322.78	0.0682324	0.0337674	2.02066	0.0433148	0.0740233
AARSD1	268.856	0.217155	0.0389239	5.57896	2.41956e-08	1.21945e-07
AASDH	928.443	-0.0380034	0.0323044	-1.17641	0.239429	0.330853
AASDHPPT	2561.02	0.0941907	0.0356253	2.64392	0.0081951	0.0165001
AASS	329.779	-0.380154	0.0635846	-5.9787	2.2492e-09	1.30937e-08
AATBC	156.75	-0.0412372	0.0897306	-0.459567	0.645827	0.747904
AATF	3954.25	0.269109	0.0385297	6.98446	2.8596e-12	2.49153e-11
AATK	305.199	0.337707	0.083099	4.06391	4.82567e-05	0.00014732
AATK-AS1	2.80545	0.367809	0.140019	2.62686	0.00861774	0.0172699
ABALON	34.5108	0.305109	0.0650596	4.68968	2.73628e-06	1.02106e-05
ABAT	4155.38	0.0658859	0.0934363	0.705142	0.480722	0.59241
ABCA1	2590.76	-0.391754	0.0528193	-7.41688	1.1991e-13	1.23025e-12
ABCA10	126.323	-0.783975	0.0939868	-8.34132	7.3463e-17	1.07781e-15
ABCA11P	102.98	0.0734682	0.0493488	1.48875	0.136553	0.203663
ABCA12	1611.74	-0.206669	0.133393	-1.54932	0.121304	0.184029
ABCA13	86.7985	-1.18728	0.171472	-6.92401	4.3905e-12	3.74105e-11
ABCA17P	79.937	0.366939	0.0769095	4.77105	1.83271e-06	7.03172e-06
ABCA2	4431.89	0.185836	0.0490298	3.79027	0.000150484	0.000419522
ABCA3	6754	0.384157	0.0654636	5.86825	4.40416e-09	2.47702e-08
ABCA4	324.166	-0.224026	0.111687	-2.00583	0.0448741	0.0764394
ABCA5	1099.09	0.148635	0.0591663	2.51216	0.0119995	0.0232888
ABCA6	381.011	-0.869076	0.0779152	-11.1541	6.83551e-29	1.9511e-27
ABCA7	1181.21	-0.0797638	0.0516629	-1.54393	0.122606	0.18574
ABCA8	462.671	-1.04531	0.105016	-9.95381	2.42711e-23	5.46031e-22
ABCA9	300.851	-0.883442	0.0897305	-9.8455	7.16791e-23	1.57942e-21
ABCA9-AS1	2.43342	-1.1869	0.169924	-6.98492	2.85023e-12	2.4852e-11
ABCB1	275.909	-0.860712	0.07437	-11.5734	5.62264e-31	1.71273e-29
ABCB10	1616.55	-0.0929864	0.0349087	-2.66371	0.00772852	0.0156462
ABCB11	7.51223	-0.313203	0.134275	-2.33254	0.0196721	0.0364143
ABCB4	121.196	-0.0267866	0.0543224	-0.493104	0.621939	0.726129
ABCB5	28.98	-0.754269	0.12897	-5.8484	4.96317e-09	2.76897e-08
ABCB6	358.99	0.332566	0.0511375	6.50337	7.85396e-11	5.59434e-10
ABCB7	1364.9	-0.0275371	0.0262481	-1.04911	0.294127	0.393661
ABCB8	2372.35	0.206516	0.0362456	5.69769	1.21439e-08	6.42688e-08
ABCB9	746.433	0.233422	0.0572943	4.07408	4.61957e-05	0.00014167
ABCC1	4199.22	0.098581	0.0387832	2.54185	0.0110268	0.0215606
ABCC10	1433.34	-0.0135148	0.0340585	-0.396811	0.691507	0.787236
ABCC11	3687.9	0.00208829	0.143042	0.0145991	0.988352	0.994341
ABCC12	127.521	-0.160712	0.18138	-0.886055	0.375588	0.48268
ABCC13	232.289	0.319595	0.205655	1.55403	0.120177	0.1826
ABCC2	112.192	-0.404365	0.102438	-3.94741	7.90001e-05	0.000231751
ABCC3	1906.37	-0.123646	0.0901158	-1.37208	0.17004	0.2463
ABCC4	782.379	-0.221714	0.0864228	-2.56546	0.0103039	0.0202699
ABCC5	4971.25	0.257346	0.0640175	4.01993	5.82142e-05	0.000174643
ABCC5-AS1	1.8894	-0.340342	0.164465	-2.06938	0.03851	0.0665165
ABCC6	307.072	0.0635276	0.0908159	0.699521	0.484226	0.595905
ABCC6P1	16.4431	-0.247612	0.132839	-1.864	0.062321	0.102322
ABCC6P2	20.0308	0.0816684	0.119284	0.684657	0.49356	0.604879
ABCC8	713.133	0.61691	0.134155	4.59848	4.25582e-06	1.54037e-05
ABCC9	690.883	-0.290254	0.0658373	-4.40866	1.04012e-05	3.53967e-05
ABCD1	1608.78	-0.00163572	0.0564606	-0.0289711	0.976888	0.989193
ABCD2	86.8314	-1.46156	0.086647	-16.8679	7.74643e-64	5.68965e-62
ABCD3	6767.65	0.257972	0.0496569	5.19508	2.0463e-07	9.04663e-07
ABCD4	1597.46	-0.0995785	0.0325013	-3.06383	0.00218523	0.00492461
ABCE1	4960.61	0.0565971	0.0346757	1.63219	0.10264	0.159207
ABCF1	6012.39	0.0606326	0.0317278	1.91102	0.0560019	0.0929829
ABCF2	4095.76	0.0923263	0.0283832	3.25285	0.00114255	0.0027188
ABCF3	3894.48	0.185746	0.0273899	6.78153	1.18912e-11	9.57837e-11
ABCG1	3239.8	0.140832	0.0565179	2.49181	0.0127093	0.0245513
ABCG2	247.782	-0.140842	0.0717254	-1.96362	0.0495738	0.0835335
ABCG4	12.6644	0.339948	0.0676782	5.023	5.08698e-07	2.12238e-06
ABCG5	11.3708	0.430959	0.0757594	5.68852	1.28146e-08	6.75603e-08
ABCG8	3.74484	0.349234	0.133463	2.61672	0.00887798	0.0177402
ABHD1	89.4442	0.245127	0.0677713	3.61697	0.000298069	0.000790325
ABHD10	1979.58	0.201789	0.0320696	6.2922	3.13e-10	2.04195e-09
ABHD11	3565.41	0.320621	0.0538638	5.95243	2.64187e-09	1.52628e-08
ABHD11-AS1	79.5657	0.211841	0.0960017	2.20664	0.0273391	0.0489575
ABHD12	5399.15	0.365997	0.0430587	8.49996	1.8966e-17	2.92645e-16
ABHD12B	143.17	0.628689	0.134355	4.67931	2.87836e-06	1.07073e-05
ABHD13	1250.73	-0.178909	0.0314677	-5.68548	1.30446e-08	6.86652e-08
ABHD14A	687.721	0.332501	0.0518553	6.41211	1.43523e-10	9.83673e-10
ABHD14A-ACY1	10.1286	0.0919691	0.0624219	1.47335	0.140658	0.208952
ABHD14B	4211.75	0.185703	0.0428787	4.33089	1.48506e-05	4.93909e-05
ABHD15	1318.68	0.0969951	0.0452254	2.14471	0.0319764	0.0563811
ABHD16A	390.014	-0.0665171	0.0298853	-2.22574	0.0260313	0.0468504
ABHD17A	1653.66	0.0706165	0.0417475	1.69151	0.0907385	0.14267
ABHD17B	887.352	-0.0233519	0.0364277	-0.641048	0.521491	0.631625
ABHD17C	2012.11	0.369956	0.0551176	6.71212	1.91812e-11	1.49846e-10
ABHD18	720.871	-0.0602752	0.0301463	-1.99942	0.0455625	0.0775279
ABHD2	15388.1	0.407718	0.0747101	5.45733	4.83348e-08	2.33573e-07
ABHD3	1702.41	-0.0961029	0.0564144	-1.70352	0.0884715	0.139637
ABHD4	2771.5	0.153907	0.03727	4.1295	3.63547e-05	0.000113543
ABHD5	1299.81	0.0472259	0.0340964	1.38507	0.166031	0.241364
ABHD6	417.145	-0.00384424	0.051334	-0.0748869	0.940305	0.970222
ABHD8	850.751	0.203907	0.0457892	4.45316	8.46145e-06	2.91745e-05
ABI1	4664.2	-0.0507399	0.0285984	-1.77422	0.0760267	0.122037
ABI2	3950.43	0.0251219	0.0322198	0.779703	0.435566	0.54691
ABI3	636.741	-0.645911	0.0484686	-13.3264	1.62634e-40	6.317e-39
ABI3BP	1538.45	-0.985742	0.0877569	-11.2327	2.81884e-29	8.16458e-28
ABL1	6197.39	-0.0170791	0.0271198	-0.629765	0.528848	0.638922
ABL2	3572.49	-0.122431	0.0346218	-3.53623	0.000405877	0.00104881
ABLIM1	7208.69	-0.191345	0.0507683	-3.76899	0.000163906	0.00045405
ABLIM2	283.724	0.00686352	0.0608139	0.112861	0.910141	0.952267
ABLIM3	2163.64	0.315152	0.0835483	3.7721	0.000161882	0.000448917
ABO	347.34	-0.135266	0.111857	-1.20927	0.226559	0.31551
ABR	5129.04	-0.0263761	0.032403	-0.814003	0.415643	0.52607
ABRA	2.01341	-0.16263	0.142028	-1.14506	0.252186	0.345563
ABRACL	2573.78	0.126683	0.0596021	2.12547	0.0335472	0.0588455
ABT1	1845.05	0.0793682	0.0320197	2.47873	0.0131851	0.0253892
ABTB1	1616.13	0.123428	0.0483714	2.55167	0.0107208	0.0210128
ABTB2	678.514	0.0696511	0.0834015	0.83513	0.403645	0.51328
ACAA1	2999.42	0.0953868	0.0408968	2.33238	0.0196809	0.0364277
ACAA2	2828.92	0.094044	0.0430785	2.18308	0.0290297	0.0516748
ACACA	7567.62	0.208999	0.0525377	3.97807	6.94781e-05	0.000205738
ACACB	1795.57	-0.25253	0.073293	-3.44549	0.00057003	0.00143402
ACAD10	1800.63	0.19953	0.0313943	6.35563	2.07577e-10	1.39002e-09
ACAD11	35.4624	-0.166388	0.0519899	-3.2004	0.00137238	0.00321063
ACAD8	1486.41	0.0930168	0.0392907	2.3674	0.0179137	0.0334457
ACAD9	2933.81	0.15911	0.028417	5.5991	2.15466e-08	1.09767e-07
ACADL	57.0681	-0.618227	0.141899	-4.35681	1.31969e-05	4.42657e-05
ACADM	2985.46	-0.0649826	0.0395471	-1.64317	0.100347	0.156061
ACADS	1089.72	0.263688	0.0655092	4.0252	5.69272e-05	0.000171261
ACADSB	6672.36	0.32753	0.0811915	4.03404	5.48256e-05	0.000165636
ACADVL	11705.8	0.172681	0.042928	4.02259	5.75621e-05	0.000172972
ACAN	376.819	0.696572	0.101903	6.83562	8.16518e-12	6.71939e-11
ACAP1	697.122	-1.31706	0.0710481	-18.5376	1.02755e-76	1.07674e-74
ACAP2	3730.66	-0.204028	0.0360284	-5.66297	1.48771e-08	7.76012e-08
ACAP3	2234.81	0.154587	0.0490758	3.14998	0.00163284	0.00376467
ACAT1	3351.93	0.142244	0.045178	3.14853	0.00164093	0.00377926
ACAT2	1629.56	0.151997	0.0511379	2.9723	0.00295573	0.00650493
ACBD3	6324.1	-0.0356403	0.0344425	-1.03477	0.300774	0.400959
ACBD4	731.848	0.287964	0.0596136	4.83051	1.36185e-06	5.3177e-06
ACBD5	2699.62	0.19342	0.0388856	4.97407	6.55626e-07	2.68689e-06
ACBD7	75.778	-0.103751	0.098659	-1.05161	0.292978	0.392272
ACCS	693.655	-0.0750873	0.0544364	-1.37936	0.167785	0.243474
ACCSL	0.719511	0.317753	0.21125	1.50416	0.132541	0.198528
ACD	1070.39	0.277524	0.0402707	6.89146	5.52217e-12	4.64655e-11
ACE	1336.39	0.138286	0.0582951	2.37217	0.0176838	0.0330688
ACE2	96.675	-0.941511	0.154965	-6.07564	1.23497e-09	7.45247e-09
ACER1	10.1184	0.418696	0.116812	3.58435	0.00033792	0.000887011
ACER2	324.144	-0.00642489	0.0784119	-0.0819377	0.934696	0.966847
ACER3	2256.67	0.167182	0.0597231	2.79928	0.00512171	0.0107778
ACHE	107.817	-0.205516	0.0991906	-2.07193	0.038272	0.0661715
ACIN1	9824.9	0.033424	0.0229216	1.45819	0.144788	0.214185
ACKR1	1415.21	-1.19699	0.121184	-9.87743	5.21541e-23	1.15676e-21
ACKR2	318.618	-0.423818	0.114925	-3.68776	0.000226234	0.000613468
ACKR3	1789.34	0.348325	0.0681521	5.111	3.20465e-07	1.38027e-06
ACKR4	93.6126	-0.335371	0.0803025	-4.17635	2.96225e-05	9.39228e-05
ACLY	13871.2	0.202176	0.0371832	5.4373	5.40949e-08	2.59808e-07
ACMSD	74.009	0.237832	0.141259	1.68367	0.0922464	0.144732
ACO1	2847.11	-0.092363	0.0388154	-2.37954	0.0173342	0.0324819
ACO2	4995.25	0.128321	0.0378522	3.39005	0.000698794	0.00173007
ACOD1	3.82772	-2.35627	0.164597	-14.3153	1.75539e-46	8.06763e-45
ACOT1	336.619	0.346379	0.0665126	5.20771	1.91181e-07	8.48865e-07
ACOT11	181.01	0.347721	0.0752614	4.62018	3.83407e-06	1.39672e-05
ACOT12	1.70746	0.597514	0.145499	4.10665	4.01444e-05	0.000124292
ACOT13	1681.4	0.195382	0.033616	5.81217	6.16695e-09	3.38924e-08
ACOT2	1243.41	0.162581	0.0441998	3.67831	0.000234787	0.000634085
ACOT4	815.283	0.284602	0.0651474	4.36859	1.25049e-05	4.20818e-05
ACOT6	8.29185	0.441342	0.127226	3.46897	0.000522463	0.00132211
ACOT7	1911.62	0.297543	0.0541925	5.49049	4.00826e-08	1.96023e-07
ACOT8	1122.3	0.295167	0.0375032	7.87044	3.53391e-15	4.33051e-14
ACOT9	1592.15	-0.241326	0.0478329	-5.04519	4.53059e-07	1.90572e-06
ACOX1	4878.3	0.138752	0.0355777	3.89998	9.62024e-05	0.000277316
ACOX2	1501.39	0.135895	0.109908	1.23644	0.216294	0.303203
ACOX3	2085.9	0.177562	0.0481861	3.68492	0.000228777	0.000619771
ACOXL	41.6432	-0.0406071	0.0952682	-0.426239	0.669933	0.768913
ACOXL-AS1	12.3867	0.1633	0.0722624	2.25981	0.023833	0.0433171
ACP1	5014.89	0.163923	0.0286448	5.72263	1.04891e-08	5.58871e-08
ACP2	3605.57	-0.0411843	0.0360039	-1.14389	0.252671	0.346028
ACP5	4697.63	-0.241073	0.0732635	-3.29049	0.00100014	0.00240713
ACP6	1335.03	0.025742	0.0518932	0.496057	0.619854	0.724034
ACP7	20.1703	-0.167022	0.162761	-1.02617	0.304809	0.405581
ACPP	140.582	0.123724	0.0831171	1.48855	0.136605	0.203703
ACPT	7.6584	0.137501	0.104594	1.31461	0.18864	0.269451
ACR	15.4748	0.0835689	0.0880237	0.94939	0.342422	0.447298
ACRBP	126.336	-0.167426	0.0491697	-3.40506	0.0006615	0.00164656
ACRV1	16.0755	0.212428	0.0817932	2.59714	0.00940046	0.0186545
ACSBG1	18.1191	-0.00599736	0.0790817	-0.0758374	0.939548	0.969993
ACSBG2	16.0223	-0.035488	0.0709373	-0.500273	0.616883	0.721365
ACSF2	3140.19	0.289272	0.0688233	4.20312	2.63261e-05	8.40362e-05
ACSF3	1282.13	0.131535	0.0383056	3.43384	0.000595095	0.00149245
ACSL1	6662.69	-0.218051	0.0688152	-3.16865	0.00153147	0.0035483
ACSL3	11462.9	0.197181	0.0479153	4.1152	3.8685e-05	0.000120184
ACSL4	2257.93	-0.536733	0.0572414	-9.37665	6.80995e-21	1.35492e-19
ACSL5	1445.29	-0.880329	0.0638928	-13.7782	3.44625e-43	1.46137e-41
ACSL6	165.403	-0.481308	0.107366	-4.48288	7.3643e-06	2.56884e-05
ACSM1	193.552	0.208417	0.0980789	2.125	0.0335869	0.0588954
ACSM2A	1.89468	-0.0403797	0.169222	-0.23862	0.811401	0.884561
ACSM2B	1.86872	0.161779	0.148518	1.08929	0.276026	0.373415
ACSM3	238.281	0.0491034	0.0744592	0.659468	0.509596	0.620243
ACSM4	20.0476	-0.108087	0.111813	-0.966675	0.333706	0.437829
ACSM5	100.99	-0.487551	0.0764103	-6.3807	1.7628e-10	1.19156e-09
ACSM6	6.38289	-0.753862	0.146924	-5.13097	2.88253e-07	1.24929e-06
ACSS1	3478.83	0.233731	0.062401	3.74563	0.000179943	0.000495388
ACSS2	2608.79	0.150957	0.0392432	3.84671	0.000119714	0.000339365
ACSS3	1393.02	0.365567	0.0814467	4.48841	7.17552e-06	2.50559e-05
ACTA1	219.165	0.379022	0.131046	2.89229	0.00382442	0.0082451
ACTA2	17775.1	-0.0479662	0.0657301	-0.729745	0.465546	0.576935
ACTA2-AS1	173.995	-0.640836	0.0875212	-7.32207	2.44176e-13	2.40574e-12
ACTB	289930	-0.0383425	0.0367059	-1.04459	0.296215	0.395907
ACTBL2	12.293	-0.669854	0.134689	-4.97334	6.58075e-07	2.69552e-06
ACTC1	25.5555	0.373602	0.12903	2.89546	0.00378597	0.00816743
ACTG1	221834	0.207827	0.0320736	6.47968	9.19163e-11	6.47866e-10
ACTG2	3283.28	-0.625144	0.133481	-4.68339	2.82167e-06	1.05031e-05
ACTL10	182.131	0.302912	0.0679912	4.45516	8.38302e-06	2.89211e-05
ACTL6A	4348.91	0.143335	0.0376267	3.80939	0.000139311	0.000390831
ACTL6B	4.86563	2.24845	0.181206	12.4082	2.35825e-35	8.00006e-34
ACTL7A	0.225318	0.104702	0.271	0.386354	0.699234	0.794078
ACTL7B	0.831067	-0.200394	0.155554	-1.28826	0.197656	0.280715
ACTL8	153.171	-0.519008	0.197006	-2.63448	0.00842651	0.0169183
ACTL9	0.12923	-0.03838	0.382108	-0.100443	0.919993	0.958153
ACTN1	19548.8	-0.173295	0.0440644	-3.93276	8.39778e-05	0.000245208
ACTN1-AS1	10.5767	-0.169021	0.0802625	-2.10585	0.0352176	0.0614191
ACTN2	119.136	0.143185	0.148211	0.966088	0.334	0.438117
ACTN3	6.31681	-0.128448	0.0838206	-1.53242	0.12542	0.189322
ACTN4	31043	0.0916607	0.0370718	2.47252	0.0134164	0.0257861
ACTR10	3321.62	0.106974	0.0248071	4.31223	1.61613e-05	5.34261e-05
ACTR1A	7915.77	0.151258	0.025256	5.98899	2.11151e-09	1.23378e-08
ACTR1B	3723.51	0.0732214	0.0292536	2.50299	0.0123149	0.023849
ACTR2	19649	-0.0909645	0.031127	-2.92236	0.00347385	0.00753963
ACTR3	13378.8	-0.184726	0.0324481	-5.69297	1.2485e-08	6.59553e-08
ACTR3B	786.797	0.336752	0.0613691	5.48731	4.0809e-08	1.99369e-07
ACTR3C	187.592	-0.0416581	0.0549766	-0.757743	0.448605	0.560047
ACTR5	782.393	0.184935	0.0327427	5.64811	1.62218e-08	8.42057e-08
ACTR6	1827.85	0.111257	0.031803	3.4983	0.000468233	0.00119566
ACTR8	1454.65	0.0643454	0.0271372	2.37112	0.0177343	0.0331475
ACTRT1	0.234979	0.171253	0.426281	0.401736	0.687878	0.784239
ACTRT2	0.0727703	0.16192	1.00525	0.161075	0.872034	0.927644
ACTRT3	118.233	-0.170193	0.052366	-3.25006	0.0011538	0.00274281
ACVR1	2621.9	-0.107814	0.0344488	-3.12968	0.00174997	0.00400923
ACVR1B	3641.87	0.244748	0.036152	6.76996	1.28814e-11	1.03161e-10
ACVR1C	131.74	-1.00332	0.099927	-10.0406	1.01099e-23	2.31195e-22
ACVR2A	918.997	-0.138939	0.0419977	-3.30826	0.000938792	0.00227317
ACVR2B	1187.67	0.157958	0.046119	3.425	0.000614789	0.00153775
ACVR2B-AS1	114.077	0.129049	0.0571449	2.25828	0.0239282	0.0434568
ACVRL1	1384.03	-0.290438	0.0442749	-6.55988	5.38523e-11	3.91754e-10
ACY1	258.567	0.21659	0.0455008	4.76013	1.93469e-06	7.39651e-06
ACY3	67.7637	-0.623655	0.118958	-5.24264	1.58295e-07	7.11288e-07
ACYP1	348.908	0.0512321	0.0429265	1.19348	0.23268	0.322699
ACYP2	609.938	0.124743	0.0397298	3.13979	0.00169069	0.00388475
ADA	543.427	-0.158244	0.0556502	-2.84354	0.00446157	0.00949458
ADA2	3794.06	-0.905181	0.0618619	-14.6323	1.74799e-48	8.47989e-47
ADAD1	0.593312	-0.611207	0.307938	-1.98484	0.0471627	0.0799228
ADAD2	9.2924	-0.114421	0.101356	-1.1289	0.258939	0.353319
ADAL	566.126	0.151059	0.037729	4.00378	6.23376e-05	0.000186372
ADAM10	7039.34	-0.101594	0.0343395	-2.95853	0.00309112	0.00677757
ADAM11	56.7747	0.662745	0.080763	8.20605	2.28588e-16	3.20608e-15
ADAM12	6520.47	-0.262799	0.0753768	-3.48647	0.000489442	0.00124537
ADAM15	15228.3	0.0525786	0.0505933	1.03924	0.298693	0.398499
ADAM17	2091.26	-0.0941205	0.0442611	-2.12648	0.0334631	0.0587243
ADAM18	1.60732	1.15728	0.263525	4.39154	1.12549e-05	3.81643e-05
ADAM19	1495.14	-0.544946	0.0609721	-8.93763	3.97604e-19	7.03249e-18
ADAM2	6.32561	-0.153453	0.31564	-0.486164	0.626851	0.730633
ADAM20	6.02467	-0.602821	0.10073	-5.9845	2.17061e-09	1.26653e-08
ADAM20P1	17.7041	-0.175709	0.081078	-2.16716	0.0302229	0.0535683
ADAM21	27.2258	-0.244195	0.0883737	-2.7632	0.0057237	0.0119292
ADAM21P1	2.25919	-0.172489	0.131373	-1.31297	0.189194	0.270095
ADAM22	559.551	0.0465771	0.0681798	0.683151	0.494511	0.605667
ADAM23	186.95	-0.0657086	0.0738222	-0.890092	0.373416	0.480308
ADAM28	649.347	-0.998402	0.0669134	-14.9208	2.41324e-50	1.24774e-48
ADAM29	19.1857	-0.173138	0.188066	-0.920621	0.357248	0.463226
ADAM30	0.30673	-0.117112	0.320833	-0.365025	0.715093	0.807034
ADAM32	184.716	0.520768	0.0950033	5.48157	4.21562e-08	2.05525e-07
ADAM33	290.497	-0.40622	0.0946789	-4.29051	1.78267e-05	5.84399e-05
ADAM3A	0.411676	1.37357	0.382036	3.59539	0.000323903	0.000852973
ADAM5	0.711495	1.33806	0.259749	5.15135	2.58614e-07	1.12726e-06
ADAM6	0.135797	-0.0666432	0.54444	-0.122407	0.902577	0.94814
ADAM7	0.720228	-0.740803	0.362925	-2.0412	0.0412307	0.0707751
ADAM8	1421.74	-0.582043	0.0663674	-8.77001	1.78651e-18	3.01939e-17
ADAM9	7684.6	0.262161	0.0678645	3.86301	0.000111998	0.000319143
ADAMDEC1	577.082	-2.00926	0.105031	-19.1302	1.41608e-81	1.70341e-79
ADAMTS1	3192.07	-0.491891	0.0789714	-6.22872	4.70247e-10	3.00624e-09
ADAMTS10	498.39	-0.136107	0.0650064	-2.09376	0.0362817	0.0630511
ADAMTS12	2720.51	-0.030046	0.0710132	-0.423105	0.672219	0.771049
ADAMTS13	295.696	0.206465	0.063448	3.25408	0.00113759	0.0027081
ADAMTS14	431.506	0.0706184	0.0748404	0.943586	0.345381	0.450465
ADAMTS15	4245.22	0.318201	0.109004	2.91916	0.00350972	0.00761047
ADAMTS16	641.129	-0.0864288	0.109679	-0.788015	0.430688	0.54168
ADAMTS17	298.053	0.220671	0.082392	2.67831	0.00739952	0.0150377
ADAMTS18	161.028	0.0584425	0.120527	0.484891	0.627754	0.731433
ADAMTS19	139.09	0.335282	0.150107	2.23361	0.0255085	0.0460113
ADAMTS19-AS1	12.572	0.451797	0.149251	3.02711	0.00246908	0.00550742
ADAMTS2	5430.21	-0.239978	0.0687139	-3.49242	0.000478668	0.00122059
ADAMTS20	14.4405	0.275843	0.177668	1.55257	0.120525	0.183047
ADAMTS3	150.15	-0.192396	0.0809135	-2.3778	0.0174165	0.0326154
ADAMTS4	2503.49	-0.173024	0.0681041	-2.54058	0.0110668	0.0216299
ADAMTS5	840.93	-0.446969	0.0733534	-6.09336	1.10565e-09	6.71506e-09
ADAMTS6	235.077	-0.273862	0.067318	-4.06818	4.73818e-05	0.000144986
ADAMTS7	627.823	0.106857	0.059942	1.78267	0.0746396	0.120146
ADAMTS7P1	7.47379	-0.124693	0.0794674	-1.56911	0.116622	0.177933
ADAMTS8	126.627	-0.106981	0.113582	-0.941883	0.346253	0.451402
ADAMTS9	1059.46	-0.45926	0.0674364	-6.81027	9.74157e-12	7.9418e-11
ADAMTS9-AS1	43.4338	-0.826345	0.10382	-7.95939	1.72894e-15	2.18615e-14
ADAMTS9-AS2	35.2756	-0.840626	0.093521	-8.98863	2.50323e-19	4.51213e-18
ADAMTSL1	431.289	-0.401792	0.0645264	-6.22679	4.76096e-10	3.03951e-09
ADAMTSL2	606.844	0.0966173	0.0638227	1.51384	0.130067	0.195361
ADAMTSL3	499.933	0.0345008	0.0787701	0.437994	0.661391	0.761422
ADAMTSL4	624.791	-0.611419	0.0717684	-8.51934	1.60467e-17	2.49231e-16
ADAMTSL4-AS1	27.5569	-0.638867	0.079805	-8.00535	1.19132e-15	1.53737e-14
ADAMTSL5	259.14	0.0411121	0.0836441	0.491512	0.623064	0.727083
ADAP1	325.016	0.287542	0.0753095	3.81813	0.000134464	0.000378043
ADAP2	892.734	-0.580835	0.0422406	-13.7506	5.04768e-43	2.12137e-41
ADAR	35849.2	-0.137564	0.0356652	-3.8571	0.00011474	0.000326245
ADARB1	1672.17	-0.0819327	0.0394134	-2.0788	0.0376356	0.0651541
ADARB2	54.9146	0.346721	0.127031	2.72943	0.00634442	0.0131155
ADARB2-AS1	6.59561	0.230679	0.320306	0.720184	0.471412	0.583284
ADAT1	1558.3	0.131284	0.0368177	3.56577	0.000362791	0.000946291
ADAT2	345.823	-0.0617808	0.0527633	-1.1709	0.241637	0.333533
ADAT3	122.944	0.0653724	0.0711049	0.91938	0.357897	0.463945
ADCK1	555.546	0.167936	0.0359404	4.67263	2.97361e-06	1.10407e-05
ADCK2	2797.92	0.133936	0.0330501	4.0525	5.06734e-05	0.000154178
ADCK5	712.615	0.365684	0.0596617	6.1293	8.82641e-10	5.44053e-09
ADCY1	3471.8	0.43579	0.121042	3.60032	0.000317823	0.000838366
ADCY10	38.8868	0.704316	0.0953946	7.38318	1.54548e-13	1.56655e-12
ADCY10P1	241.468	-0.0409133	0.0666455	-0.613894	0.539285	0.649241
ADCY2	617.822	-0.0601068	0.114414	-0.525344	0.599344	0.705091
ADCY3	2085.59	-0.193565	0.0479857	-4.0338	5.48812e-05	0.000165765
ADCY4	614.836	-0.4275	0.0609222	-7.01715	2.26439e-12	1.99654e-11
ADCY5	1125.73	-0.0388219	0.112764	-0.344276	0.730639	0.819947
ADCY6	4805.18	0.138015	0.0434883	3.17361	0.00150558	0.0034945
ADCY7	602.909	-0.659913	0.0658436	-10.0224	1.21481e-23	2.7673e-22
ADCY8	7.69927	1.10244	0.189979	5.80296	6.51543e-09	3.56414e-08
ADCY9	3097.19	0.167738	0.0551396	3.04207	0.0023496	0.00525982
ADCYAP1	100.158	0.0424375	0.142638	0.29752	0.76607	0.848801
ADCYAP1R1	130.268	-0.102943	0.0889454	-1.15737	0.24712	0.339827
ADD1	13306.2	0.0876549	0.0246826	3.55129	0.00038335	0.000995511
ADD2	396.458	0.241758	0.10439	2.31592	0.0205629	0.0379114
ADD3	3764.21	-0.239827	0.0610843	-3.92617	8.63092e-05	0.000251441
ADGB	9.07319	-0.529005	0.14833	-3.5664	0.000361915	0.000944527
ADGRA1	1.9231	-0.42421	0.223997	-1.89382	0.0582484	0.096296
ADGRA2	2114.37	-0.24862	0.0568008	-4.37705	1.20299e-05	4.05937e-05
ADGRA3	1990.06	0.106637	0.0532972	2.00081	0.0454133	0.0772963
ADGRB1	170.352	0.389448	0.101259	3.84604	0.000120042	0.000340253
ADGRB2	2148.12	0.225934	0.0928225	2.43405	0.0149311	0.0283918
ADGRB3	19.9634	-0.0284039	0.101935	-0.278646	0.780517	0.860644
ADGRD1	203.035	-0.531578	0.0868406	-6.1213	9.2814e-10	5.69567e-09
ADGRD2	16.6586	-0.834707	0.173426	-4.81303	1.48658e-06	5.77794e-06
ADGRE1	80.5419	-0.775253	0.0714026	-10.8575	1.8371e-27	4.97282e-26
ADGRE2	343.173	-0.914456	0.0623385	-14.6692	1.01544e-48	5.02964e-47
ADGRE3	7.27557	-1.47913	0.102459	-14.4363	3.05838e-47	1.43927e-45
ADGRE4P	23.6488	-1.20412	0.0806521	-14.9298	2.10965e-50	1.09317e-48
ADGRE5	2166.01	-0.625396	0.0584638	-10.6972	1.04956e-26	2.76794e-25
ADGRF1	142.563	-0.609219	0.151495	-4.02138	5.7857e-05	0.000173704
ADGRF2	5.82823	-0.362864	0.144943	-2.50349	0.0122976	0.0238223
ADGRF3	39.1035	-0.34563	0.0633051	-5.45975	4.76812e-08	2.30506e-07
ADGRF4	48.5261	0.0205721	0.144266	0.142598	0.886608	0.9378
ADGRF5	2091.71	-0.218661	0.051251	-4.26648	1.98581e-05	6.46856e-05
ADGRG1	9739.24	0.129752	0.0543951	2.38537	0.0170621	0.0320486
ADGRG2	167.605	0.119621	0.104572	1.14391	0.25266	0.346028
ADGRG3	35.2767	-0.847189	0.0978531	-8.65777	4.81104e-18	7.78517e-17
ADGRG4	2.10317	-0.595392	0.182173	-3.26828	0.00108202	0.00258547
ADGRG5	149.035	-1.40608	0.0870222	-16.1577	1.00174e-58	6.5243e-57
ADGRG6	1075.62	-0.225877	0.100061	-2.2574	0.0239833	0.0435433
ADGRG7	4.81106	0.668716	0.235891	2.83485	0.00458476	0.00973565
ADGRL1	4278.63	0.287799	0.0485117	5.93257	2.98233e-09	1.7104e-08
ADGRL2	2231.91	0.0541384	0.0734028	0.737552	0.460787	0.572137
ADGRL3	183.334	-0.1481	0.112192	-1.32006	0.186816	0.267267
ADGRL4	1716.65	-0.358023	0.0520756	-6.87506	6.19646e-12	5.18064e-11
ADGRV1	1388.22	-0.13613	0.119387	-1.14024	0.254188	0.347682
ADH1A	5.46983	-1.01241	0.142406	-7.1093	1.16632e-12	1.06008e-11
ADH1B	2340.32	-1.18897	0.158571	-7.49805	6.47763e-14	6.88251e-13
ADH1C	98.2957	0.165833	0.138412	1.19811	0.230873	0.320627
ADH4	7.35579	-1.11496	0.151134	-7.37726	1.61576e-13	1.63007e-12
ADH5	5661.58	0.0321543	0.0250368	1.28428	0.199044	0.282448
ADH6	14.4808	-0.17851	0.0911041	-1.95941	0.0500651	0.084217
ADH7	2.73555	0.0840147	0.369237	0.227536	0.820007	0.891109
ADHFE1	283.727	-0.0420305	0.0691346	-0.607953	0.543219	0.652976
ADI1	4117.4	0.0493048	0.0456875	1.07917	0.28051	0.378504
ADIG	0.445215	0.300286	0.217211	1.38246	0.166829	0.242388
ADIPOQ	1669.54	-1.15346	0.167339	-6.89296	5.46435e-12	4.60283e-11
ADIPOQ-AS1	1.93359	-1.37747	0.208301	-6.61287	3.76948e-11	2.80799e-10
ADIPOR1	11952.3	0.158417	0.0341233	4.64247	3.44267e-06	1.2643e-05
ADIPOR2	10056.4	0.432962	0.0567217	7.6331	2.29184e-14	2.5621e-13
ADIRF	0.0671778	0.0466825	0.565864	0.0824978	0.934251	0.966683
ADK	2071.68	0.114383	0.035456	3.22606	0.00125508	0.00295673
ADM	820.606	0.0905158	0.0986851	0.917219	0.359028	0.465253
ADM2	951.164	-0.0310155	0.0694547	-0.446558	0.655194	0.756341
ADM5	71.4926	-0.171421	0.0848017	-2.02143	0.043235	0.0738928
ADNP	11536.9	0.158191	0.0306613	5.1593	2.4787e-07	1.08303e-06
ADNP-AS1	75.9611	0.0398835	0.0462741	0.861897	0.388744	0.496905
ADNP2	2196.82	-0.000820618	0.0336403	-0.0243939	0.980538	0.991187
ADO	2025.55	0.100487	0.0290949	3.45377	0.000552812	0.00139353
ADORA1	1269.54	0.439267	0.0983986	4.46416	8.03833e-06	2.78133e-05
ADORA2A	31.227	-0.271391	0.0930922	-2.91529	0.00355362	0.00769647
ADORA2A-AS1	27.5477	-0.24703	0.0983544	-2.51163	0.0120175	0.0233185
ADORA2B	191.813	0.114805	0.0812953	1.41219	0.157893	0.231005
ADPGK	3237.69	-0.0651718	0.0262486	-2.48287	0.0130327	0.0251286
ADPGK-AS1	12.8914	-0.562701	0.0658333	-8.54737	1.25922e-17	1.97267e-16
ADPRH	774.152	-0.338272	0.0390627	-8.65972	4.72931e-18	7.65817e-17
ADPRHL1	429.803	0.194912	0.0595934	3.2707	0.0010728	0.00256499
ADPRHL2	2243.44	0.0752564	0.0361417	2.08226	0.0373186	0.0646481
ADPRM	351.812	-0.0798692	0.0316338	-2.5248	0.0115763	0.0225361
ADRA1A	15.8209	-0.64217	0.120618	-5.32402	1.01501e-07	4.69324e-07
ADRA1B	72.6632	0.403517	0.102027	3.95501	7.65301e-05	0.000224981
ADRA1D	21.6276	1.0242	0.0964938	10.6142	2.56092e-26	6.62049e-25
ADRA2A	1355.42	0.0497095	0.0854447	0.581774	0.560719	0.669337
ADRA2B	69.4838	-0.0520872	0.0855008	-0.609202	0.542391	0.652133
ADRA2C	256.676	0.740279	0.107458	6.88899	5.61895e-12	4.71788e-11
ADRB1	73.4368	-0.360849	0.137211	-2.62989	0.00854127	0.0171254
ADRB2	160.32	-0.871743	0.0751233	-11.6042	3.92515e-31	1.20814e-29
ADRB3	3.37343	-0.430994	0.128288	-3.35958	0.000780622	0.00191616
ADRM1	5762.43	0.354348	0.0483363	7.33089	2.2863e-13	2.26583e-12
ADSL	2789.06	0.0488534	0.0334608	1.46002	0.144286	0.213562
ADSS	6338.67	-0.0658968	0.0347959	-1.89381	0.0582506	0.096296
ADSSL1	457.139	0.319956	0.0642633	4.97883	6.39684e-07	2.62475e-06
ADTRP	167.681	-1.04231	0.100925	-10.3275	5.29016e-25	1.2925e-23
AEBP2	1868.42	0.0367963	0.0345222	1.06587	0.28648	0.385192
AEN	1626.58	0.0950653	0.0369893	2.57008	0.0101676	0.0200303
AES	19690.5	0.251208	0.0398587	6.30245	2.92981e-10	1.91931e-09
AFAP1	3659.45	-0.0458479	0.0383842	-1.19445	0.232302	0.32229
AFAP1-AS1	234.418	-1.16556	0.16252	-7.17181	7.40101e-13	6.88881e-12
AFAP1L1	698.352	-0.145787	0.0469319	-3.10635	0.00189415	0.00432151
AFAP1L2	1656.5	0.38416	0.0714038	5.38011	7.44423e-08	3.50395e-07
AFDN	8302.57	0.155521	0.0544617	2.85561	0.00429544	0.00916753
AFDN-AS1	80.4007	0.304792	0.0756369	4.02967	5.58544e-05	0.000168334
AFF1	5567.49	-0.127487	0.0440339	-2.89519	0.00378925	0.00817375
AFF2	80.4431	0.017354	0.0922938	0.18803	0.850853	0.913006
AFF3	8206.76	0.756563	0.110637	6.83827	8.01556e-12	6.60779e-11
AFF4	9671.12	0.0490435	0.0451509	1.08621	0.277385	0.374952
AFG3L1P	690.624	0.0297836	0.0395881	0.752338	0.451848	0.563304
AFG3L2	3906.44	0.0437677	0.0342222	1.27893	0.200923	0.284685
AFM	0.49971	0.113356	0.304538	0.372224	0.709726	0.802706
AFMID	2220.39	0.217332	0.0511226	4.2512	2.1263e-05	6.8919e-05
AFP	87.8888	-0.316775	0.173567	-1.82509	0.0679881	0.110457
AFTPH	3966.59	0.162784	0.0296398	5.49207	3.9726e-08	1.94441e-07
AGA	1714.56	0.222012	0.0380884	5.82885	5.5811e-09	3.08886e-08
AGAP1	3254.09	0.0344166	0.0392321	0.877255	0.380348	0.48784
AGAP1-IT1	41.6292	0.171008	0.0952336	1.79567	0.0725465	0.117121
AGAP12P	37.2469	0.131446	0.100719	1.30507	0.191867	0.273531
AGAP2	358.02	-0.544524	0.0630214	-8.6403	5.60633e-18	9.00411e-17
AGAP2-AS1	718.731	0.536669	0.0599009	8.95928	3.26791e-19	5.84579e-18
AGAP3	4291.97	0.185574	0.0386011	4.80748	1.52846e-06	5.92415e-06
AGAP4	110.31	-0.0101349	0.0477887	-0.212077	0.832047	0.900264
AGAP5	18.8805	-0.0113634	0.0660857	-0.171949	0.863477	0.922271
AGAP6	380.952	0.0201384	0.0482031	0.417783	0.676106	0.774527
AGAP9	186.458	-0.0565123	0.061127	-0.924507	0.355223	0.460986
AGBL1	1.44683	0.551104	0.206455	2.66937	0.0075994	0.0154046
AGBL1-AS1	0.698101	-0.443654	0.305992	-1.44989	0.14709	0.217167
AGBL2	113.192	0.196599	0.0705258	2.78761	0.0053098	0.0111388
AGBL3	134.415	-0.162969	0.0529128	-3.07996	0.0020703	0.0046871
AGBL4	63.8803	0.264772	0.0815535	3.2466	0.00116792	0.0027726
AGBL4-IT1	1.28145	-0.217464	0.302386	-0.71916	0.472042	0.583788
AGBL5	2139.7	0.223445	0.0359165	6.22122	4.93313e-10	3.13923e-09
AGBL5-AS1	2.26658	0.266571	0.100247	2.65913	0.00783425	0.0158439
AGER	178.985	-0.0348941	0.0640572	-0.544734	0.585936	0.693227
AGFG1	4824.38	-0.171847	0.0341445	-5.03293	4.83028e-07	2.02136e-06
AGFG2	1159.82	-0.0286394	0.0431389	-0.663886	0.506763	0.617537
AGGF1	2725.04	0.109889	0.029384	3.73977	0.000184185	0.0005063
AGK	1936.94	0.0806237	0.0278793	2.89189	0.00382934	0.00825419
AGL	4713.06	-0.0114282	0.0769619	-0.148491	0.881955	0.934987
AGMAT	158.004	0.0693578	0.0590228	1.1751	0.239954	0.331423
AGMO	26.2796	-0.280677	0.0978628	-2.86807	0.00412985	0.00884373
AGO1	3071.67	-0.0650846	0.0314474	-2.06964	0.0384864	0.0664806
AGO2	4329.5	0.0151364	0.0573599	0.263885	0.791869	0.869661
AGO3	1700.35	-0.17156	0.0376927	-4.55154	5.32535e-06	1.89633e-05
AGO4	1774.15	-0.158683	0.034322	-4.62337	3.77549e-06	1.37708e-05
AGPAT2	3326.62	0.104562	0.0581378	1.79853	0.0720938	0.116461
AGPAT3	6834.78	0.0671008	0.0295865	2.26795	0.0233321	0.0424952
AGPAT4	604.747	-0.0382664	0.0632972	-0.604551	0.545477	0.654956
AGPAT4-IT1	15.0308	-0.418266	0.0899397	-4.65051	3.31108e-06	1.22092e-05
AGPAT5	1896.78	-0.0120025	0.0472107	-0.254233	0.799316	0.875393
AGPS	3326.65	-0.0749153	0.0559055	-1.34003	0.180234	0.259077
AGR2	36248.4	0.571919	0.12599	4.53941	5.64107e-06	2.00089e-05
AGR3	6884.32	0.343272	0.138374	2.48074	0.0131109	0.0252545
AGRN	15984.9	0.0271119	0.0515596	0.525836	0.599002	0.70483
AGRP	5.32611	-0.118422	0.0813972	-1.45486	0.145707	0.215327
AGT	1271.1	0.134189	0.121745	1.10221	0.27037	0.367048
AGTPBP1	1022.66	-0.207416	0.0480239	-4.31901	1.5673e-05	5.1943e-05
AGTR1	1890.31	0.881646	0.156366	5.63834	1.71696e-08	8.88516e-08
AGTR2	2.08224	-0.753153	0.266522	-2.82586	0.00471544	0.00998348
AGTRAP	3269.73	0.167636	0.0446843	3.75156	0.000175741	0.000484557
AGXT	9.75368	0.0867889	0.175364	0.494908	0.620665	0.724857
AGXT2	15.4422	0.159979	0.123841	1.29181	0.196423	0.279263
AHCTF1	4967.23	0.0261664	0.037828	0.691721	0.489113	0.600553
AHCY	12784.2	0.398688	0.0413692	9.63731	5.56279e-22	1.18157e-20
AHCYL1	11824.2	0.0981539	0.0339093	2.8946	0.00379644	0.00818851
AHCYL2	2038.01	0.166955	0.0460035	3.62918	0.000284317	0.000756672
AHDC1	2416.68	0.0206204	0.0396764	0.519714	0.603263	0.708888
AHI1	1350.32	0.107085	0.0455652	2.35014	0.0187662	0.0348798
AHNAK	84530.5	-0.00174885	0.0521221	-0.033553	0.973234	0.987431
AHNAK2	3291.3	-0.016782	0.0828594	-0.202536	0.839498	0.905454
AHR	5730.39	-0.506555	0.0551381	-9.18702	4.03879e-20	7.68543e-19
AHRR	167.533	0.426026	0.0742566	5.73721	9.62483e-09	5.15738e-08
AHSA1	6095.88	0.226432	0.0356678	6.34836	2.17622e-10	1.45309e-09
AHSA2	2054.16	0.0685698	0.0531308	1.29058	0.196848	0.279768
AHSG	1.40878	0.130436	0.247886	0.526192	0.598755	0.704609
AHSP	1.21771	-0.215949	0.159495	-1.35395	0.175753	0.253454
AICDA	7.39464	-2.30123	0.144577	-15.9169	4.83452e-57	3.00748e-55
AIDA	1840.46	-0.0973573	0.0345996	-2.81383	0.00489558	0.0103352
AIF1	1257.72	-0.774207	0.0532582	-14.5369	7.07663e-48	3.3843e-46
AIF1L	3663.35	-0.00685089	0.0902377	-0.0759205	0.939482	0.969967
AIFM1	3620.26	0.305704	0.0336512	9.08451	1.04166e-19	1.9202e-18
AIFM2	1261.6	0.152797	0.0483229	3.16201	0.00156683	0.00362062
AIFM3	128.036	0.428996	0.0699655	6.13153	8.70378e-10	5.36635e-09
AIG1	2701.89	0.420961	0.0438556	9.59881	8.08707e-22	1.70545e-20
AIM1	6156.66	-0.106001	0.0734948	-1.4423	0.149219	0.219993
AIM1L	200.688	-0.157693	0.0919293	-1.71538	0.0862764	0.136556
AIM2	142.716	-1.7591	0.0991969	-17.7335	2.31375e-70	1.99092e-68
AIMP1	3442.6	0.198453	0.0264718	7.49676	6.54127e-14	6.94388e-13
AIMP2	1185.22	0.184532	0.031732	5.81533	6.05159e-09	3.32971e-08
AIP	2824.71	0.253275	0.0461113	5.49269	3.95866e-08	1.93798e-07
AIPL1	1.60705	-0.355505	0.19787	-1.79666	0.0723896	0.116899
AIRE	3.23969	-0.786781	0.120122	-6.54982	5.76057e-11	4.18542e-10
AIRN	1.74185	-1.28176	0.250126	-5.12447	2.98373e-07	1.29078e-06
AJAP1	74.2552	0.211175	0.0883286	2.39079	0.0168123	0.0316297
AJUBA	1431.72	-0.146634	0.0540143	-2.71473	0.00663301	0.0136451
AK1	523.371	0.305284	0.0457911	6.66688	2.61303e-11	2.00349e-10
AK2	7297.6	0.0215728	0.0317228	0.680042	0.496478	0.607685
AK3	3323.81	-0.131655	0.0334843	-3.93184	8.42982e-05	0.000246008
AK4	2729.23	0.152398	0.0782558	1.94743	0.0514828	0.0863123
AK5	853.755	-0.317616	0.115386	-2.75263	0.00591188	0.0122946
AK6	1203.9	0.212141	0.0306108	6.93025	4.20104e-12	3.58609e-11
AK7	121.831	0.0122877	0.0830168	0.148014	0.882331	0.93508
AK8	313.729	0.203939	0.0662999	3.07601	0.00209792	0.00474644
AK9	527.134	0.127003	0.051719	2.45565	0.0140632	0.0268628
AKAIN1	0.30178	0.0756167	0.238857	0.316577	0.751564	0.83757
AKAP1	5758.21	0.142601	0.0451871	3.15579	0.00160065	0.00369478
AKAP10	1820.99	0.130436	0.0380966	3.42381	0.000617497	0.00154387
AKAP11	3978.11	-0.138169	0.0452351	-3.05446	0.00225464	0.00506649
AKAP12	2038.47	-0.235666	0.0731628	-3.22111	0.00127694	0.00300433
AKAP14	8.38927	-0.151931	0.177814	-0.854436	0.392863	0.501437
AKAP17A	2453.17	0.0616007	0.0357195	1.72457	0.0846055	0.134182
AKAP2	35.9976	-0.374406	0.0856899	-4.36931	1.24642e-05	4.19513e-05
AKAP3	90.513	-0.17936	0.0749936	-2.39167	0.0167721	0.0315666
AKAP4	0.235799	-0.0288332	0.303622	-0.0949639	0.924343	0.960592
AKAP5	649.401	-0.226005	0.0822088	-2.74916	0.00597488	0.012406
AKAP6	207.204	-0.20082	0.0682461	-2.94259	0.00325482	0.00710084
AKAP7	404.95	-0.151317	0.0458678	-3.29899	0.000970336	0.00234282
AKAP8	2152.81	-0.0262291	0.0249182	-1.05261	0.292522	0.391729
AKAP8L	2886.93	0.191728	0.0359373	5.33507	9.55088e-08	4.43794e-07
AKAP9	8505.56	-0.116287	0.0555572	-2.09311	0.0363397	0.0631379
AKIP1	909.121	0.175302	0.0323378	5.42097	5.9277e-08	2.83082e-07
AKIRIN1	3567.81	-0.0640008	0.032306	-1.98108	0.0475821	0.0805575
AKIRIN2	2062.22	0.0148982	0.0303727	0.490513	0.623771	0.727836
AKNA	2193.94	-0.967275	0.0468497	-20.6463	1.05284e-94	1.97007e-92
AKNAD1	24.161	0.0733248	0.0754736	0.971529	0.331285	0.435379
AKR1A1	7358.8	0.0678382	0.0365822	1.85441	0.0636808	0.104177
AKR1B1	2222.55	-0.329585	0.0546151	-6.03469	1.59272e-09	9.5019e-09
AKR1B10	126.938	0.0703362	0.164082	0.428665	0.668167	0.767409
AKR1B15	135.985	-0.646604	0.141727	-4.56232	5.05918e-06	1.80865e-05
AKR1C1	493.933	-0.237874	0.115741	-2.05523	0.039857	0.068627
AKR1C2	646.247	-0.456487	0.130201	-3.50603	0.000454848	0.00116466
AKR1C3	1015.83	-0.110202	0.0866072	-1.27243	0.20322	0.287405
AKR1C4	2.92822	0.306414	0.141096	2.17166	0.029881	0.0530459
AKR1C8P	2.83507	0.0588599	0.129849	0.453294	0.650337	0.751801
AKR1D1	11.6407	0.0333045	0.137579	0.242076	0.808721	0.882578
AKR1E2	160.2	-0.0597597	0.0979061	-0.610378	0.541611	0.651409
AKR7A2	3245.65	0.263187	0.0400275	6.57515	4.86038e-11	3.56544e-10
AKR7A3	1611.32	0.657316	0.120718	5.44505	5.17912e-08	2.492e-07
AKR7L	112.954	0.381205	0.0826064	4.61472	3.93628e-06	1.43042e-05
AKT1	10793	0.162843	0.036263	4.4906	7.10222e-06	2.4833e-05
AKT1S1	3682.4	0.280537	0.0338705	8.28264	1.20471e-16	1.73192e-15
AKT2	8286.44	0.118285	0.0337302	3.50679	0.000453544	0.00116243
AKT3	2352.6	-0.496028	0.0715721	-6.93047	4.19444e-12	3.58305e-11
AKTIP	1618.44	0.145728	0.0320137	4.55204	5.31283e-06	1.89244e-05
ALAD	3811.05	0.0298592	0.0362064	0.824695	0.409545	0.519774
ALAS1	2891.42	-0.0770194	0.0293329	-2.6257	0.00864717	0.0173201
ALAS2	4.97795	0.0493465	0.110805	0.445346	0.65607	0.757092
ALB	384.168	0.187687	0.159476	1.1769	0.239236	0.330644
ALCAM	14034.5	0.312819	0.0744177	4.20356	2.62749e-05	8.38953e-05
ALDH16A1	2165.4	0.232663	0.0508608	4.5745	4.77365e-06	1.71385e-05
ALDH18A1	8433.31	0.127993	0.0337927	3.78759	0.000152113	0.000423671
ALDH1A1	1405.03	-0.773759	0.0757582	-10.2135	1.72459e-24	4.08651e-23
ALDH1A2	155.096	-0.51266	0.0903323	-5.67527	1.38471e-08	7.25819e-08
ALDH1A3	1147.95	-0.322793	0.0885475	-3.64543	0.000266949	0.000714075
ALDH1B1	2822.18	-0.0828254	0.0459018	-1.8044	0.0711683	0.115108
ALDH1L1	150.642	-0.747982	0.114814	-6.51474	7.28142e-11	5.2133e-10
ALDH1L1-AS1	0.655328	0.423491	0.164083	2.58096	0.00985269	0.0194669
ALDH1L1-AS2	4.95934	-1.09234	0.1602	-6.8186	9.19336e-12	7.5235e-11
ALDH1L2	1254.86	-0.349583	0.0713	-4.90298	9.43921e-07	3.76817e-06
ALDH2	5482.26	-0.305839	0.0641391	-4.76837	1.85721e-06	7.11875e-06
ALDH3A1	54.0468	1.36736	0.132816	10.2951	7.41614e-25	1.79334e-23
ALDH3A2	5402.78	0.327874	0.0580586	5.64729	1.62993e-08	8.45892e-08
ALDH3B1	1012.83	0.00966852	0.058228	0.166046	0.868121	0.925332
ALDH3B2	7871.37	0.474071	0.111209	4.26289	2.01801e-05	6.56702e-05
ALDH4A1	1722.26	0.376104	0.0618775	6.07821	1.21531e-09	7.3395e-09
ALDH5A1	1678.62	0.429748	0.0591448	7.26603	3.70216e-13	3.56268e-12
ALDH6A1	2919.11	0.104126	0.0493254	2.11101	0.0347717	0.0607269
ALDH7A1	4952.6	0.238624	0.0370613	6.43863	1.20556e-10	8.34022e-10
ALDH8A1	52.2008	0.108237	0.0834818	1.29653	0.194792	0.277265
ALDH9A1	9604.59	0.105486	0.0371409	2.84015	0.00450921	0.00958731
ALDOA	94197.3	0.387116	0.050416	7.67843	1.61045e-14	1.84857e-13
ALDOB	11.5064	0.211201	0.0877481	2.40691	0.0160883	0.0303695
ALDOC	1072.98	0.442564	0.0899992	4.91742	8.76944e-07	3.51748e-06
ALG1	1602.27	0.210844	0.033986	6.20383	5.5104e-10	3.48682e-09
ALG10	274.387	0.0342471	0.0437244	0.783249	0.433481	0.54464
ALG10B	934.191	0.21107	0.0468384	4.50635	6.59525e-06	2.31842e-05
ALG11	541.61	-0.0069212	0.0455159	-0.152061	0.879139	0.932597
ALG12	942.472	0.0890427	0.0350229	2.54241	0.011009	0.0215312
ALG13	1696.34	0.0332263	0.0331179	1.00327	0.315729	0.418129
ALG14	721.264	0.115004	0.0327505	3.51151	0.000445571	0.00114299
ALG1L	135.744	1.00169	0.122384	8.18486	2.7263e-16	3.78106e-15
ALG1L2	31.8094	0.0273586	0.0692697	0.394958	0.692874	0.788538
ALG1L9P	31.8853	0.165763	0.0626037	2.64782	0.00810135	0.0163295
ALG2	2473.53	0.059294	0.0295147	2.00897	0.0445405	0.0759425
ALG3	3300.5	0.291101	0.0435641	6.68213	2.35488e-11	1.81798e-10
ALG5	1996.07	0.0974691	0.0360471	2.70394	0.00685234	0.0140387
ALG6	1281.49	0.0918057	0.0348898	2.6313	0.00850586	0.0170617
ALG8	4154.59	0.490258	0.0639961	7.66076	1.84842e-14	2.09822e-13
ALG9	472.616	-0.00716591	0.0318593	-0.224924	0.822039	0.892239
ALK	27.4377	-0.433716	0.108616	-3.99311	6.52111e-05	0.000194078
ALKAL1	1.57379	-0.0427102	0.268742	-0.158926	0.873727	0.92901
ALKAL2	37.4207	-0.604815	0.145141	-4.16709	3.08508e-05	9.74894e-05
ALKBH1	774.721	-0.00927679	0.0297832	-0.311477	0.755438	0.840457
ALKBH2	957.879	0.251527	0.0417587	6.02334	1.70856e-09	1.01314e-08
ALKBH3	991.839	0.0622014	0.0461565	1.34762	0.17778	0.255932
ALKBH3-AS1	20.5505	-0.116369	0.0685833	-1.69676	0.0897427	0.141387
ALKBH4	719.011	0.19987	0.0354363	5.64025	1.69807e-08	8.79123e-08
ALKBH5	6117.14	0.208881	0.0273592	7.63477	2.26216e-14	2.53132e-13
ALKBH6	159.183	0.192059	0.0498416	3.85339	0.000116494	0.000330835
ALKBH7	2002.51	0.380926	0.0587338	6.48564	8.83549e-11	6.24443e-10
ALKBH8	657.672	-0.00449796	0.0378009	-0.118991	0.905283	0.949597
ALLC	1.91468	0.367078	0.171242	2.14362	0.0320631	0.0565155
ALMS1	2700.87	0.0253679	0.0423309	0.599276	0.548989	0.658435
ALMS1-IT1	49.2385	0.223097	0.0741348	3.00934	0.00261815	0.00581518
ALMS1P1	27.368	0.138071	0.0759404	1.81815	0.0690412	0.111968
ALOX12	83.4572	0.0595746	0.0692707	0.860026	0.389775	0.497953
ALOX12-AS1	168.597	0.0756299	0.0393294	1.92299	0.0544816	0.0907846
ALOX12B	14.2571	0.529683	0.124864	4.24208	2.21459e-05	7.1535e-05
ALOX12P2	123.331	0.211551	0.118209	1.78963	0.073513	0.118527
ALOX15	186.184	0.342756	0.132684	2.58325	0.00978757	0.0193543
ALOX15B	1901.76	-0.0527728	0.145487	-0.362733	0.716804	0.808462
ALOX5	1377.01	-0.81724	0.0580446	-14.0795	5.07473e-45	2.26604e-43
ALOX5AP	1087.05	-0.808856	0.0552591	-14.6375	1.61862e-48	7.88476e-47
ALOXE3	71.2401	0.460854	0.103591	4.4488	8.63523e-06	2.97433e-05
ALPI	0.637802	1.00835	0.300255	3.35832	0.00078418	0.00192449
ALPK1	1606.72	-0.334802	0.0397935	-8.41349	3.98e-17	5.98065e-16
ALPK2	135.319	-0.51869	0.0849771	-6.10388	1.03527e-09	6.31854e-09
ALPK3	515.136	0.0531097	0.0547038	0.97086	0.331618	0.435671
ALPL	1312.81	0.00880504	0.0928517	0.0948291	0.924451	0.960592
ALPP	3.03232	-0.413743	0.245543	-1.68501	0.0919861	0.144353
ALPPL2	1.16632	-0.0434202	0.275783	-0.157443	0.874896	0.929749
ALS2	1835.52	0.00653747	0.0284631	0.229683	0.818338	0.889738
ALS2CL	690.666	-0.386574	0.0655117	-5.90084	3.6166e-09	2.0517e-08
ALS2CR12	28.4242	-0.2813	0.0751266	-3.74434	0.000180867	0.000497832
ALX1	9.59557	-1.26991	0.175473	-7.23705	4.58556e-13	4.36823e-12
ALX3	9.66283	0.569861	0.17842	3.19393	0.00140351	0.00327793
ALX4	153.984	-0.769938	0.120104	-6.4106	1.44949e-10	9.92582e-10
ALYREF	3736.47	0.206013	0.0532623	3.8679	0.000109776	0.000313075
AMACR	313.712	0.201938	0.0453454	4.45332	8.45511e-06	2.9157e-05
AMBN	0.464496	-0.386408	0.219616	-1.75948	0.0784969	0.125566
AMBP	108.072	0.410491	0.119576	3.43287	0.000597222	0.00149699
AMBRA1	2908.88	0.0609431	0.0237783	2.56298	0.0103779	0.0204035
AMD1	5148.74	-0.0821902	0.0551301	-1.49084	0.136004	0.202985
AMDHD1	94.1017	0.395113	0.105996	3.72763	0.000193289	0.000529719
AMDHD2	1104.84	0.240783	0.0519605	4.63397	3.58713e-06	1.31308e-05
AMELX	0.855238	-0.0846983	0.406215	-0.208506	0.834834	0.902224
AMELY	0.0133673	0.200253	2.94489	0.0680001	0.945786	NA
AMER1	705.061	-0.0998334	0.057131	-1.74745	0.0805596	0.128482
AMER2	9.00207	0.609497	0.212887	2.86301	0.00419644	0.00897328
AMER3	12.4728	2.5991	0.237236	10.9558	6.23402e-28	1.72107e-26
AMFR	11271.3	0.428051	0.0500308	8.55575	1.17108e-17	1.84439e-16
AMHR2	7.75045	0.585872	0.107661	5.44181	5.27407e-08	2.53614e-07
AMIGO1	752.674	0.252496	0.0514589	4.90675	9.25962e-07	3.70024e-06
AMIGO2	3216.97	0.203606	0.09574	2.12665	0.0334488	0.0587035
AMIGO3	2.02673	0.0127248	0.0956969	0.13297	0.894217	0.942592
AMMECR1	1393.83	-0.0141472	0.052348	-0.270253	0.786965	0.865687
AMMECR1L	2401.35	0.0614693	0.0243555	2.52383	0.0116084	0.0225948
AMN	27.5506	0.0129427	0.117253	0.110382	0.912106	0.953646
AMN1	364.392	0.279312	0.0455813	6.12779	8.91098e-10	5.48692e-09
AMOTL1	2744.03	-0.263403	0.0636822	-4.13621	3.53089e-05	0.000110481
AMOTL2	4065.13	-0.184798	0.0456988	-4.04383	5.25851e-05	0.000159521
AMPD1	30.4849	-1.3507	0.118544	-11.394	4.47764e-30	1.33294e-28
AMPD2	2186	0.0352778	0.0367075	0.961052	0.336526	0.441014
AMPD3	857.783	-0.29607	0.0446564	-6.62995	3.35796e-11	2.52297e-10
AMPH	590.964	-0.103837	0.102459	-1.01345	0.310845	0.412588
AMT	368.042	-0.068131	0.0701555	-0.971143	0.331477	0.435535
AMTN	17.3035	-0.645164	0.204871	-3.14912	0.00163762	0.00377347
AMY1A	0.233143	-0.0583362	0.25531	-0.228492	0.819264	0.890498
AMY1B	0.596883	0.113693	0.217338	0.523114	0.600895	0.706656
AMY1C	0.0202182	0.0701771	1.60404	0.0437502	0.965104	NA
AMY2A	3.39311	0.97597	0.226847	4.30232	1.69019e-05	5.56404e-05
AMY2B	283.943	0.058987	0.0737774	0.799527	0.423985	0.535076
AMZ1	278.309	0.576057	0.106176	5.42547	5.78018e-08	2.76653e-07
AMZ2	5130.16	0.317966	0.0410404	7.74763	9.36267e-15	1.09768e-13
AMZ2P1	723.188	0.304345	0.0441726	6.88991	5.58268e-12	4.69244e-11
ANAPC1	1392.78	-0.0462382	0.0395505	-1.16909	0.242366	0.334363
ANAPC10	560.337	0.114615	0.0258642	4.43142	9.36139e-06	3.20991e-05
ANAPC11	4211.59	0.467637	0.053684	8.71092	3.0143e-18	4.98025e-17
ANAPC13	3498.77	0.160687	0.0311866	5.15244	2.57123e-07	1.12117e-06
ANAPC15	675.077	0.232174	0.0381768	6.08156	1.19019e-09	7.19886e-09
ANAPC16	6462.2	0.118969	0.0292398	4.06873	4.72697e-05	0.0001447
ANAPC1P1	4.30185	-0.721173	0.115941	-6.22018	4.96576e-10	3.15744e-09
ANAPC2	2576.83	0.0951228	0.0370483	2.56753	0.0102424	0.0201554
ANAPC4	1447.4	-0.0642426	0.0236721	-2.71385	0.00665062	0.0136765
ANAPC5	7564.93	0.152222	0.0229251	6.63995	3.13787e-11	2.37577e-10
ANAPC7	3264.96	0.189871	0.0261226	7.26845	3.63629e-13	3.50216e-12
ANG	714.284	0.276539	0.0669589	4.12998	3.62792e-05	0.000113342
ANGEL1	1702.82	-0.0102976	0.0332654	-0.309558	0.756897	0.841643
ANGEL2	2604.26	0.00308301	0.0334206	0.0922489	0.9265	0.961787
ANGPT1	272.158	-0.608741	0.0864135	-7.04451	1.86116e-12	1.65337e-11
ANGPT2	856.556	0.119236	0.0572312	2.08342	0.0372132	0.0644845
ANGPT4	24.0493	-0.335006	0.089574	-3.73999	0.000184026	0.000505921
ANGPTL1	202.541	-0.720684	0.0937576	-7.68667	1.51015e-14	1.73851e-13
ANGPTL2	4205.21	-0.230815	0.0629143	-3.66872	0.000243768	0.000656536
ANGPTL3	6.41028	0.0174213	0.114638	0.151967	0.879213	0.932597
ANGPTL4	1145.67	-0.145877	0.104411	-1.39714	0.16237	0.236833
ANGPTL5	6.87311	-0.551765	0.122344	-4.50996	6.48409e-06	2.28206e-05
ANGPTL6	27.3038	-0.339775	0.0643152	-5.28296	1.27111e-07	5.79369e-07
ANGPTL7	31.0031	-1.36289	0.16652	-8.18456	2.73294e-16	3.78642e-15
ANGPTL8	11.5947	-0.111125	0.1147	-0.968828	0.332631	0.436686
ANHX	0.299668	0.131956	0.314999	0.418911	0.675281	0.773808
ANK1	236.769	1.68614	0.117767	14.3176	1.6985e-46	7.8214e-45
ANK2	832.315	-0.712393	0.0693211	-10.2767	8.97449e-25	2.1569e-23
ANK3	3392.31	-0.0331383	0.0604326	-0.548351	0.583451	0.690875
ANKAR	132.289	-0.231245	0.0482164	-4.79598	1.61884e-06	6.25284e-06
ANKDD1A	235.275	-0.276081	0.0423776	-6.51479	7.27913e-11	5.21324e-10
ANKDD1B	21.2972	-0.0290773	0.0776817	-0.374314	0.708171	0.801709
ANKEF1	1389.68	0.255034	0.0482435	5.2864	1.2475e-07	5.69673e-07
ANKFN1	47.1899	0.400167	0.143601	2.78666	0.00532543	0.0111656
ANKFY1	4303.32	-0.133096	0.0332559	-4.00219	6.27601e-05	0.000187564
ANKH	5605.14	-0.169883	0.0580746	-2.92526	0.0034417	0.00747879
ANKHD1	319.392	-0.014019	0.0383221	-0.365819	0.7145	0.806618
ANKHD1-EIF4EBP3	295.546	0.0969771	0.042998	2.25539	0.0241091	0.0437491
ANKIB1	4713.16	0.0644431	0.0346387	1.86044	0.0628237	0.102975
ANKK1	47.7859	-0.0846994	0.0858166	-0.986982	0.323651	0.427109
ANKLE1	57.8791	-0.0454872	0.0915589	-0.496808	0.619324	0.723614
ANKLE2	5051	0.0655235	0.0236801	2.76703	0.00565704	0.0118021
ANKMY1	957.243	0.0123576	0.0458376	0.269596	0.787471	0.866123
ANKMY2	1188.57	-0.0181667	0.0360387	-0.504089	0.614199	0.718944
ANKRA2	994.253	0.127708	0.0392622	3.25271	0.0011431	0.00271983
ANKRD1	39.5807	-0.0291956	0.131642	-0.221781	0.824485	0.894305
ANKRD10	4757.07	-0.146903	0.040831	-3.59783	0.000320889	0.000845979
ANKRD11	4700.63	-0.0654867	0.0362756	-1.80525	0.0710351	0.114953
ANKRD12	3589.22	-0.155826	0.0428588	-3.63579	0.000277126	0.000739117
ANKRD13A	2988.55	-0.127749	0.0281355	-4.5405	5.61218e-06	1.99185e-05
ANKRD13B	838.465	0.590682	0.0643924	9.17316	4.59357e-20	8.68505e-19
ANKRD13C	1592.88	-0.0331672	0.0265102	-1.25111	0.210893	0.296903
ANKRD13D	2552.07	0.215422	0.0472193	4.56216	5.06298e-06	1.80973e-05
ANKRD16	609.049	0.166616	0.0372632	4.47132	7.77379e-06	2.69732e-05
ANKRD17	8467.72	-0.0411184	0.0392862	-1.04664	0.295267	0.3948
ANKRD18A	72.811	0.140907	0.118296	1.19113	0.233601	0.323782
ANKRD18B	12.319	0.681023	0.176405	3.86057	0.000113123	0.000322075
ANKRD18DP	2.02724	-0.396704	0.127045	-3.12254	0.00179296	0.00410095
ANKRD19P	81.2964	0.270423	0.0625609	4.32256	1.54232e-05	5.11871e-05
ANKRD2	16.972	0.191153	0.0965073	1.98071	0.0476241	0.0806228
ANKRD20A1	1.82364	0.0054182	0.13731	0.0394597	0.968524	0.985215
ANKRD20A11P	53.5641	-0.159629	0.128251	-1.24466	0.213258	0.299838
ANKRD20A2	0.465844	0.00992623	0.195177	0.0508575	0.959439	0.980564
ANKRD20A3	0.101654	0.0856013	0.480462	0.178165	0.858594	0.918795
ANKRD20A4	3.3774	-0.0778793	0.139777	-0.557167	0.577413	0.685517
ANKRD22	442.59	-0.316596	0.0793489	-3.98992	6.60951e-05	0.000196485
ANKRD23	74.9248	0.232847	0.0583103	3.99325	6.51745e-05	0.000194018
ANKRD24	128.932	0.370221	0.0783049	4.72794	2.26813e-06	8.58345e-06
ANKRD26	1052.17	0.0860368	0.0556025	1.54736	0.121777	0.184675
ANKRD27	2742.41	0.067439	0.0413401	1.63132	0.102822	0.159458
ANKRD28	4123.71	-0.0848433	0.038385	-2.21032	0.0270826	0.0485646
ANKRD29	287.425	0.147812	0.0856845	1.72507	0.084515	0.134074
ANKRD30A	3073.33	-0.246691	0.167622	-1.47171	0.1411	0.209517
ANKRD30B	709.244	0.474541	0.158695	2.99027	0.0027873	0.00616012
ANKRD30BL	1.77669	0.0732831	0.198378	0.369411	0.711821	0.80458
ANKRD31	44.69	0.339042	0.0743438	4.56045	5.10431e-06	1.82285e-05
ANKRD33	1.56308	0.460923	0.1828	2.52147	0.0116866	0.0227321
ANKRD33B	298.939	-0.762912	0.0704499	-10.8291	2.50481e-27	6.73385e-26
ANKRD34A	90.6823	-0.14991	0.0724293	-2.06975	0.0384758	0.0664721
ANKRD34B	17.2795	0.347214	0.161849	2.1453	0.0319291	0.0563131
ANKRD34C	4.4313	-1.15101	0.177416	-6.48766	8.71777e-11	6.16778e-10
ANKRD34C-AS1	0.270348	-0.351599	0.440021	-0.79905	0.424261	0.535311
ANKRD35	225.942	0.177202	0.0932812	1.89966	0.0574783	0.0951194
ANKRD36	291.629	-0.435729	0.0755125	-5.77029	7.9134e-09	4.28315e-08
ANKRD36B	151.804	-0.420961	0.0768717	-5.47615	4.34672e-08	2.11435e-07
ANKRD36BP2	183.28	-1.04264	0.109539	-9.51849	1.75716e-21	3.64047e-20
ANKRD36C	266.768	-0.639683	0.0823862	-7.76445	8.2003e-15	9.70574e-14
ANKRD37	257.791	0.0868725	0.0508721	1.70767	0.0876984	0.138593
ANKRD39	618.771	0.375634	0.0420991	8.92262	4.55396e-19	8.00662e-18
ANKRD40	3701.25	0.111262	0.0434441	2.56104	0.0104359	0.020504
ANKRD42	1090.41	0.0940675	0.0476146	1.9756	0.0481998	0.0814862
ANKRD44	840.92	-0.863402	0.0527973	-16.3532	4.12953e-60	2.78974e-58
ANKRD44-IT1	2.55171	-0.978641	0.138262	-7.07818	1.46064e-12	1.31542e-11
ANKRD45	31.0568	-0.0350075	0.103967	-0.336716	0.736331	0.824686
ANKRD46	1657.77	0.403008	0.0463534	8.69424	3.49145e-18	5.73643e-17
ANKRD49	815.883	-0.00785031	0.0342033	-0.229519	0.818465	0.889835
ANKRD50	5283.1	0.0980393	0.0621918	1.5764	0.114933	0.175742
ANKRD52	4417.29	0.111716	0.0355737	3.14041	0.0016871	0.00387726
ANKRD53	44.6255	-0.234763	0.0665934	-3.52533	0.000422963	0.00108902
ANKRD55	20.866	-0.5973	0.0931453	-6.41257	1.43089e-10	9.81558e-10
ANKRD6	551.079	-0.185555	0.0487004	-3.81013	0.000138894	0.000389752
ANKRD60	0.0971433	0.148138	0.653695	0.226617	0.820722	0.891453
ANKRD61	37.2805	-0.135214	0.0692143	-1.95356	0.0507538	0.0852659
ANKRD62	3.6595	0.0248593	0.149366	0.166432	0.867817	0.925187
ANKRD63	0.788847	0.830095	0.216651	3.83149	0.00012737	0.000359511
ANKRD65	406.431	-0.285942	0.0768356	-3.72148	0.000198055	0.000541837
ANKRD66	2.56965	-0.443783	0.204877	-2.16609	0.0303044	0.0537005
ANKRD7	9.18969	0.082256	0.117306	0.701208	0.483173	0.595026
ANKRD9	1142.03	0.102518	0.052612	1.94856	0.0513484	0.0861237
ANKS1A	3031.77	0.0398625	0.0330507	1.2061	0.227778	0.316878
ANKS1B	551.59	0.164507	0.0728071	2.25949	0.0238527	0.043345
ANKS3	1085.94	0.169712	0.0512857	3.30914	0.000935818	0.00226737
ANKS4B	2.87536	-0.0840388	0.163766	-0.513165	0.607836	0.713018
ANKS6	661.113	-0.114097	0.0793087	-1.43865	0.15025	0.221375
ANKUB1	3.2608	-0.54869	0.140704	-3.8996	9.63516e-05	0.000277678
ANKZF1	1985.07	0.00317053	0.0352463	0.0899537	0.928324	0.962898
ANLN	2844.42	-0.131872	0.0765028	-1.72376	0.0847514	0.134377
ANO1	9250.55	0.25843	0.0783807	3.29711	0.00097686	0.00235664
ANO10	2853.73	0.188234	0.032391	5.81128	6.19953e-09	3.40635e-08
ANO2	163.5	0.168297	0.0961203	1.7509	0.0799632	0.127635
ANO3	104.24	0.0975977	0.155457	0.627812	0.530127	0.640111
ANO4	22.1795	-0.0882917	0.103513	-0.852954	0.393685	0.502213
ANO5	244.721	0.353097	0.129526	2.72608	0.00640912	0.0132365
ANO6	6062.18	-0.122406	0.0386215	-3.16938	0.00152766	0.00354085
ANO7	174.772	0.620831	0.085632	7.24999	4.16812e-13	3.9883e-12
ANO8	1177.14	0.121502	0.0457465	2.65598	0.00790778	0.0159721
ANO9	1103.88	0.185393	0.0666639	2.78101	0.00541894	0.0113425
ANOS1	1747.23	0.239922	0.0767001	3.12806	0.00175965	0.00403063
ANP32A	9101.09	0.166265	0.02726	6.09924	1.06571e-09	6.49035e-09
ANP32AP1	5.38905	0.318441	0.0817849	3.89364	9.875e-05	0.000284069
ANP32B	9485.49	0.0076732	0.0378372	0.202795	0.839295	0.905416
ANP32D	0.923769	-0.0840037	0.126824	-0.662367	0.507736	0.618364
ANP32E	5058.46	-0.0908413	0.0658195	-1.38016	0.167538	0.243199
ANPEP	6576.66	0.620926	0.112124	5.53786	3.06189e-08	1.52043e-07
ANTXR1	14719.3	-0.134822	0.067423	-1.99965	0.0455385	0.0774927
ANTXR2	2173.99	-0.385948	0.0482793	-7.99408	1.30549e-15	1.67645e-14
ANTXRL	12.8944	-0.0702049	0.159837	-0.439227	0.660497	0.760832
ANXA1	8735.33	-0.445479	0.0670233	-6.64662	2.99892e-11	2.27936e-10
ANXA10	7.02205	-1.04866	0.132678	-7.90378	2.70563e-15	3.35564e-14
ANXA11	10400.8	-0.00396257	0.0342324	-0.115755	0.907847	0.950981
ANXA13	21.5363	-0.283718	0.0851472	-3.33209	0.000861969	0.00209923
ANXA2	43886.6	0.0145756	0.0436219	0.334134	0.738279	0.826128
ANXA2R	152.202	-0.438716	0.0677288	-6.47755	9.32261e-11	6.56313e-10
ANXA3	1638	-0.472399	0.0925434	-5.10462	3.31455e-07	1.42474e-06
ANXA4	5004.58	-0.047572	0.0293108	-1.62302	0.104586	0.161755
ANXA5	19314.6	-0.0533229	0.0328525	-1.6231	0.104568	0.161749
ANXA6	17440	0.0881198	0.0405248	2.17447	0.0296701	0.0527073
ANXA7	9428.08	0.0952767	0.0279792	3.40527	0.000660975	0.00164542
ANXA8	195.045	-0.235156	0.148685	-1.58157	0.113747	0.174121
ANXA8L1	170.89	-0.450342	0.141772	-3.17652	0.00149052	0.00346192
ANXA9	2535.46	0.390909	0.0798603	4.8949	9.83533e-07	3.9157e-06
AOAH	543.861	-1.35408	0.0624406	-21.6859	2.78861e-104	9.81299e-102
AOAH-IT1	1.35049	-1.748	0.200288	-8.72745	2.60469e-18	4.3247e-17
AOC1	129.814	-0.00484454	0.12683	-0.0381972	0.96953	0.98571
AOC2	59.085	0.331725	0.0740401	4.48033	7.45266e-06	2.59621e-05
AOC3	2049.95	-0.469278	0.0755185	-6.21408	5.16253e-10	3.27637e-09
AOC4P	8.06632	-0.444937	0.0859328	-5.17773	2.24601e-07	9.87033e-07
AOX1	624.86	-0.322446	0.0939113	-3.43352	0.000595793	0.00149389
AP1AR	2282.26	0.0882386	0.039542	2.23152	0.0256469	0.0462503
AP1B1	8751.21	-0.0375285	0.034091	-1.10083	0.270969	0.367691
AP1B1P1	0.173249	0.0272136	0.3646	0.0746396	0.940501	0.97034
AP1G1	7484.79	0.177194	0.0355531	4.98394	6.23036e-07	2.56179e-06
AP1G2	2658.06	0.126886	0.0427177	2.97034	0.0029747	0.00654338
AP1M1	3051.27	0.0383822	0.028083	1.36674	0.171707	0.24844
AP1M2	6707.52	0.381042	0.0468835	8.12742	4.38539e-16	5.90151e-15
AP1S1	3375.93	0.34191	0.039012	8.76423	1.88065e-18	3.16488e-17
AP1S2	1654.41	-0.219249	0.0411767	-5.3246	1.01177e-07	4.68102e-07
AP1S3	304.79	-0.151185	0.0539527	-2.80217	0.00507598	0.0106873
AP2A1	6668.54	0.229524	0.0305387	7.51585	5.65412e-14	6.04293e-13
AP2A2	4995.05	0.0567891	0.0255732	2.22065	0.0263747	0.0474251
AP2B1	24504.7	0.253432	0.0457588	5.53844	3.05179e-08	1.51638e-07
AP2M1	21284.1	0.150508	0.0326114	4.61519	3.92741e-06	1.42742e-05
AP2S1	5101.32	0.335739	0.04387	7.65304	1.96276e-14	2.21734e-13
AP3B1	4473.75	0.0741007	0.0273283	2.7115	0.006698	0.0137632
AP3B2	352.465	0.840999	0.109645	7.67022	1.71697e-14	1.95844e-13
AP3D1	9884.89	0.138097	0.0262441	5.26203	1.42473e-07	6.44118e-07
AP3M1	4430	0.158135	0.036832	4.29341	1.75946e-05	5.77506e-05
AP3M2	2150.27	0.452899	0.050612	8.94844	3.60539e-19	6.41542e-18
AP3S1	3218.47	-0.00392536	0.0395355	-0.099287	0.92091	0.95877
AP3S2	1765.53	0.209272	0.036837	5.68102	1.33891e-08	7.03689e-08
AP4B1	891.114	-0.00867907	0.028924	-0.300065	0.764128	0.847402
AP4B1-AS1	20.8311	-0.369578	0.0621903	-5.9427	2.80373e-09	1.61307e-08
AP4E1	1066.67	-0.0109056	0.037389	-0.29168	0.770531	0.852262
AP4M1	1642.52	0.228206	0.0336192	6.78797	1.1372e-11	9.20415e-11
AP4S1	507.858	-0.050554	0.0368525	-1.37179	0.170128	0.246413
AP5B1	1210.85	-0.0934093	0.037168	-2.51316	0.0119654	0.0232302
AP5M1	2658.92	0.0271044	0.0309954	0.874466	0.381864	0.489545
AP5S1	956.491	0.147096	0.0293851	5.0058	5.56293e-07	2.30302e-06
AP5Z1	2086.8	0.110496	0.0410223	2.69357	0.00706922	0.0144341
APAF1	1257.78	-0.0627849	0.0434576	-1.44474	0.148532	0.21909
APBA1	463.969	0.174472	0.075115	2.32274	0.0201932	0.0373087
APBA2	459.438	0.146829	0.0920835	1.59452	0.110819	0.17028
APBA3	814.406	-0.00255991	0.0401632	-0.0637376	0.949179	0.97516
APBB1	1468.29	0.0297212	0.054691	0.543439	0.586827	0.694107
APBB1IP	976.225	-1.08353	0.0503352	-21.5263	8.83621e-103	2.63711e-100
APBB2	7228.42	0.233299	0.0548268	4.25519	2.08874e-05	6.78041e-05
APC	2520.51	0.01551	0.0418147	0.370921	0.710696	0.803572
APC2	158.075	0.31484	0.0561619	5.60593	2.07146e-08	1.05895e-07
APCDD1	1288.8	-0.284629	0.0728794	-3.90548	9.40391e-05	0.000271777
APCDD1L	337.262	0.624841	0.116004	5.38638	7.18915e-08	3.39337e-07
APCDD1L-AS1	87.4055	0.673457	0.122702	5.48854	4.05272e-08	1.98033e-07
APCS	0.208822	0.207232	0.797118	0.259976	0.794882	0.871996
APEH	6703.23	0.194567	0.0369515	5.26548	1.39825e-07	6.33608e-07
APELA	62.7324	-0.24795	0.11523	-2.15178	0.0314147	0.0554929
APEX1	9245.06	0.181901	0.0303564	5.99216	2.07071e-09	1.21234e-08
APEX2	2638.11	0.136721	0.0346555	3.94514	7.97542e-05	0.00023376
APH1A	18334.1	0.0738233	0.0327768	2.25231	0.024303	0.0440525
APH1B	1536.57	0.0849459	0.0541653	1.56827	0.116818	0.178185
API5	7157.08	0.0493624	0.027743	1.77927	0.075195	0.120891
APIP	1245.39	0.201344	0.036898	5.45677	4.84866e-08	2.34256e-07
APITD1-CORT	35.3041	0.321168	0.0486412	6.6028	4.03469e-11	2.99138e-10
APLF	216.385	-0.282565	0.0579044	-4.87986	1.06163e-06	4.20745e-06
APLN	569.396	0.567017	0.0747596	7.58454	3.33665e-14	3.65389e-13
APLNR	2192.93	-0.272724	0.0583708	-4.67227	2.97888e-06	1.10586e-05
APLP1	942.784	1.35167	0.111206	12.1546	5.42408e-34	1.79612e-32
APLP2	37324.2	0.303019	0.0448884	6.75048	1.47352e-11	1.17013e-10
APMAP	12562.5	0.216588	0.038866	5.57269	2.50835e-08	1.26124e-07
APOA1	25.4369	0.962606	0.126061	7.63602	2.24042e-14	2.51057e-13
APOA1-AS	5.44836	-0.517562	0.093337	-5.54508	2.93814e-08	1.46268e-07
APOA2	3.46327	1.293	0.213775	6.04841	1.46286e-09	8.76934e-09
APOA4	0.109584	0.259886	0.505672	0.513941	0.607293	0.712487
APOA5	2.87736	0.948416	0.176239	5.38141	7.39053e-08	3.48145e-07
APOB	21.2846	-0.571907	0.138712	-4.12298	3.74003e-05	0.000116531
APOBEC1	1.25059	0.615768	0.269633	2.28372	0.0223879	0.0409336
APOBEC2	7.53135	-0.325169	0.0921606	-3.52829	0.000418256	0.00107796
APOBEC3A	84.7381	-1.69999	0.113318	-15.002	7.12324e-51	3.74041e-49
APOBEC3B	671.171	-0.453461	0.0972162	-4.66446	3.09434e-06	1.14728e-05
APOBEC3B-AS1	0.293043	-0.337658	0.300021	-1.12545	0.260399	0.355065
APOBEC3C	1694.06	-0.853241	0.0562105	-15.1794	4.84247e-52	2.6007e-50
APOBEC3D	271.378	-0.906846	0.0618916	-14.6522	1.305e-48	6.43681e-47
APOBEC3F	399.996	-0.350644	0.0517317	-6.77813	1.21744e-11	9.78311e-11
APOBEC3G	840.367	-1.09	0.0619516	-17.5943	2.72176e-69	2.27557e-67
APOBEC3H	48.1074	-1.27055	0.0748437	-16.9761	1.23506e-64	9.30318e-63
APOBEC4	7.38731	-0.82222	0.221735	-3.70813	0.000208797	0.000569243
APOBR	1106.9	0.0090748	0.0777735	0.116682	0.907112	0.950692
APOC1	3430.73	-0.665551	0.0743878	-8.94704	3.65129e-19	6.4873e-18
APOC1P1	7.82518	-0.410877	0.0851699	-4.8242	1.40564e-06	5.48145e-06
APOC3	2.31197	1.96053	0.31541	6.2158	5.10623e-10	3.24325e-09
APOC4	5.71533	-0.60552	0.0871996	-6.94407	3.80952e-12	3.26964e-11
APOD	22200	-0.15622	0.129424	-1.20704	0.227416	0.316479
APOE	17013.2	-0.444537	0.0787831	-5.64255	1.67552e-08	8.68026e-08
APOF	41.9459	0.0503107	0.142451	0.353178	0.723955	0.814401
APOH	2.09756	1.38048	0.375238	3.67895	0.000234192	0.000632696
APOL1	5341.04	-0.801297	0.0588304	-13.6205	3.02674e-42	1.25416e-40
APOL2	2933.03	-0.431745	0.044621	-9.67583	3.81976e-22	8.19459e-21
APOL3	2275.48	-0.956359	0.0550173	-17.3829	1.11239e-67	8.89043e-66
APOL4	755.83	-0.5924	0.0747537	-7.92469	2.28716e-15	2.85466e-14
APOL5	2.92558	-0.00417982	0.106895	-0.0391022	0.968809	0.985291
APOL6	5977.97	-0.980127	0.0549679	-17.8309	4.0679e-71	3.6192e-69
APOLD1	1997.82	-0.266898	0.0637948	-4.18369	2.86816e-05	9.11602e-05
APOM	154.288	0.0767364	0.0553354	1.38675	0.165518	0.240771
APOO	1048.98	0.347242	0.0426944	8.1332	4.18096e-16	5.64573e-15
APOOL	1954.91	0.190406	0.0391079	4.86872	1.12321e-06	4.43956e-06
APOPT1	1116.28	0.304232	0.0383775	7.92735	2.23872e-15	2.79715e-14
APP	69518.2	-0.0237534	0.0495385	-0.479495	0.631587	0.734846
APPBP2	4283.99	0.123481	0.0512604	2.4089	0.0160005	0.0302158
APPL1	4911.08	-0.0552801	0.0350179	-1.57863	0.114422	0.17504
APPL2	3108.74	0.021709	0.036848	0.58915	0.555761	0.664629
APRT	5055.65	0.382876	0.0517071	7.40471	1.31433e-13	1.34438e-12
APTR	629.796	0.279371	0.0428507	6.51963	7.04794e-11	5.06459e-10
APTX	2004.61	0.159635	0.0301014	5.30324	1.13766e-07	5.22349e-07
AQP1	7594.48	-0.322871	0.0669536	-4.82231	1.41904e-06	5.52912e-06
AQP10	2.02289	-0.319328	0.138027	-2.31352	0.020694	0.0381204
AQP11	185.699	0.362789	0.0738973	4.90937	9.13691e-07	3.6543e-06
AQP12A	0.210016	-0.333626	0.384377	-0.867966	0.385413	0.49329
AQP12B	0.509679	-0.807038	0.360207	-2.24048	0.0250597	0.0452572
AQP2	6.85869	0.224593	0.178087	1.26115	0.207256	0.292228
AQP3	4365.18	0.258812	0.122763	2.10823	0.0350112	0.0611089
AQP4	44.0135	-0.261548	0.119731	-2.18446	0.0289287	0.0515262
AQP5	882.521	0.0782688	0.180784	0.432941	0.665058	0.764657
AQP6	32.2726	0.403535	0.130045	3.10303	0.0019155	0.00436346
AQP7	233.594	-0.89153	0.13096	-6.80764	9.92149e-12	8.0829e-11
AQP8	5.46399	0.360146	0.100922	3.56854	0.000358971	0.000937884
AQP9	239.671	-1.13159	0.116365	-9.72446	2.37161e-22	5.13457e-21
AQR	4212.11	0.022091	0.0341155	0.647535	0.517286	0.627433
AR	11387.9	0.124556	0.0958776	1.29912	0.193904	0.27615
ARAF	4304.92	0.0324375	0.0304886	1.06392	0.287364	0.386033
ARAP1	6112.97	-0.126579	0.0384818	-3.28932	0.0010043	0.00241641
ARAP2	1053	-0.713938	0.0553961	-12.8879	5.26747e-38	1.92246e-36
ARAP3	877.881	-0.106687	0.0469118	-2.27421	0.0229536	0.0418544
ARC	165.143	0.61336	0.12704	4.82807	1.37866e-06	5.38067e-06
ARCN1	12745.4	0.02764	0.0311546	0.887187	0.374978	0.482033
AREG	2992.14	0.352041	0.136808	2.57324	0.010075	0.0198694
AREL1	2694.31	-0.130139	0.0278098	-4.67961	2.87425e-06	1.06954e-05
ARF3	16350.1	0.295946	0.0297489	9.94814	2.56953e-23	5.76969e-22
ARF4	15726	0.06445	0.0314887	2.04677	0.0406808	0.0699228
ARF4-AS1	10.1778	0.342515	0.0626807	5.46445	4.64349e-08	2.24896e-07
ARF5	8703.01	0.265936	0.0402136	6.6131	3.76359e-11	2.8045e-10
ARF6	11727.6	0.0950425	0.0307922	3.08657	0.00202477	0.0045924
ARFGAP1	5869.21	0.36662	0.0429625	8.53348	1.42012e-17	2.21442e-16
ARFGAP2	6554.49	0.168084	0.0269817	6.22955	4.67763e-10	2.99117e-09
ARFGAP3	3360.79	-0.138425	0.0422417	-3.27697	0.00104927	0.00251459
ARFGEF1	8853.85	0.278804	0.0494283	5.64057	1.69487e-08	8.77663e-08
ARFGEF2	7939.91	0.203327	0.0487648	4.16954	3.05217e-05	9.65532e-05
ARFGEF3	9103.63	0.21235	0.0679272	3.12614	0.00177115	0.0040546
ARFIP1	3286.99	0.145127	0.0323811	4.48185	7.40001e-06	2.57977e-05
ARFIP2	6021.22	0.221822	0.0423388	5.23921	1.61262e-07	7.23516e-07
ARFRP1	2423.35	0.28241	0.0474851	5.94734	2.72531e-09	1.5714e-08
ARG1	12.8876	-0.109675	0.0782046	-1.40242	0.160791	0.234808
ARG2	177.191	0.0666217	0.0658512	1.0117	0.311681	0.413418
ARGFX	0.188222	-0.153616	0.418227	-0.367304	0.713393	0.805953
ARGLU1	3383.82	-0.101669	0.0419752	-2.42213	0.01543	0.0292673
ARHGAP1	11040.7	0.0281666	0.0274235	1.0271	0.304376	0.405095
ARHGAP10	836.605	-0.102897	0.0558367	-1.84281	0.0653565	0.106645
ARHGAP11A	1350.9	0.0215844	0.0641649	0.336389	0.736577	0.824923
ARHGAP12	3127.02	0.0707161	0.0392094	1.80355	0.071302	0.115285
ARHGAP15	466.993	-1.09365	0.0577258	-18.9456	4.79848e-80	5.51871e-78
ARHGAP17	3461.31	-0.0509586	0.0246416	-2.06799	0.0386411	0.0667282
ARHGAP18	2183.11	-0.218894	0.0396192	-5.52496	3.29569e-08	1.63001e-07
ARHGAP19	1089.47	-0.127573	0.0331802	-3.84485	0.000120624	0.000341822
ARHGAP19-SLIT1	2.24206	1.27582	0.194388	6.56325	5.26485e-11	3.83945e-10
ARHGAP20	152.733	-0.510728	0.0704176	-7.25285	4.08098e-13	3.91127e-12
ARHGAP21	4435.89	-0.158709	0.0477003	-3.32721	0.000877209	0.00213414
ARHGAP22	335.073	-0.27376	0.0647076	-4.23072	2.32946e-05	7.49476e-05
ARHGAP23	1588.2	-0.264642	0.0556266	-4.75748	1.96023e-06	7.49027e-06
ARHGAP24	583.697	-0.297918	0.05248	-5.6768	1.37236e-08	7.20143e-08
ARHGAP25	897.791	-1.12851	0.0523439	-21.5596	4.30542e-103	1.3183e-100
ARHGAP26	1373.22	-0.506205	0.0628076	-8.05962	7.65299e-16	1.00465e-14
ARHGAP26-AS1	3.65759	-1.2047	0.200353	-6.0129	1.8223e-09	1.07545e-08
ARHGAP26-IT1	1.0929	-1.8241	0.296339	-6.15546	7.48612e-10	4.65945e-09
ARHGAP27	1652.35	-0.28721	0.0434202	-6.61466	3.72401e-11	2.77956e-10
ARHGAP27P1	199.066	-0.243652	0.052423	-4.6478	3.35499e-06	1.23498e-05
ARHGAP28	478.732	-0.226057	0.0740682	-3.05201	0.00227316	0.00510422
ARHGAP29	5678.59	-0.182833	0.0596916	-3.06296	0.00219158	0.00493749
ARHGAP30	1837.01	-1.11875	0.0506359	-22.0941	3.60465e-108	1.63436e-105
ARHGAP31	2157.26	-0.498811	0.0459082	-10.8654	1.68469e-27	4.57604e-26
ARHGAP31-AS1	17.9139	0.00670187	0.0872232	0.0768358	0.938754	0.969555
ARHGAP32	6072.52	0.180653	0.0555612	3.25143	0.00114826	0.00273155
ARHGAP33	868.808	0.259121	0.0593342	4.36714	1.25882e-05	4.23263e-05
ARHGAP35	10864.9	0.0487893	0.0426375	1.14428	0.252507	0.345905
ARHGAP36	91.8722	0.237402	0.224585	1.05707	0.29048	0.389482
ARHGAP39	1651.21	0.364054	0.0488018	7.45985	8.66221e-14	9.05197e-13
ARHGAP4	1652.03	-0.401597	0.0662401	-6.06275	1.33816e-09	8.04842e-09
ARHGAP40	802.687	-0.386814	0.165851	-2.3323	0.0196847	0.0364308
ARHGAP42	499.254	-0.320001	0.063525	-5.0374	4.71898e-07	1.9783e-06
ARHGAP44	596.976	0.0994234	0.0667732	1.48897	0.136495	0.203589
ARHGAP45	2249.1	-0.508684	0.055741	-9.12584	7.11843e-20	1.32359e-18
ARHGAP5	5132.46	-0.00863923	0.0475464	-0.181701	0.855817	0.91653
ARHGAP6	247.224	-0.189294	0.0693736	-2.72862	0.00635995	0.0131453
ARHGAP8	282.323	0.0778338	0.0641699	1.21293	0.225155	0.313796
ARHGAP9	564.246	-1.36385	0.0640456	-21.2949	1.26475e-100	3.38853e-98
ARHGDIA	13103.7	0.223466	0.0384271	5.81533	6.05151e-09	3.32971e-08
ARHGDIB	15700.5	-0.229365	0.058671	-3.90935	9.25439e-05	0.000267982
ARHGDIG	47.7956	0.829437	0.134546	6.16471	7.06142e-10	4.41025e-09
ARHGEF10	1663.08	-0.220403	0.043285	-5.0919	3.54488e-07	1.51628e-06
ARHGEF10L	2859.69	0.0377965	0.0423211	0.893088	0.37181	0.478607
ARHGEF11	5611.44	-0.0868573	0.0334363	-2.5977	0.00938515	0.0186273
ARHGEF12	12712.5	-0.0172568	0.0427403	-0.403759	0.68639	0.783024
ARHGEF15	829.183	-0.358569	0.0542597	-6.60838	3.88535e-11	2.88701e-10
ARHGEF16	1547.56	0.211042	0.0531863	3.96799	7.24822e-05	0.000213936
ARHGEF17	4060.6	0.137661	0.0428112	3.21554	0.00130201	0.00305722
ARHGEF18	391.481	-0.110159	0.0381171	-2.89001	0.00385227	0.00829679
ARHGEF19	1871.19	0.240993	0.0538585	4.47456	7.65674e-06	2.65866e-05
ARHGEF2	7070.48	-0.0835272	0.0454746	-1.83679	0.0662414	0.10789
ARHGEF25	851.415	0.137998	0.0469479	2.93939	0.00328855	0.00717045
ARHGEF26	1562.52	0.329476	0.0621353	5.30255	1.14194e-07	5.24009e-07
ARHGEF26-AS1	145.491	0.320921	0.0906807	3.53902	0.000401608	0.00103869
ARHGEF28	1206.87	0.0538042	0.0545174	0.986919	0.323683	0.427126
ARHGEF3	3037.18	-0.0455317	0.044674	-1.0192	0.308109	0.409394
ARHGEF3-AS1	1.42884	-1.89628	0.341609	-5.55103	2.83995e-08	1.41829e-07
ARHGEF33	43.2838	-0.266315	0.0690433	-3.85721	0.000114687	0.000326133
ARHGEF35	354.141	0.0912339	0.0658295	1.38591	0.165774	0.241099
ARHGEF37	2109.67	-0.00775872	0.0623646	-0.124409	0.900991	0.947023
ARHGEF38	995.467	-0.480616	0.0921872	-5.21348	1.85329e-07	8.25214e-07
ARHGEF38-IT1	7.96546	-0.471013	0.121589	-3.87382	0.000107144	0.000306012
ARHGEF39	407.78	0.079748	0.0595531	1.33911	0.180536	0.259463
ARHGEF4	357.15	-0.103991	0.0926138	-1.12284	0.261504	0.356242
ARHGEF40	2683.97	-0.108768	0.0417171	-2.60727	0.00912685	0.0181692
ARHGEF5	1056.03	0.054004	0.0359651	1.50156	0.13321	0.199332
ARHGEF6	3446.02	-0.0365269	0.0639305	-0.571353	0.56776	0.676099
ARHGEF7	3633.73	-0.0105365	0.0320789	-0.328456	0.742567	0.829779
ARHGEF7-AS2	1.61138	-0.151516	0.117059	-1.29435	0.195544	0.278184
ARHGEF9	1828.71	-0.00385331	0.0477589	-0.0806825	0.935694	0.967497
ARHGEF9-IT1	1.35487	-0.729829	0.224049	-3.25745	0.00112418	0.00267887
ARID1A	9068.25	-0.000579758	0.0315669	-0.018366	0.985347	0.993437
ARID1B	5703.61	-0.02479	0.0311628	-0.795498	0.426324	0.537424
ARID2	3258.48	0.0671624	0.0417298	1.60946	0.107516	0.165795
ARID3A	724.211	0.105868	0.0440263	2.40464	0.0161882	0.0305384
ARID3B	378.057	-0.0759571	0.0375754	-2.02146	0.0432323	0.0738928
ARID3C	11.7207	0.156236	0.0982754	1.58978	0.111885	0.171604
ARID4A	1557.59	-0.149535	0.0356331	-4.19653	2.71032e-05	8.63646e-05
ARID4B	4910.05	-0.0469694	0.035461	-1.32454	0.185324	0.265471
ARID5A	2413.04	-0.197318	0.0639125	-3.08732	0.00201967	0.00458172
ARID5B	4440.22	-0.351595	0.049963	-7.03711	1.96269e-12	1.74029e-11
ARIH2	3864.79	0.00804088	0.0242264	0.331906	0.739961	0.827337
ARIH2OS	87.0419	0.143348	0.0466755	3.07117	0.00213222	0.0048162
ARL1	7798.85	0.194521	0.0322402	6.03351	1.6044e-09	9.55469e-09
ARL10	590.099	-0.0920003	0.0581647	-1.58172	0.113713	0.17408
ARL11	274.744	-0.0924119	0.0690766	-1.33782	0.180956	0.260004
ARL13A	14.2335	-0.180861	0.0766595	-2.35927	0.0183107	0.0341215
ARL13B	679.156	-0.0778959	0.0363774	-2.14133	0.0322477	0.0568027
ARL14	5.13261	0.152998	0.186718	0.819407	0.412554	0.522918
ARL14EP	1843.95	0.0867783	0.0281572	3.08192	0.00205667	0.00466073
ARL14EPL	0.515183	-0.427755	0.234207	-1.8264	0.0677906	0.110159
ARL15	1497.96	-0.161732	0.0489342	-3.3051	0.000949413	0.0022963
ARL16	1484.21	0.272315	0.0423022	6.43736	1.21566e-10	8.40024e-10
ARL17A	60.5427	-0.109429	0.0614821	-1.77985	0.0750998	0.120763
ARL17B	46.1487	0.125676	0.0728098	1.72609	0.0843315	0.133801
ARL2	1855.7	0.250221	0.0483799	5.17201	2.31593e-07	1.01586e-06
ARL2-SNX15	0.347167	-0.176742	0.178916	-0.987849	0.323227	0.426668
ARL2BP	410.387	-0.0505875	0.0402046	-1.25825	0.2083	0.293532
ARL3	2541.43	0.306475	0.0422411	7.25538	4.00541e-13	3.8404e-12
ARL4A	1118.06	-0.143355	0.0601584	-2.38296	0.0171743	0.0322182
ARL4C	3281.42	-0.338179	0.0620706	-5.4483	5.08537e-08	2.45039e-07
ARL4D	448.533	0.172409	0.0699623	2.46432	0.0137274	0.0263132
ARL5A	3107.04	-0.112992	0.032605	-3.46547	0.000529307	0.00133828
ARL5B	2361.55	-0.117753	0.0449306	-2.62077	0.00877316	0.0175446
ARL5C	1.97622	-0.311236	0.140522	-2.21486	0.0267696	0.0480508
ARL6	262.309	0.0958188	0.0360565	2.65746	0.00787312	0.0159102
ARL6IP1	20600.1	0.311989	0.0389098	8.01825	1.07259e-15	1.3933e-14
ARL6IP4	89.7562	0.260228	0.07256	3.58639	0.000335291	0.000880699
ARL6IP5	10749.5	-0.130187	0.0312011	-4.17251	3.01262e-05	9.543e-05
ARL6IP6	951.915	-0.0174529	0.0362861	-0.480982	0.630529	0.734081
ARL8A	4767.78	0.191443	0.0324007	5.90859	3.45047e-09	1.96502e-08
ARL8B	7650.59	0.163883	0.0314664	5.20819	1.90697e-07	8.47193e-07
ARL9	123.461	0.213736	0.1098	1.9466	0.0515831	0.0864682
ARMC1	3342	0.2296	0.039902	5.7541	8.71032e-09	4.6908e-08
ARMC10	2617.22	0.168992	0.0281943	5.99382	2.04963e-09	1.2009e-08
ARMC12	27.5504	0.332702	0.0789506	4.21405	2.50827e-05	8.02844e-05
ARMC2	217.927	-0.0111633	0.042712	-0.261362	0.793813	0.871177
ARMC3	166.408	-0.1791	0.114267	-1.56738	0.117026	0.178457
ARMC4	57.0297	0.0841431	0.129246	0.651031	0.515026	0.625304
ARMC5	969.862	0.271583	0.0481005	5.64615	1.64083e-08	8.51176e-08
ARMC6	2140.58	0.263203	0.038121	6.9044	5.04174e-12	4.26666e-11
ARMC7	1160.01	0.273527	0.0370802	7.37662	1.62354e-13	1.63582e-12
ARMC8	2397.51	0.0214063	0.0240907	0.888572	0.374233	0.481227
ARMC9	1369.69	0.0465608	0.0376197	1.23767	0.215838	0.302708
ARMCX1	1843.79	0.0258685	0.0590593	0.43801	0.661379	0.761422
ARMCX2	2768.67	0.0128278	0.0590447	0.217256	0.828009	0.896862
ARMCX3	5167.36	-0.0128746	0.0380678	-0.338203	0.735211	0.823588
ARMCX4	765.625	-0.0994651	0.0698707	-1.42356	0.154574	0.227036
ARMCX5	860.445	0.0570619	0.031297	1.82324	0.0682672	0.11088
ARMCX6	876.339	0.0207418	0.0384153	0.539937	0.589241	0.696123
ARMS2	1.41568	-0.126179	0.120706	-1.04534	0.295866	0.395489
ARMT1	7457.69	0.683371	0.0865136	7.899	2.8115e-15	3.48144e-14
ARNT	4653.95	-0.0807525	0.030093	-2.68343	0.00728716	0.0148342
ARNTL	821.661	-0.151209	0.0377477	-4.00579	6.18102e-05	0.000184937
ARNTL2	842.705	-0.498657	0.0857596	-5.81459	6.07829e-09	3.34362e-08
ARNTL2-AS1	1.23821	-0.74531	0.208517	-3.57433	0.000351129	0.000919227
ARPC1A	7748.93	0.164721	0.0321582	5.12221	3.01975e-07	1.3054e-06
ARPC1B	8669.25	-0.172558	0.0513448	-3.36077	0.000777263	0.00190891
ARPC2	13937.1	-0.158038	0.0268894	-5.87732	4.16951e-09	2.35179e-08
ARPC3	12435.7	0.173906	0.0321177	5.41464	6.14112e-08	2.92622e-07
ARPC4	7533.72	0.13785	0.034904	3.94941	7.83442e-05	0.000229913
ARPC4-TTLL3	17.5866	-0.145464	0.0492462	-2.9538	0.00313886	0.0068733
ARPC5	11873.6	-0.0148572	0.033571	-0.442561	0.658083	0.758785
ARPC5L	3093.51	0.143513	0.0374822	3.82883	0.000128752	0.000363069
ARPIN	2765.22	-0.136891	0.0466829	-2.93237	0.00336389	0.00732253
ARPP19	11203.6	0.104382	0.0363637	2.8705	0.0040982	0.00877914
ARPP21	12.7557	-0.852041	0.167203	-5.09584	3.47203e-07	1.48652e-06
ARR3	24.9609	-0.431505	0.0732942	-5.8873	3.9256e-09	2.21792e-08
ARRB1	2657.5	0.373475	0.0604052	6.18282	6.29658e-10	3.95457e-09
ARRB2	2315.64	-0.276255	0.0351995	-7.84827	4.21799e-15	5.12352e-14
ARRDC1	3770.28	0.159767	0.0472656	3.38021	0.000724317	0.00178838
ARRDC1-AS1	532.408	0.126199	0.0423793	2.97785	0.00290274	0.00639905
ARRDC2	1950.17	-0.167067	0.0460229	-3.63008	0.000283331	0.000754216
ARRDC3	5259.44	-0.260008	0.0485315	-5.35751	8.43789e-08	3.94253e-07
ARRDC3-AS1	39.1493	-0.258075	0.058762	-4.39187	1.12381e-05	3.81163e-05
ARRDC4	1525.28	-0.184262	0.0560446	-3.28778	0.00100981	0.00242768
ARRDC5	15.9678	-1.15307	0.0863091	-13.3597	1.03924e-40	4.07691e-39
ARSA	2791.16	0.111897	0.0520928	2.14804	0.0317105	0.0559694
ARSB	1145.27	-0.271106	0.043955	-6.16781	6.92421e-10	4.32915e-09
ARSD	7460.91	0.146286	0.0482708	3.03053	0.00244128	0.00544953
ARSE	169.472	0.141514	0.0811971	1.74285	0.0813599	0.129662
ARSF	8.09791	-0.319694	0.16973	-1.88354	0.0596271	0.0983234
ARSG	1523.87	0.380053	0.0656856	5.78594	7.21086e-09	3.9191e-08
ARSH	45.0575	0.0136852	0.0925899	0.147804	0.882497	0.935088
ARSI	310.443	0.0382183	0.0802237	0.476396	0.633792	0.736867
ARSJ	370.345	-0.281099	0.0784127	-3.58486	0.000337257	0.00088537
ARSK	377.632	-0.0426066	0.0407609	-1.04528	0.295892	0.395502
ART1	3.91104	-0.214624	0.148547	-1.44482	0.148508	0.219073
ART3	237.613	-0.84122	0.189377	-4.44204	8.91119e-06	3.06401e-05
ART4	33.9254	0.401734	0.123161	3.26187	0.0011068	0.00264013
ART5	32.9885	0.090188	0.0926928	0.972977	0.330565	0.434627
ARTN	296.573	0.497861	0.0966881	5.14914	2.61678e-07	1.13998e-06
ARV1	1873.71	0.113072	0.0403263	2.80392	0.00504856	0.0106334
ARVCF	1298.45	0.148941	0.0557923	2.66955	0.00759526	0.0154005
ARX	73.0043	0.664652	0.169905	3.9119	9.15738e-05	0.000265531
AS3MT	27.9331	0.23229	0.0837461	2.77374	0.00554153	0.0115796
ASAH1	20162.1	-0.236222	0.0645927	-3.65711	0.000255078	0.000684416
ASAH2	54.3632	0.14029	0.071501	1.96207	0.0497544	0.083778
ASAH2B	279.592	0.163954	0.0415113	3.94962	7.82758e-05	0.000229741
ASAP1	3888.87	-0.165495	0.0425871	-3.88604	0.000101892	0.000292217
ASAP1-IT2	14.7815	-0.436153	0.0991709	-4.39799	1.09259e-05	3.70807e-05
ASAP2	1277.32	0.13572	0.0588719	2.30535	0.0211471	0.0388457
ASAP3	2985.85	0.0604457	0.0424533	1.42382	0.154499	0.22694
ASB1	1257.26	-0.0230004	0.0340418	-0.67565	0.499263	0.610567
ASB10	0.379914	0.196251	0.305828	0.641702	0.521066	0.631175
ASB11	1.53029	-0.17291	0.157567	-1.09738	0.272477	0.369313
ASB12	8.26912	-0.149419	0.102661	-1.45545	0.145544	0.2151
ASB13	4554.71	0.32737	0.0545978	5.99602	2.0221e-09	1.18595e-08
ASB14	70.7583	-0.134754	0.0526193	-2.56093	0.0104393	0.0205089
ASB15	6.23224	0.566314	0.168478	3.36134	0.000775639	0.0019058
ASB16	142.541	0.41371	0.0696576	5.9392	2.86416e-09	1.64623e-08
ASB16-AS1	693.324	0.12784	0.0381271	3.35301	0.000799387	0.00195855
ASB17	0.207608	0.0290761	0.424605	0.0684779	0.945405	0.973227
ASB18	0.938042	-0.13998	0.279921	-0.500071	0.617025	0.721464
ASB2	112.648	-0.990014	0.0759096	-13.042	7.0567e-39	2.63253e-37
ASB3	223.736	-0.117902	0.0556053	-2.12034	0.0339772	0.0594847
ASB4	14.9864	-0.0229397	0.131005	-0.175106	0.860997	0.920664
ASB5	2.304	-0.00730725	0.210279	-0.0347502	0.972279	0.987142
ASB6	1794.09	0.0804299	0.0264602	3.03965	0.0023685	0.00529912
ASB7	1381.74	0.0705436	0.0321742	2.19255	0.02834	0.0505655
ASB8	2219.82	0.156773	0.0265628	5.90197	3.59185e-09	2.03913e-08
ASB9	141.058	-0.0488377	0.0766749	-0.636945	0.52416	0.634173
ASCC1	1665.03	0.10832	0.0305714	3.54317	0.000395344	0.00102406
ASCC2	4007.43	0.0630504	0.0303622	2.07661	0.0378378	0.0654801
ASCC3	3714.98	-0.235182	0.0441734	-5.32406	1.01475e-07	4.69297e-07
ASCL1	326.24	1.94113	0.240008	8.08778	6.0761e-16	8.05715e-15
ASCL2	293.35	0.355586	0.107944	3.29417	0.000987112	0.00237869
ASCL3	0.87282	-0.043108	0.165941	-0.259779	0.795034	0.87208
ASCL4	12.066	0.198256	0.163923	1.20945	0.226491	0.315434
ASCL5	7.38774	0.418374	0.096325	4.34336	1.40322e-05	4.68408e-05
ASF1A	1465.73	0.0336019	0.0395192	0.850267	0.395176	0.503925
ASF1B	1671.71	0.216769	0.0603427	3.5923	0.000327768	0.000862188
ASGR1	56.6146	-0.216194	0.0690595	-3.13055	0.00174481	0.00399897
ASGR2	27.9249	-0.829062	0.0625383	-13.2569	4.11672e-40	1.57565e-38
ASH2L	5288.53	0.597687	0.0616384	9.69666	3.11525e-22	6.7076e-21
ASIC1	401.045	0.666325	0.0740457	8.99883	2.28131e-19	4.13424e-18
ASIC2	65.7355	0.792161	0.165473	4.78726	1.69072e-06	6.51024e-06
ASIC3	141.898	0.420313	0.0815654	5.15307	2.56253e-07	1.11759e-06
ASIC4	11.6866	0.0864859	0.100443	0.861041	0.389216	0.497392
ASIC5	2.71214	0.430132	0.223961	1.92056	0.0547867	0.0911706
ASIP	8.69616	-0.270487	0.0848235	-3.18883	0.00142852	0.00333072
ASL	1301.25	0.209588	0.04345	4.82365	1.40954e-06	5.49572e-06
ASMT	8.7672	0.186078	0.0976476	1.90561	0.0567011	0.0939916
ASMTL	2131.24	0.166984	0.0443822	3.76241	0.000168284	0.000465194
ASNA1	4647.41	0.189411	0.032044	5.91097	3.40107e-09	1.93829e-08
ASNS	2170.65	0.143381	0.0610968	2.34679	0.0189361	0.0351541
ASNSD1	2669.03	0.00787251	0.0244933	0.321415	0.747896	0.834465
ASPA	76.3693	-0.58937	0.0826195	-7.13354	9.78172e-13	8.99819e-12
ASPDH	11.7219	-0.107295	0.0893021	-1.20148	0.229566	0.319019
ASPG	36.3381	-0.374021	0.115435	-3.24011	0.00119483	0.00283065
ASPH	17075	0.114949	0.0655088	1.75471	0.0793097	0.126686
ASPHD1	329.915	0.792567	0.10628	7.45736	8.82717e-14	9.21317e-13
ASPHD2	260.055	-0.28185	0.0488505	-5.76965	7.94374e-09	4.2976e-08
ASPM	2028.09	-0.0494209	0.0763277	-0.647483	0.517319	0.627442
ASPN	7221.85	-0.169494	0.0998622	-1.69728	0.0896447	0.141261
ASPRV1	94.9667	0.00216916	0.0610105	0.0355538	0.971638	0.986832
ASPSCR1	2074.47	0.312111	0.0492701	6.33469	2.37818e-10	1.57811e-09
ASRGL1	653.524	-0.470835	0.0995827	-4.72808	2.26653e-06	8.57891e-06
ASS1	6579.18	-0.15786	0.093298	-1.692	0.0906467	0.142574
ASTE1	621.031	-0.0711044	0.0252767	-2.81304	0.00490755	0.0103586
ASTL	24.2215	0.450356	0.090652	4.96796	6.766e-07	2.76708e-06
ASTN1	71.7751	-0.0800744	0.118104	-0.678	0.497772	0.609028
ASTN2	1418.14	0.559331	0.0837313	6.68007	2.38832e-11	1.84078e-10
ASTN2-AS1	1.72138	-1.10591	0.22669	-4.87853	1.06878e-06	4.23151e-06
ASXL1	4748.55	0.00246757	0.0263899	0.0935043	0.925503	0.961301
ASXL2	3261.42	-0.144585	0.0393539	-3.67397	0.000238811	0.000644069
ASXL3	50.9306	0.286676	0.110582	2.59244	0.00952976	0.0188905
ASZ1	2.63598	-0.330685	0.292585	-1.13022	0.258383	0.352704
ATAD1	3449.6	0.121548	0.0337534	3.60106	0.000316921	0.000836174
ATAD2	5396.61	0.113024	0.0640384	1.76494	0.0775741	0.124259
ATAD2B	1370.89	-0.0735624	0.0386175	-1.9049	0.0567931	0.094111
ATAD3A	1357.97	0.224776	0.0564368	3.98279	6.81102e-05	0.000202017
ATAD3B	990.991	0.094186	0.0631963	1.49037	0.136126	0.203142
ATAD3C	501.302	0.402724	0.0929023	4.33492	1.45816e-05	4.85787e-05
ATAD5	533.551	0.0418606	0.055262	0.757494	0.448754	0.560158
ATAT1	979.306	0.200097	0.0418063	4.78629	1.69893e-06	6.53969e-06
ATCAY	3.26994	1.24381	0.154601	8.0453	8.60328e-16	1.12564e-14
ATE1	2239.91	0.0486418	0.0391927	1.24109	0.214571	0.301316
ATE1-AS1	35.0119	0.0669742	0.0849755	0.788158	0.430604	0.541648
ATF1	1266.82	-0.0392709	0.0279856	-1.40325	0.160541	0.234472
ATF2	3280.81	0.0255884	0.0287823	0.889031	0.373987	0.480942
ATF3	2503.46	-0.557977	0.0861892	-6.47386	9.55316e-11	6.70941e-10
ATF4	16696.5	0.0956721	0.0389166	2.45839	0.0139562	0.0266949
ATF6	6636.35	0.00797498	0.0331226	0.240771	0.809732	0.883355
ATF6B	7922.68	0.0723055	0.02824	2.56039	0.0104554	0.0205388
ATF7	3141.06	0.0403112	0.0265004	1.52115	0.128221	0.192998
ATF7IP	6960.29	0.0534199	0.0348517	1.53278	0.125331	0.189212
ATF7IP2	563.856	0.0441395	0.0705353	0.625779	0.53146	0.641457
ATG10	468.235	0.119621	0.0305531	3.9152	9.03312e-05	0.000262186
ATG101	1630	0.240115	0.0401987	5.97321	2.32624e-09	1.35222e-08
ATG12	2618.11	0.0823593	0.0272958	3.01729	0.00255048	0.00567674
ATG13	5625.68	0.141988	0.0241345	5.88318	4.02451e-09	2.27217e-08
ATG14	1706.74	-0.0142718	0.029035	-0.491539	0.623045	0.727083
ATG16L1	3024.82	0.0280778	0.0378449	0.741917	0.458138	0.56964
ATG16L2	1372.95	-0.0157754	0.0641748	-0.24582	0.805822	0.880474
ATG2A	2232.56	0.0651585	0.0360859	1.80565	0.0709734	0.114872
ATG2B	2662.49	-0.0227716	0.0383285	-0.594117	0.552434	0.661557
ATG3	2924.11	-0.0199389	0.0245066	-0.813614	0.415866	0.526295
ATG4A	999.596	0.0269335	0.0295594	0.911163	0.362209	0.468602
ATG4B	2884.24	0.150547	0.0327595	4.59552	4.31679e-06	1.56057e-05
ATG4C	742.318	-0.108566	0.0285026	-3.80897	0.000139546	0.000391444
ATG4D	998.662	0.243423	0.0385707	6.31108	2.77101e-10	1.82237e-09
ATG5	2548.35	0.0118478	0.0426383	0.277868	0.781113	0.861018
ATG7	1752.65	-0.0890075	0.0246648	-3.60868	0.000307761	0.000814284
ATG9A	4063.5	0.0753255	0.0273887	2.75024	0.00595511	0.0123715
ATG9B	223.824	0.77923	0.0807445	9.65056	4.88864e-22	1.04213e-20
ATIC	7083.5	0.127734	0.031026	4.11698	3.83862e-05	0.000119303
ATL1	633.702	-0.060638	0.0552189	-1.09814	0.272144	0.368946
ATL2	3891.39	0.0467891	0.0503006	0.930191	0.352272	0.457815
ATL3	8245.45	0.0506369	0.0317993	1.59239	0.111297	0.170836
ATM	3100.86	-0.488359	0.0448582	-10.8867	1.3334e-27	3.63441e-26
ATMIN	4608.44	0.0650138	0.0298171	2.18042	0.0292265	0.0519976
ATN1	13303.5	0.183906	0.0331408	5.54923	2.86927e-08	1.43111e-07
ATOH1	0.295238	-0.0160157	0.384701	-0.0416316	0.966792	0.9842
ATOH7	5.22559	0.572147	0.137003	4.17616	2.96469e-05	9.39875e-05
ATOH8	155.121	-0.72903	0.0921042	-7.91528	2.46707e-15	3.06783e-14
ATOX1	3502.23	0.238372	0.044008	5.41656	6.07567e-08	2.89562e-07
ATP10A	1075.42	-0.254984	0.0582234	-4.3794	1.19004e-05	4.01913e-05
ATP10B	40.6615	-0.185723	0.144363	-1.2865	0.198268	0.281482
ATP10D	1235.87	-0.308126	0.050045	-6.15698	7.41473e-10	4.61746e-09
ATP11A	2056.63	-0.247913	0.0642779	-3.8569	0.000114836	0.000326478
ATP11A-AS1	1.13407	-0.91257	0.245333	-3.71972	0.000199444	0.000545319
ATP11B	3139.87	-0.0742347	0.0636904	-1.16556	0.243794	0.336038
ATP11C	1603.59	-0.247295	0.0476824	-5.1863	2.14509e-07	9.45675e-07
ATP12A	12.8034	0.482058	0.160376	3.00581	0.00264877	0.00587488
ATP13A1	5469.41	0.153495	0.0314763	4.87653	1.07966e-06	4.27386e-06
ATP13A2	4773.75	0.209711	0.0431567	4.85929	1.17809e-06	4.63935e-06
ATP13A3	7101.15	-0.0751679	0.0416941	-1.80284	0.0714127	0.115456
ATP13A4	416.199	0.0307197	0.133372	0.230331	0.817834	0.889324
ATP13A5	305.577	-0.264654	0.156175	-1.6946	0.090151	0.141921
ATP1A1	41777.4	0.0585288	0.0422766	1.38443	0.166228	0.241596
ATP1A1-AS1	155.268	0.110785	0.04694	2.36014	0.0182679	0.0340502
ATP1A2	227.784	0.391063	0.122974	3.18004	0.00147256	0.00342392
ATP1A3	261.768	1.33012	0.120078	11.0771	1.61991e-28	4.56302e-27
ATP1A4	300.931	0.272251	0.131545	2.06964	0.0384857	0.0664806
ATP1B1	13352.1	0.0270554	0.0694122	0.389779	0.6967	0.791963
ATP1B2	141.458	-0.0325811	0.0704536	-0.462448	0.64376	0.746175
ATP1B3	5376.92	0.0622762	0.0503391	1.23713	0.216037	0.302879
ATP1B4	0.853919	-0.380529	0.172289	-2.20867	0.0271978	0.0487267
ATP23	392.533	0.255317	0.0387506	6.58873	4.43607e-11	3.26535e-10
ATP2A1	99.8526	0.13051	0.0677519	1.9263	0.0540669	0.0901701
ATP2A1-AS1	50.5203	0.337176	0.077794	4.33421	1.46282e-05	4.87202e-05
ATP2A2	17419.2	0.0801488	0.0328655	2.4387	0.0147404	0.0280473
ATP2A3	6297.68	0.12261	0.0825574	1.48514	0.137506	0.204877
ATP2B1	3396.98	0.0540196	0.0432849	1.248	0.212031	0.298326
ATP2B1-AS1	88.0745	0.0998551	0.0526951	1.89496	0.0580978	0.0960655
ATP2B2	73.5257	0.329047	0.13062	2.51912	0.0117647	0.0228727
ATP2B2-IT2	0.0426328	0.103115	1.55434	0.0663404	0.947107	NA
ATP2B3	7.53116	0.159418	0.164773	0.967506	0.333291	0.437406
ATP2B4	9540.25	-0.159411	0.0479353	-3.32555	0.000882442	0.00214599
ATP2C1	8720.85	0.0305444	0.0327555	0.932496	0.35108	0.45661
ATP2C2	1191.31	0.307773	0.0772199	3.98567	6.7291e-05	0.000199763
ATP4A	3.04915	-0.153698	0.138803	-1.10731	0.268162	0.364239
ATP4B	2.38278	0.284384	0.139993	2.03141	0.0422131	0.0723036
ATP5A1	26244.4	0.137145	0.0314605	4.35927	1.30498e-05	4.37848e-05
ATP5B	31700	0.203256	0.031203	6.51399	7.31788e-11	5.23782e-10
ATP5C1	10699.8	0.184796	0.0385541	4.79316	1.64178e-06	6.33421e-06
ATP5D	2908.26	0.502852	0.0637053	7.8934	2.94057e-15	3.63364e-14
ATP5E	14636.3	0.412155	0.0444894	9.26411	1.96705e-20	3.81392e-19
ATP5EP2	20.3859	0.448043	0.0807327	5.54972	2.86134e-08	1.42746e-07
ATP5F1	7606.09	0.0829426	0.0268768	3.08603	0.00202847	0.00459991
ATP5G1	3713.37	0.315182	0.0585852	5.37989	7.45318e-08	3.50676e-07
ATP5G2	16006.2	0.307439	0.0372657	8.24994	1.58479e-16	2.24548e-15
ATP5G3	8608.46	0.161032	0.0368003	4.37584	1.20967e-05	4.08016e-05
ATP5H	7728.81	0.430199	0.041615	10.3376	4.76348e-25	1.16624e-23
ATP5I	4365.88	0.472821	0.0487152	9.70583	2.84751e-22	6.14234e-21
ATP5J	4612.05	0.208377	0.0366673	5.68291	1.32422e-08	6.96436e-08
ATP5J2	5384.45	0.283764	0.0438213	6.47548	9.45136e-11	6.63989e-10
ATP5J2-PTCD1	9.0619	0.234755	0.0580695	4.04266	5.28492e-05	0.000160302
ATP5L	7052.98	0.16467	0.0390342	4.21863	2.45797e-05	7.87491e-05
ATP5L2	1.84146	-0.119517	0.127855	-0.934789	0.349897	0.455422
ATP5O	4484.86	0.234212	0.0383074	6.11402	9.71493e-10	5.94469e-09
ATP5S	1365.02	0.0622111	0.0316105	1.96805	0.0490621	0.0828016
ATP5SL	2387.64	0.211916	0.0260656	8.13012	4.28865e-16	5.77792e-15
ATP6AP1	18200	0.434594	0.0376042	11.5571	6.7987e-31	2.06032e-29
ATP6AP1L	449.004	0.185318	0.0514519	3.60176	0.000316065	0.000834102
ATP6AP2	12355.9	0.0878212	0.0311474	2.81953	0.00480937	0.0101714
ATP6V0A2	1532.17	0.042196	0.0302701	1.39398	0.163323	0.237945
ATP6V0A4	434.815	0.062805	0.141855	0.442742	0.657952	0.758745
ATP6V0B	8779.29	0.38239	0.0410034	9.32581	1.10142e-20	2.16221e-19
ATP6V0C	2397.63	0.290918	0.0418232	6.95591	3.50299e-12	3.02195e-11
ATP6V0D1	5501.87	0.144202	0.0360953	3.99503	6.46866e-05	0.000192666
ATP6V0D2	98.1542	-0.30295	0.100628	-3.0106	0.00260736	0.0057923
ATP6V0E1	10409.9	0.157498	0.0340726	4.62241	3.79312e-06	1.38309e-05
ATP6V0E2	4086.71	0.273748	0.0570169	4.80117	1.57739e-06	6.10074e-06
ATP6V0E2-AS1	144.906	0.0485214	0.0540235	0.898154	0.369104	0.475747
ATP6V1A	6616.97	0.0559463	0.032227	1.73601	0.0825622	0.131321
ATP6V1B1	1636.75	0.652198	0.115324	5.65536	1.55519e-08	8.09242e-08
ATP6V1B1-AS1	5.10274	-0.0710794	0.134427	-0.528759	0.596973	0.702963
ATP6V1B2	6047.47	-0.30364	0.0336261	-9.0299	1.71834e-19	3.12845e-18
ATP6V1C1	6181.02	0.23589	0.04379	5.38685	7.17044e-08	3.38521e-07
ATP6V1C2	347.208	0.162772	0.0988707	1.64631	0.0996998	0.155157
ATP6V1D	3744.38	0.152151	0.0305121	4.98658	6.14577e-07	2.52966e-06
ATP6V1E1	6637.27	0.214642	0.0305318	7.03011	2.06372e-12	1.82507e-11
ATP6V1E2	464.121	0.189242	0.0496501	3.8115	0.000138124	0.000387776
ATP6V1F	5470.15	0.287107	0.0400011	7.17748	7.10089e-13	6.61469e-12
ATP6V1G1	9057.58	0.268836	0.0348361	7.71716	1.18946e-14	1.3842e-13
ATP6V1G2	124.684	0.375144	0.0761036	4.92938	8.249e-07	3.32228e-06
ATP6V1G2-DDX39B	0.505898	0.133081	0.175379	0.758818	0.447962	0.559494
ATP6V1G3	0.549409	0.28901	0.210909	1.3703	0.170592	0.246994
ATP6V1H	4515.78	0.416534	0.0396625	10.502	8.4612e-26	2.14505e-24
ATP7A	1715.35	0.0536872	0.0464081	1.15685	0.247333	0.340022
ATP7B	1659.88	-0.0809445	0.0800299	-1.01143	0.311811	0.413544
ATP8A1	981.842	-0.267685	0.0725726	-3.68852	0.000225565	0.000611843
ATP8A2	449.831	0.0157065	0.118756	0.132259	0.89478	0.942937
ATP8B1	6105.4	0.248211	0.0590716	4.20187	2.64719e-05	8.44785e-05
ATP8B2	2581.98	-0.189395	0.0527278	-3.59194	0.000328225	0.000863292
ATP8B3	195.065	0.436319	0.0768568	5.67704	1.37047e-08	7.19312e-08
ATP8B4	265.498	-0.774934	0.0603257	-12.8458	9.07548e-38	3.28179e-36
ATP8B5P	12.7543	0.00213965	0.0839263	0.0254944	0.979661	0.990839
ATP9A	9208.41	0.368316	0.053412	6.89576	5.35777e-12	4.51789e-11
ATP9B	1403.12	-0.0165247	0.0360068	-0.458933	0.646282	0.748289
ATPAF1	3554.1	0.106327	0.0292864	3.63059	0.000282776	0.000752941
ATPAF2	955.075	0.282787	0.0381964	7.40351	1.32634e-13	1.35608e-12
ATPIF1	4615.48	0.325379	0.042436	7.66753	1.75342e-14	1.99809e-13
ATR	2492.2	-0.0668527	0.0342614	-1.95125	0.051027	0.0856517
ATRAID	6212.64	0.235165	0.0306181	7.68059	1.58362e-14	1.82001e-13
ATRIP	11.2471	0.030775	0.0611043	0.503648	0.614509	0.719235
ATRN	5879.5	0.123493	0.0338744	3.64563	0.000266742	0.000713603
ATRNL1	632.165	0.989125	0.144234	6.85779	6.99359e-12	5.81615e-11
ATRX	6237.76	-0.0622811	0.0407874	-1.52697	0.126768	0.191077
ATXN1	3463.23	-0.275008	0.0456149	-6.02892	1.65057e-09	9.8112e-09
ATXN10	7272.11	0.193465	0.0296754	6.51938	7.0598e-11	5.07157e-10
ATXN1L	3056.31	-0.0562576	0.0382923	-1.46916	0.141789	0.210435
ATXN2	2725.09	0.146316	0.0288394	5.07349	3.90587e-07	1.66165e-06
ATXN2L	7917.93	0.0992762	0.0272879	3.6381	0.000274655	0.000733109
ATXN3	1620.45	-0.120016	0.0293776	-4.08529	4.40216e-05	0.000135531
ATXN3L	0.110868	0.147531	0.823629	0.179123	0.857841	0.918081
ATXN7	2049.49	-0.273832	0.0391018	-7.00304	2.5047e-12	2.20102e-11
ATXN7L1	687.35	-0.184686	0.0375908	-4.91306	8.9666e-07	3.59045e-06
ATXN7L2	340.133	0.172028	0.0482633	3.56437	0.000364729	0.00095124
ATXN7L3	4458.35	0.138676	0.0250571	5.53441	3.12286e-08	1.54908e-07
ATXN7L3B	9815.69	0.278624	0.0363247	7.67037	1.71498e-14	1.95712e-13
AUH	765.645	0.0389377	0.0330276	1.17894	0.238421	0.329634
AUNIP	265.412	0.155939	0.0678989	2.29664	0.0216394	0.0396821
AUP1	7632.48	0.211477	0.0335399	6.30523	2.8777e-10	1.88728e-09
AURKA	1599.14	0.193773	0.0703243	2.75542	0.00586164	0.0121977
AURKAIP1	4118.81	0.417677	0.0588788	7.09385	1.30432e-12	1.17959e-11
AURKB	855.067	0.217519	0.0807092	2.69509	0.00703696	0.0143733
AURKC	68.3276	0.121189	0.0667151	1.81651	0.0692922	0.112354
AUTS2	5964.79	0.184429	0.0563004	3.27581	0.0010536	0.0025237
AVEN	643.849	0.0486435	0.0396326	1.22736	0.219687	0.307338
AVIL	355.944	0.130851	0.0516239	2.5347	0.0112544	0.0219602
AVL9	4914.79	0.170189	0.0388052	4.38573	1.15597e-05	3.91303e-05
AVP	0.268027	0.0261269	0.247983	0.105357	0.916092	0.955852
AVPI1	589.74	-0.0258414	0.0549083	-0.470628	0.637907	0.740628
AVPR1A	387.661	-0.0438172	0.0674066	-0.650042	0.515665	0.625918
AVPR1B	1.14794	-0.600535	0.18432	-3.25811	0.00112156	0.0026729
AVPR2	60.5268	-0.565489	0.0923074	-6.12615	9.00285e-10	5.53626e-09
AWAT1	4.65459	-0.425055	0.187529	-2.26661	0.0234141	0.0426314
AWAT2	8.68615	-0.00845449	0.168777	-0.0500926	0.960049	0.980846
AXDND1	20.9999	-0.0155901	0.095366	-0.163476	0.870143	0.926578
AXIN1	3121.13	0.169815	0.0362105	4.68966	2.73659e-06	1.02106e-05
AXIN2	538.234	0.0242359	0.0596441	0.406342	0.684491	0.781353
AXL	3417.12	-0.387224	0.0472127	-8.2017	2.37015e-16	3.31637e-15
AZGP1	64793.3	0.600394	0.0960497	6.25087	4.08174e-10	2.62938e-09
AZGP1P1	379.058	0.497173	0.106453	4.67037	3.0065e-06	1.11594e-05
AZI2	1306.85	-0.0374038	0.0289407	-1.29243	0.196209	0.279063
AZIN1	15937.9	0.199384	0.0457053	4.36237	1.28659e-05	4.32045e-05
AZIN2	633.634	-0.102764	0.0453062	-2.26821	0.0233166	0.0424702
AZU1	74.4961	0.643516	0.135791	4.73901	2.14764e-06	8.15902e-06
B2M	134541	-0.713967	0.049661	-14.3768	7.23382e-47	3.37059e-45
B3GALNT1	1921.11	0.307212	0.0443773	6.92274	4.42992e-12	3.77191e-11
B3GALNT2	930.204	-0.115384	0.0509562	-2.26437	0.0235513	0.042858
B3GALT1	23.5959	-0.264904	0.115423	-2.29507	0.0217293	0.0398377
B3GALT2	20.7545	-0.605468	0.0927217	-6.52994	6.57939e-11	4.74235e-10
B3GALT4	700.543	0.139115	0.0502459	2.76868	0.00562843	0.0117487
B3GALT5	1426.81	-0.0817673	0.128018	-0.638716	0.523008	0.633071
B3GALT5-AS1	105.72	-0.0231376	0.130162	-0.17776	0.858912	0.919018
B3GALT6	1865.78	0.259321	0.0410526	6.3168	2.67028e-10	1.76104e-09
B3GAT1	128.273	-0.0755747	0.132589	-0.569991	0.568684	0.676891
B3GAT2	41.7038	0.00162993	0.0696583	0.0233989	0.981332	0.991552
B3GAT3	2626.97	0.392055	0.0472965	8.2893	1.13916e-16	1.64069e-15
B3GLCT	789.843	-0.0702809	0.0344668	-2.03909	0.0414414	0.0710799
B3GNT2	2796.03	0.0101456	0.0353533	0.286977	0.77413	0.85531
B3GNT3	401.723	-0.0861511	0.130479	-0.660269	0.509081	0.619745
B3GNT4	52.6328	0.171466	0.0760223	2.25547	0.024104	0.0437458
B3GNT5	633.623	-0.299644	0.0964831	-3.10567	0.00189851	0.00433019
B3GNT6	1.81644	0.136903	0.207474	0.659856	0.509346	0.620036
B3GNT7	445.155	-0.481142	0.0880024	-5.46738	4.56742e-08	2.21435e-07
B3GNT8	265.232	0.354741	0.0660722	5.36898	7.91812e-08	3.71218e-07
B3GNT9	868.241	0.0531759	0.0475797	1.11762	0.263731	0.358885
B3GNTL1	375.651	0.203885	0.0461864	4.4144	1.0129e-05	3.45329e-05
B4GALNT1	367.745	0.256452	0.0927022	2.76641	0.00566778	0.0118235
B4GALNT2	141.146	-0.873575	0.148327	-5.88952	3.87326e-09	2.1894e-08
B4GALNT3	1960.75	-0.0496795	0.0869635	-0.571268	0.567818	0.676134
B4GALNT4	1970.72	0.319896	0.0681983	4.69067	2.72306e-06	1.01697e-05
B4GALT1	19271.6	-0.17151	0.0491754	-3.48773	0.000487146	0.00124006
B4GALT1-AS1	51.0617	-0.0615799	0.0514961	-1.19582	0.231768	0.321681
B4GALT2	3865.52	0.228332	0.0407796	5.59917	2.15386e-08	1.09755e-07
B4GALT3	4898.75	0.0824721	0.0409091	2.01598	0.0438017	0.0747766
B4GALT4	1592.92	0.0984091	0.0329923	2.98279	0.00285632	0.00630261
B4GALT4-AS1	0.990161	-0.800758	0.194353	-4.12013	3.78661e-05	0.00011778
B4GALT5	5221.25	-0.210205	0.0451603	-4.65464	3.24541e-06	1.19895e-05
B4GALT6	216.688	0.0930145	0.0592251	1.57052	0.116293	0.177523
B4GALT7	1671.35	0.234808	0.0382317	6.14171	8.16363e-10	5.05313e-09
B4GAT1	1431.88	0.354626	0.042307	8.38222	5.19387e-17	7.74058e-16
B9D1	599.328	0.341817	0.0538572	6.34673	2.19933e-10	1.46603e-09
B9D2	289.395	0.136677	0.0441604	3.09502	0.00196801	0.00447312
BAALC	230.075	0.445923	0.103396	4.31277	1.61221e-05	5.33115e-05
BAALC-AS1	147.77	0.248303	0.0743656	3.33895	0.000840947	0.00205312
BAALC-AS2	3.74411	0.369078	0.120682	3.05827	0.00222616	0.00500917
BAAT	3.33033	0.129894	0.0993705	1.30717	0.191154	0.27258
BABAM1	2516.76	0.227697	0.0352391	6.46149	1.03678e-10	7.24485e-10
BACE1	2298.03	-0.00225242	0.0411447	-0.0547439	0.956342	0.979026
BACE2	5259.73	-0.271461	0.0692974	-3.91733	8.95363e-05	0.000260039
BACH2	340.884	-0.714633	0.070902	-10.0792	6.83018e-24	1.57878e-22
BAD	2010.25	0.309624	0.0510929	6.06002	1.36105e-09	8.17772e-09
BAG1	5785.64	0.265838	0.054905	4.84179	1.28673e-06	5.04526e-06
BAG2	593.396	-0.229108	0.066934	-3.4229	0.000619577	0.00154875
BAG3	5373.7	0.390133	0.0476713	8.18382	2.74994e-16	3.80713e-15
BAG4	2564.15	0.514289	0.0643521	7.99179	1.32992e-15	1.70503e-14
BAG5	3788.96	0.0428837	0.0287775	1.49018	0.136177	0.203192
BAG6	13823.2	0.136617	0.0268932	5.08	3.77442e-07	1.6095e-06
BAHCC1	1450.7	-0.0678817	0.0676215	-1.00385	0.315452	0.417808
BAHD1	2425.36	0.115302	0.0320395	3.59875	0.000319753	0.000843268
BAIAP2	4115.69	0.517829	0.0491633	10.5328	6.09809e-26	1.55432e-24
BAIAP2-AS1	1996.27	0.235488	0.0450953	5.222	1.76999e-07	7.90663e-07
BAIAP2L1	2615.78	0.16209	0.0486299	3.33315	0.000858698	0.00209299
BAIAP2L2	131.799	0.0285317	0.0956914	0.298164	0.765578	0.848495
BAIAP3	1255.62	0.477089	0.103926	4.59066	4.41855e-06	1.59486e-05
BAK1	1456.45	-0.0500562	0.0403594	-1.24026	0.214879	0.301649
BAMBI	5226.88	0.193189	0.0969325	1.99303	0.0462583	0.0786042
BANF1	7549.73	0.344018	0.0416575	8.25826	1.47812e-16	2.10571e-15
BANF2	0.862812	0.314013	0.217946	1.44078	0.149646	0.220581
BANK1	227.719	-1.93007	0.104193	-18.5239	1.325e-76	1.38228e-74
BANP	856.619	0.0707983	0.0324484	2.18188	0.0291187	0.0518176
BAP1	4656.34	0.058339	0.0256179	2.27728	0.0227696	0.0415656
BARD1	1124.45	-0.0880657	0.0456332	-1.92986	0.0536241	0.0894936
BARHL1	0.942577	0.46994	0.1682	2.79394	0.005207	0.0109417
BARHL2	1.19353	1.10753	0.273046	4.05621	4.98746e-05	0.000151893
BARX1	54.9728	-0.300839	0.143646	-2.09432	0.0362319	0.0629691
BARX2	1629.91	0.440088	0.101279	4.34529	1.39093e-05	4.6457e-05
BASP1	2568.26	0.108606	0.0636813	1.70547	0.0881074	0.139118
BATF	840.288	0.0357828	0.0743234	0.481448	0.630198	0.733882
BATF2	481.204	-0.961622	0.094257	-10.2021	1.93974e-24	4.58709e-23
BATF3	105.932	-0.472297	0.0648474	-7.28321	3.25974e-13	3.16015e-12
BAX	2589.59	0.155413	0.043568	3.56713	0.000360913	0.000942226
BAZ1A	4098.11	-0.134117	0.0373052	-3.59513	0.000324232	0.000853648
BAZ1B	9063.49	0.0161194	0.0297993	0.540931	0.588555	0.695487
BAZ2A	8548.23	0.0067702	0.0332838	0.203408	0.838816	0.905032
BAZ2B	2465.67	-0.1249	0.0455907	-2.73959	0.00615156	0.0127492
BBIP1	661.707	-0.104373	0.0437535	-2.38548	0.0170568	0.0320437
BBOF1	1035.13	-0.163907	0.0585512	-2.79937	0.00512021	0.0107756
BBOX1	396.931	-0.935446	0.142247	-6.57619	4.82653e-11	3.54281e-10
BBOX1-AS1	15.1452	0.0616655	0.111062	0.555233	0.578735	0.686567
BBS1	169.325	0.12222	0.0461004	2.65116	0.0080215	0.0161839
BBS10	1070.06	0.0786637	0.0373764	2.10463	0.0353232	0.0615487
BBS12	367.927	0.00545516	0.0394341	0.138336	0.889975	0.940092
BBS2	2115.07	0.108602	0.033137	3.27736	0.00104784	0.00251195
BBS4	1407.19	0.125424	0.0415979	3.01516	0.00256842	0.00571333
BBS5	454.23	0.0821566	0.0423714	1.93896	0.0525059	0.0878589
BBS7	691.915	-0.0137514	0.0317164	-0.433572	0.664599	0.764354
BBS9	938.02	0.000740571	0.0325424	0.0227572	0.981844	0.991803
BBX	4880.54	-0.0398136	0.0423119	-0.940954	0.346728	0.451922
BCAM	21956.4	0.53429	0.0719558	7.42525	1.12568e-13	1.16048e-12
BCAN	136.181	-0.108317	0.114217	-0.948347	0.342953	0.447843
BCAP29	3568.19	-0.0417263	0.0340924	-1.22392	0.220983	0.308839
BCAP31	17194.5	0.350778	0.0397775	8.8185	1.15999e-18	1.98325e-17
BCAR1	3564.18	0.252548	0.0433093	5.83126	5.50097e-09	3.05024e-08
BCAR3	2344.74	0.156	0.0603523	2.58483	0.00974274	0.019277
BCAR4	9.49136	0.357899	0.192716	1.85713	0.0632922	0.103649
BCAS1	2672.37	0.762697	0.119505	6.38215	1.74624e-10	1.18138e-09
BCAS2	2231.7	0.0636057	0.0280114	2.27071	0.0231645	0.0422063
BCAS3	1865.93	0.282871	0.0424369	6.6657	2.6341e-11	2.01833e-10
BCAS4	2013.17	0.585722	0.0667581	8.7738	1.72743e-18	2.92164e-17
BCAT1	1529.86	-0.231856	0.0779141	-2.97579	0.00292235	0.00643628
BCAT2	2558.39	0.527713	0.049606	10.6381	1.98187e-26	5.15746e-25
BCCIP	3813.96	0.099843	0.0346447	2.88191	0.00395271	0.00849837
BCDIN3D	517.627	0.179394	0.0330074	5.43497	5.48052e-08	2.62898e-07
BCDIN3D-AS1	58.0383	0.259049	0.0466672	5.55098	2.84066e-08	1.41834e-07
BCHE	86.1496	-0.125802	0.110835	-1.13504	0.256358	0.350223
BCKDHA	287.66	0.104622	0.0387205	2.70198	0.00689278	0.0141155
BCKDHB	1316.08	-0.0116315	0.0402364	-0.28908	0.77252	0.853981
BCKDK	3984.91	0.199062	0.0356189	5.58866	2.28829e-08	1.15775e-07
BCL10	1414.03	-0.0439169	0.0279824	-1.56945	0.116544	0.177837
BCL11A	574.066	-0.086986	0.132926	-0.654393	0.512859	0.623314
BCL11B	443.677	-0.925624	0.095209	-9.72202	2.42913e-22	5.24945e-21
BCL2	5546.04	0.383247	0.0795064	4.82033	1.43324e-06	5.58076e-06
BCL2A1	306.363	-1.61156	0.0966625	-16.672	2.09497e-62	1.47884e-60
BCL2L1	6499.44	0.262652	0.0329641	7.96781	1.6151e-15	2.04617e-14
BCL2L10	28.1015	0.093465	0.103711	0.901205	0.36748	0.474068
BCL2L11	3182.15	-0.019246	0.0375497	-0.512546	0.608269	0.713384
BCL2L12	994.711	0.218257	0.0531906	4.10331	4.07284e-05	0.000126001
BCL2L13	3976.91	0.107703	0.0297385	3.62165	0.000292729	0.000776602
BCL2L14	146.085	-0.88623	0.113724	-7.79283	6.55269e-15	7.82242e-14
BCL2L15	35.1605	-0.374167	0.0794938	-4.70687	2.51546e-06	9.44623e-06
BCL2L2	2777.46	-0.00719297	0.0321751	-0.223557	0.823102	0.893146
BCL2L2-PABPN1	15.2461	0.10521	0.0598829	1.75694	0.0789286	0.126164
BCL6	3714.09	-0.143012	0.0495708	-2.88501	0.00391407	0.0084222
BCL6B	923.919	-0.187827	0.0479849	-3.91428	9.06725e-05	0.000263144
BCL7A	1761.43	0.334736	0.036427	9.18924	3.95639e-20	7.53472e-19
BCL7B	2787.99	0.0855291	0.0272702	3.13636	0.00171057	0.00392622
BCL7C	2928.77	0.292939	0.0507886	5.76782	8.03055e-09	4.34158e-08
BCL9	4062.28	0.0352252	0.0422554	0.833625	0.404492	0.514247
BCL9L	3894.77	-0.115421	0.045695	-2.52591	0.01154	0.0224709
BCLAF1	8861.8	0.00991967	0.0263114	0.377011	0.706166	0.799907
BCO1	21.7217	-0.471366	0.103896	-4.53688	5.70922e-06	2.02385e-05
BCO2	71.5161	-0.362539	0.0751334	-4.82527	1.39812e-06	5.45392e-06
BCOR	3538.61	-0.00252958	0.0429676	-0.0588718	0.953054	0.977388
BCORL1	1484.74	0.178628	0.0387999	4.60382	4.14804e-06	1.50436e-05
BCORP1	0.231399	0.52878	0.40263	1.31332	0.189076	0.269992
BCR	4770.19	0.0698036	0.0345213	2.02204	0.0431718	0.0738116
BCS1L	1210.01	0.117152	0.031846	3.67871	0.000234417	0.000633231
BCYRN1	157.795	0.262568	0.0877764	2.99133	0.00277765	0.00614051
BDH1	2029.97	0.262928	0.0503541	5.22158	1.77405e-07	7.92175e-07
BDH2	1337.91	-0.0134835	0.0431808	-0.312257	0.754845	0.840035
BDKRB1	45.1223	-0.0730418	0.0837731	-0.8719	0.383263	0.491009
BDKRB2	825.171	-0.0634389	0.0604772	-1.04897	0.294191	0.393661
BDNF	61.6996	0.802532	0.124922	6.42426	1.32516e-10	9.12232e-10
BDNF-AS	184.514	0.180528	0.0517959	3.48537	0.00049145	0.00124994
BDP1	2970.42	-0.0566066	0.0492561	-1.14923	0.250461	0.343641
BEAN1	124.739	0.00358841	0.0697477	0.0514485	0.958968	0.980443
BEAN1-AS1	3.58328	-0.0753234	0.0920411	-0.818367	0.413147	0.523416
BECN1	3830	0.147306	0.0364512	4.04118	5.31826e-05	0.000161189
BECN2	2.03246	-0.46145	0.183661	-2.51251	0.0119875	0.0232694
BEGAIN	108.867	0.0735617	0.0898073	0.819106	0.412726	0.523053
BEND2	0.452379	0.121967	0.182087	0.669828	0.502967	0.614235
BEND3	593.749	0.019113	0.0591806	0.322961	0.746725	0.833477
BEND4	12.992	-1.37931	0.139754	-9.86957	5.64031e-23	1.24748e-21
BEND5	184.199	0.171502	0.0680421	2.52053	0.0117178	0.022789
BEND6	161.568	-0.204972	0.0680302	-3.01296	0.00258713	0.00575061
BEND7	695.133	0.126534	0.0892207	1.41822	0.156127	0.228819
BEST1	203.642	-0.247424	0.0490435	-5.04499	4.53552e-07	1.90715e-06
BEST2	2.26144	-0.00778445	0.127125	-0.0612348	0.951172	0.97652
BEST3	19.7948	0.191498	0.125951	1.52042	0.128405	0.19321
BEST4	36.6094	0.451074	0.0867489	5.19976	1.99541e-07	8.83324e-07
BET1	1458.76	0.0939436	0.0291595	3.22172	0.00127425	0.0029986
BET1L	4756.11	0.110536	0.0285252	3.87505	0.000106602	0.00030454
BEX1	832.864	1.41878	0.197157	7.19621	6.1907e-13	5.80813e-12
BEX2	574.194	0.387263	0.0860424	4.50084	6.76849e-06	2.37542e-05
BEX3	4231.64	0.280927	0.0632883	4.43885	9.04409e-06	3.10744e-05
BEX4	2403.06	0.222628	0.0563022	3.95417	7.68016e-05	0.000225751
BEX5	173.277	0.00662149	0.0807504	0.0819995	0.934647	0.966847
BFAR	4395.39	0.127369	0.0219232	5.8098	6.25488e-09	3.43436e-08
BFSP1	227.671	0.306652	0.065573	4.6765	2.91807e-06	1.08465e-05
BFSP2	27.3392	-0.0295286	0.120386	-0.245283	0.806238	0.880756
BFSP2-AS1	13.1084	0.514741	0.149918	3.43349	0.000595869	0.00149392
BGLAP	35.8084	0.087154	0.0803062	1.08527	0.277802	0.375398
BGLT3	0.0575945	0.140244	1.24824	0.112353	0.910543	NA
BGN	47400.5	0.101621	0.0624603	1.62696	0.103745	0.160635
BHLHA15	57.9917	-0.0977847	0.104563	-0.935179	0.349696	0.455186
BHLHA9	0.342947	0.375539	0.206114	1.822	0.0684551	0.111139
BHLHB9	438.93	0.15152	0.0454778	3.33174	0.000863039	0.00210162
BHLHE22	111.441	-1.10675	0.0737873	-14.9992	7.42993e-51	3.89279e-49
BHLHE23	0.0819897	0.0774653	0.573093	0.135171	0.892477	0.941558
BHLHE40	27584.9	0.170919	0.0556714	3.07014	0.00213957	0.00483047
BHLHE40-AS1	126.544	-0.22209	0.0532383	-4.17162	3.02438e-05	9.57768e-05
BHLHE41	2776.91	-0.318518	0.0711155	-4.47889	7.50332e-06	2.61077e-05
BHMG1	2.50641	0.100405	0.107424	0.934655	0.349966	0.455487
BHMT	7.77368	-0.326977	0.113125	-2.89041	0.00384744	0.00828791
BHMT2	216.03	-0.18113	0.081915	-2.21119	0.0270227	0.0484681
BICC1	1201.32	-0.459084	0.0661966	-6.93516	4.05769e-12	3.47253e-11
BICD1	913.748	-0.0728239	0.0584717	-1.24546	0.212964	0.299497
BICD2	2464.52	-0.104114	0.0296135	-3.51578	0.000438468	0.00112649
BICDL1	1512.04	0.286459	0.0599891	4.77519	1.79536e-06	6.89849e-06
BICDL2	1872.41	0.270286	0.0648917	4.16519	3.1109e-05	9.82133e-05
BID	1587.53	0.0980896	0.0414673	2.36547	0.0180074	0.0336019
BIK	822.275	0.377115	0.0705205	5.34759	8.91328e-08	4.15642e-07
BIN1	1232.21	-0.345165	0.0684216	-5.04468	4.5428e-07	1.90987e-06
BIN2	639.633	-1.19549	0.0596003	-20.0585	1.70174e-89	2.6396e-87
BIN3	717.305	-0.114912	0.0378713	-3.03426	0.00241124	0.00538811
BIRC2	3576.86	-0.21467	0.031861	-6.7377	1.60911e-11	1.26883e-10
BIRC3	2227.39	-1.53228	0.0741436	-20.6664	6.95491e-95	1.31181e-92
BIRC5	3001.05	0.168511	0.0805302	2.09251	0.0363925	0.0632186
BIRC6	7618.59	-0.0931949	0.0425601	-2.18972	0.0285442	0.0508875
BIRC6-AS2	3.02601	0.199172	0.103563	1.92319	0.0544566	0.0907618
BIRC7	22.1488	-0.700797	0.110677	-6.33191	2.42152e-10	1.60552e-09
BIRC8	0.156265	0.11602	0.438216	0.264755	0.791198	0.869289
BIVM	844.761	-0.00293263	0.048814	-0.0600775	0.952094	0.976913
BIVM-ERCC5	0.418623	0.0580274	0.164656	0.352415	0.724527	0.814953
BLACE	0.41258	-0.012468	0.187563	-0.0664738	0.947001	0.973849
BLCAP	5017.26	0.133772	0.0330012	4.05357	5.04427e-05	0.000153555
BLID	0.781291	-1.33341	0.440056	-3.03009	0.00244478	0.00545581
BLK	99.7117	-2.63738	0.127141	-20.7437	1.39779e-95	2.7463e-93
BLM	652.877	0.155548	0.0647564	2.40205	0.0163037	0.030739
BLMH	2863.7	0.1817	0.0542008	3.35235	0.000801287	0.0019626
BLNK	1152.29	-0.245443	0.0507966	-4.83189	1.35245e-06	5.28363e-06
BLOC1S1	1520.54	0.361596	0.047901	7.54881	4.3926e-14	4.75283e-13
BLOC1S2	2230.25	0.0495076	0.0277601	1.78341	0.0745199	0.11997
BLOC1S3	1308.99	0.202247	0.0305993	6.60954	3.85528e-11	2.86647e-10
BLOC1S4	903.273	0.218456	0.0334752	6.5259	6.75962e-11	4.86482e-10
BLOC1S5	1008	0.0231658	0.0272826	0.849104	0.395823	0.504641
BLOC1S5-TXNDC5	16.2413	-0.392959	0.0965817	-4.06866	4.72833e-05	0.000144723
BLOC1S6	3398.42	-0.0493135	0.0272122	-1.81218	0.069958	0.113345
BLVRA	4279.77	0.199221	0.0544957	3.65573	0.000256453	0.000687794
BLVRB	4897.6	0.429921	0.060845	7.06584	1.59643e-12	1.42951e-11
BLZF1	2350.48	0.0353238	0.0345741	1.02168	0.306931	0.408012
BMF	1861.19	0.115872	0.0470145	2.46461	0.0137164	0.0262941
BMI1	4838.14	0.0915671	0.0527369	1.7363	0.0825107	0.131265
BMP1	2484.17	0.0917582	0.0574945	1.59595	0.110501	0.169879
BMP10	0.205769	-0.217334	0.389725	-0.557659	0.577077	0.685187
BMP15	0.297376	-0.176652	0.320595	-0.551013	0.581625	0.689232
BMP2	136.143	-0.35035	0.0916707	-3.82183	0.000132463	0.000372949
BMP2K	936.745	-0.426686	0.0552608	-7.72131	1.15143e-14	1.34259e-13
BMP3	17.4898	-0.890332	0.153437	-5.8026	6.5295e-09	3.57101e-08
BMP4	845.37	-0.247438	0.094817	-2.60964	0.00906386	0.0180611
BMP5	81.765	0.690653	0.152744	4.52164	6.1362e-06	2.16609e-05
BMP6	238.036	-0.71137	0.0853953	-8.33032	8.06242e-17	1.17847e-15
BMP7	702.815	0.381399	0.118175	3.2274	0.00124922	0.00294441
BMP8A	80.7087	0.169335	0.0686327	2.46726	0.0136151	0.0261319
BMP8B	531.673	0.166922	0.081815	2.04023	0.0413272	0.0709098
BMPER	88.1676	0.226429	0.109179	2.07392	0.0380865	0.0658623
BMPR1A	2067.62	0.050495	0.0349939	1.44297	0.14903	0.21978
BMPR1B	11648.7	0.579067	0.158295	3.65816	0.000254031	0.000681764
BMPR2	7874.25	-0.162226	0.0386876	-4.19323	2.75015e-05	8.75746e-05
BMS1	3863.87	0.0685952	0.0293503	2.33712	0.019433	0.0359914
BMS1P17	0.835347	-0.200274	0.203424	-0.984515	0.324862	0.428395
BMS1P20	142.699	-0.0540901	0.0382346	-1.41469	0.157159	0.230131
BMS1P21	17.7007	0.00335009	0.0904802	0.0370257	0.970465	0.986212
BMS1P22	3.77995	-0.284503	0.123275	-2.30787	0.0210065	0.0386296
BMS1P4	26.24	0.0139758	0.0555532	0.251575	0.80137	0.877195
BMS1P5	129.479	-0.0721905	0.0566423	-1.2745	0.202487	0.286522
BMT2	765.295	-0.0779979	0.0329253	-2.36893	0.0178394	0.0333228
BMX	73.8193	-0.56432	0.085377	-6.60975	3.84981e-11	2.86331e-10
BNC1	54.6282	-0.321523	0.132794	-2.42121	0.0154688	0.0293267
BNC2	906.837	-0.306705	0.0735343	-4.17092	3.03377e-05	9.60354e-05
BNIP1	651.386	0.205354	0.0322186	6.37375	1.84458e-10	1.24327e-09
BNIP2	3338.39	-0.219416	0.027905	-7.86294	3.75224e-15	4.58852e-14
BNIP3	2931.44	0.338542	0.0543886	6.22451	4.83059e-10	3.07813e-09
BNIP3L	7579.13	0.00876349	0.0416228	0.210545	0.833242	0.90108
BNIPL	2178.97	0.188797	0.090048	2.09662	0.0360269	0.0626406
BOC	1513.6	-0.321108	0.0818943	-3.92101	8.81788e-05	0.000256412
BOD1	2919.52	0.274078	0.0316867	8.64964	5.16604e-18	8.33674e-17
BOD1L1	4043	-0.0419975	0.040271	-1.04287	0.297008	0.396723
BOD1L2	0.224477	0.144513	0.329051	0.439183	0.660529	0.760832
BOK	2259.6	0.122508	0.0530785	2.30806	0.0209957	0.0386159
BOLA1	1152.89	0.287155	0.0523343	5.48693	4.08989e-08	1.99725e-07
BOLA2-SMG1P6	296.034	0.203737	0.042198	4.82812	1.37829e-06	5.38012e-06
BOLA2B	29.9554	0.546596	0.0717609	7.61691	2.59827e-14	2.88551e-13
BOLA3	815.782	0.284004	0.0421694	6.73484	1.64116e-11	1.29022e-10
BOLA3-AS1	200.89	0.362704	0.0696818	5.20515	1.9384e-07	8.59377e-07
BOLL	2.85788	-0.177338	0.162438	-1.09173	0.274953	0.372176
BORA	338.687	-0.110355	0.0508986	-2.16814	0.030148	0.0534516
BORCS5	682.874	0.127933	0.0379269	3.37314	0.000743168	0.00183032
BORCS6	516.657	0.192099	0.0467598	4.1082	3.98747e-05	0.000123506
BORCS7	1676.59	0.0598087	0.0422407	1.4159	0.156805	0.229683
BORCS8	34.4541	0.177382	0.051241	3.46172	0.000536742	0.00135621
BPESC1	0.221496	0.232123	0.298855	0.776706	0.437332	0.548766
BPGM	1517.81	0.0977405	0.0326929	2.98966	0.00279289	0.00617074
BPHL	1197.11	0.179828	0.0340376	5.2832	1.26949e-07	5.78818e-07
BPIFA1	12.7564	-1.65808	0.354596	-4.67596	2.9258e-06	1.08718e-05
BPIFA2	4.16687	-0.554618	0.251157	-2.20825	0.0272266	0.0487709
BPIFA3	0.227428	0.196201	0.498024	0.393959	0.693611	0.789289
BPIFA4P	7.68544	-0.687895	0.269455	-2.55291	0.0106828	0.0209453
BPIFB1	1687.31	-0.302005	0.154698	-1.95222	0.0509121	0.0854771
BPIFB2	523.901	0.235768	0.174392	1.35195	0.176392	0.254283
BPIFB3	0.820441	-0.762172	0.555471	-1.37212	0.170026	0.246296
BPIFB4	4.92082	0.22107	0.220405	1.00302	0.315852	0.418268
BPIFB6	4.11016	0.150512	0.25325	0.59432	0.552298	0.661461
BPIFC	1.9043	-0.546813	0.195413	-2.79825	0.00513806	0.0108103
BPNT1	3207.82	0.029498	0.0339582	0.868657	0.385035	0.492948
BPTF	7467.17	0.148705	0.0492141	3.0216	0.00251445	0.0056012
BRAF	2302.64	0.205761	0.041122	5.00367	5.62477e-07	2.3274e-06
BRAP	1876.42	0.169316	0.0219038	7.72997	1.07576e-14	1.25622e-13
BRAT1	3597.09	0.318468	0.0425359	7.48705	7.04373e-14	7.43708e-13
BRCA1	1257	0.249263	0.0581198	4.28878	1.79658e-05	5.88551e-05
BRCA2	729.362	-0.161369	0.0591752	-2.72696	0.00639201	0.0132035
BRCC3	2350.72	-0.0213431	0.0370603	-0.575902	0.564681	0.67318
BRD1	2587.46	0.0475569	0.0292203	1.62753	0.103624	0.16048
BRD2	16693.3	0.0445919	0.0255397	1.74599	0.0808134	0.128843
BRD3	3044.53	0.0710511	0.0367937	1.93107	0.0534749	0.0892772
BRD4	6776.6	0.0320158	0.0293026	1.09259	0.274573	0.371747
BRD7	3670.93	0.124552	0.0315075	3.9531	7.71442e-05	0.000226617
BRD8	3648.49	0.152863	0.0294693	5.18718	2.13501e-07	9.41583e-07
BRD9	2191.22	0.104783	0.0299568	3.49781	0.000469092	0.00119759
BRD9P2	2.22064	0.352583	0.138662	2.54275	0.0109984	0.0215141
BRDT	28.3487	1.0157	0.160765	6.31795	2.65047e-10	1.74994e-09
BRDTP1	0.0572622	0.105027	1.84116	0.0570439	0.95451	NA
BRE	2261.47	0.0880519	0.0255711	3.44342	0.000574412	0.00144396
BRF1	2371.88	0.226388	0.0350908	6.45148	1.1076e-10	7.70777e-10
BRF2	786.489	0.646936	0.0671497	9.63424	5.7316e-22	1.21633e-20
BRI3	3545.18	-0.0244489	0.041302	-0.591954	0.553882	0.662888
BRI3BP	2353.45	0.334385	0.0419983	7.96185	1.69481e-15	2.14485e-14
BRICD5	181.543	0.337348	0.0711502	4.74135	2.12296e-06	8.07334e-06
BRINP1	183.646	-0.0606764	0.13856	-0.437907	0.661454	0.761442
BRINP2	390.158	0.987102	0.165793	5.95383	2.61933e-09	1.51363e-08
BRINP3	390.278	-0.533431	0.255663	-2.08646	0.0369369	0.0640528
BRIP1	746.616	0.134742	0.070766	1.90405	0.0569038	0.0942878
BRIX1	2346.43	0.242935	0.0374756	6.48247	9.02301e-11	6.36361e-10
BRK1	10097	0.174226	0.0296759	5.87095	4.33309e-09	2.43938e-08
BRMS1	3250.62	0.345473	0.0465151	7.42711	1.10992e-13	1.14474e-12
BRMS1L	526.353	-0.0360572	0.0330001	-1.09264	0.274552	0.371747
BROX	5729.49	0.0543436	0.0369932	1.46902	0.141829	0.21048
BRPF1	1821.27	0.0813756	0.027491	2.96009	0.00307554	0.00674843
BRPF3	4216.01	0.0604971	0.0368024	1.64384	0.10021	0.155878
BRS3	1.21657	0.421951	0.168433	2.50516	0.0122396	0.0237177
BRSK1	434.929	0.517031	0.0714151	7.23981	4.49316e-13	4.28368e-12
BRSK2	172.645	0.894984	0.125107	7.15373	8.44527e-13	7.81146e-12
BRWD1	6171.93	0.0638322	0.0402374	1.58639	0.112651	0.172694
BRWD1-AS1	8.81715	-0.0938753	0.101144	-0.928133	0.353339	0.45897
BRWD1-IT2	47.8609	0.416743	0.0652696	6.38495	1.71452e-10	1.16092e-09
BRWD3	1650.87	-0.0570319	0.0465333	-1.22561	0.220344	0.308056
BSCL2	630.596	0.196191	0.037073	5.29202	1.20973e-07	5.53394e-07
BSDC1	6641.01	0.16569	0.0258985	6.39766	1.57778e-10	1.0745e-09
BSG	31359.3	0.453335	0.0433483	10.458	1.34717e-25	3.39341e-24
BSN	248.255	0.922904	0.090425	10.2063	1.85819e-24	4.39865e-23
BSN-AS2	6.59531	1.03637	0.11821	8.7672	1.83157e-18	3.0867e-17
BSND	6.33484	-0.0630966	0.129965	-0.485489	0.627329	0.731047
BSPH1	0.0575538	-0.0167964	1.01384	-0.0165671	0.986782	NA
BSPRY	3302.37	-0.0296343	0.0556728	-0.532295	0.594521	0.701132
BST1	294.025	-0.377853	0.0484125	-7.80486	5.95663e-15	7.15797e-14
BST2	13794.7	-0.124554	0.0828402	-1.50354	0.1327	0.198671
BSX	0.101067	0.114229	0.486149	0.234966	0.814235	0.886503
BTAF1	2479.18	-0.205434	0.0407489	-5.04146	4.61994e-07	1.93988e-06
BTBD1	4427.54	0.035057	0.0299753	1.16953	0.24219	0.334178
BTBD10	1834.28	0.109952	0.025892	4.24655	2.17085e-05	7.02279e-05
BTBD11	314.563	0.0175451	0.0836278	0.2098	0.833824	0.901502
BTBD16	7.5133	0.11069	0.106075	1.04351	0.296713	0.396419
BTBD17	1.33782	0.0408249	0.179914	0.226914	0.820491	0.89142
BTBD18	6.72163	-0.258683	0.0952615	-2.71551	0.00661746	0.0136155
BTBD19	254.376	-0.334523	0.0554164	-6.03654	1.57458e-09	9.40319e-09
BTBD2	5196.8	0.181923	0.0361059	5.0386	4.68947e-07	1.96767e-06
BTBD3	2434.04	-0.000675675	0.0470637	-0.0143566	0.988545	0.994362
BTBD6	3272.97	0.125046	0.0343822	3.63694	0.0002759	0.000736347
BTBD7	2556.5	-0.0950952	0.0354494	-2.68256	0.00730604	0.01487
BTBD8	46.0222	0.159441	0.0687262	2.31995	0.0203437	0.0375559
BTBD9	1775.33	0.144738	0.0310453	4.66214	3.1294e-06	1.159e-05
BTC	230.544	0.0698615	0.0815312	0.856869	0.391517	0.499908
BTD	1583.16	0.0134364	0.0427773	0.3141	0.753445	0.838873
BTF3	28341.5	0.228994	0.0370788	6.17589	6.57927e-10	4.12442e-09
BTF3L4	3884.4	0.111303	0.0285244	3.90202	9.53915e-05	0.00027518
BTG1	10429.2	-0.18537	0.0449784	-4.12132	3.76715e-05	0.000117298
BTG2	16089.7	-0.348461	0.0769323	-4.52945	5.9138e-06	2.0904e-05
BTG3	1308.03	-0.201804	0.0712015	-2.83426	0.0045932	0.00975006
BTG4	1.69708	-0.0183349	0.168982	-0.108502	0.913598	0.954529
BTK	565.446	-1.10451	0.0509318	-21.6861	2.77577e-104	9.81299e-102
BTLA	91.8087	-2.22972	0.0966937	-23.0596	1.1777e-117	1.06795e-114
BTN1A1	9.71009	-1.44503	0.114386	-12.6329	1.39121e-36	4.90292e-35
BTN2A1	1631.6	-0.187369	0.0288492	-6.49477	8.31618e-11	5.89509e-10
BTN2A2	949.042	-0.49322	0.0408701	-12.068	1.55855e-33	5.09652e-32
BTN2A3P	164.222	-0.380355	0.042521	-8.9451	3.71615e-19	6.59757e-18
BTN3A1	2324.39	-0.751757	0.0458777	-16.3861	2.40344e-60	1.63302e-58
BTN3A2	3110.91	-0.652648	0.0523491	-12.4672	1.12673e-35	3.86117e-34
BTN3A3	1699.53	-0.865708	0.0495286	-17.479	2.07209e-68	1.68461e-66
BTNL2	2.58356	-0.452795	0.13167	-3.43887	0.000584152	0.00146626
BTNL3	1.56262	-0.230269	0.205265	-1.12181	0.261943	0.356757
BTNL8	5.32361	0.0649403	0.142252	0.456515	0.64802	0.749787
BTNL9	426.718	-0.512111	0.0899349	-5.69424	1.23924e-08	6.54958e-08
BTRC	2987.44	0.107234	0.0489498	2.1907	0.0284737	0.0507848
BUB1	1676.98	-0.0205531	0.0703122	-0.292313	0.770048	0.851989
BUB1B	1250.8	0.12376	0.0653106	1.89495	0.0580989	0.0960655
BUB1B-PAK6	0.941083	0.132933	0.143228	0.928125	0.353343	0.45897
BUB3	9206.76	0.289455	0.0395721	7.31461	2.58136e-13	2.53435e-12
BUD13	1162.19	-0.0595285	0.0283519	-2.09963	0.0357618	0.062244
BUD23	5337.25	0.308836	0.0365558	8.44836	2.95418e-17	4.48491e-16
BUD31	2739.43	0.20998	0.0330792	6.34777	2.18452e-10	1.45781e-09
BVES	225.291	-0.20529	0.0736127	-2.78878	0.0052907	0.0111027
BVES-AS1	6.97749	-0.213035	0.114175	-1.86587	0.0620592	0.101935
BYSL	1718.06	0.283507	0.0451856	6.27428	3.51262e-10	2.28335e-09
BZW1	10981.4	0.22111	0.0385537	5.73512	9.74436e-09	5.21787e-08
BZW2	6840.9	0.17055	0.0409928	4.16048	3.17574e-05	0.000100073
C10orf10	4516.7	-0.559811	0.0714843	-7.83126	4.83022e-15	5.85512e-14
C10orf105	5.14684	-1.03124	0.104337	-9.8837	4.8988e-23	1.08961e-21
C10orf107	74.2917	-0.087199	0.113982	-0.765024	0.444258	0.555516
C10orf11	293.296	-0.0969623	0.0656066	-1.47793	0.139425	0.207423
C10orf113	3.12126	-0.197689	0.174596	-1.13226	0.257524	0.351674
C10orf120	0.143201	0.0766152	0.607758	0.126062	0.899683	0.946027
C10orf128	399.087	-0.977416	0.0564526	-17.3139	3.69314e-67	2.93176e-65
C10orf142	3.73477	-0.285321	0.104168	-2.73906	0.00616148	0.0127676
C10orf35	726.88	0.347849	0.0503549	6.90794	4.91745e-12	4.16909e-11
C10orf53	0.320522	0.696577	0.384143	1.81333	0.0697815	0.113083
C10orf55	39.7011	-0.467472	0.0687576	-6.79884	1.05463e-11	8.5653e-11
C10orf62	0.681627	0.587893	0.173975	3.37917	0.000727047	0.00179493
C10orf67	9.81731	-0.630709	0.155385	-4.05901	4.9281e-05	0.000150233
C10orf71	1.14889	1.52207	0.313874	4.84929	1.23905e-06	4.86724e-06
C10orf76	2073.68	0.0211653	0.0223176	0.948369	0.342942	0.447843
C10orf82	334.888	0.864742	0.164402	5.25993	1.44107e-07	6.5051e-07
C10orf88	614.523	0.106844	0.027205	3.92739	8.58739e-05	0.000250327
C10orf90	50.2787	-0.0373836	0.146591	-0.255019	0.798709	0.874972
C10orf99	2.66116	0.516958	0.363404	1.42254	0.154869	0.227399
C11orf1	919.549	0.23582	0.047422	4.9728	6.59913e-07	2.70164e-06
C11orf16	31.0805	-0.920461	0.12212	-7.53734	4.79669e-14	5.16872e-13
C11orf21	68.0469	-1.58266	0.0844537	-18.7399	2.3389e-78	2.6371e-76
C11orf24	3072.29	0.123162	0.0375979	3.27578	0.00105371	0.00252371
C11orf40	0.0805499	0.0556682	0.715369	0.0778174	0.937973	0.969003
C11orf42	10.0269	0.282509	0.0870436	3.2456	0.00117202	0.00278122
C11orf45	146.188	-0.153874	0.0565364	-2.72168	0.00649517	0.0133884
C11orf49	1908.38	0.35273	0.0331707	10.6338	2.07559e-26	5.39538e-25
C11orf52	9.17165	0.115538	0.0766462	1.50742	0.131704	0.197481
C11orf53	17.4976	0.213494	0.114614	1.86272	0.0625015	0.102561
C11orf54	1527.28	0.00164921	0.0387665	0.0425421	0.966067	0.984013
C11orf57	2143.99	-0.00274586	0.0285419	-0.0962045	0.923358	0.960089
C11orf58	8543.64	0.114222	0.0264515	4.31818	1.5732e-05	5.21311e-05
C11orf63	457.344	-0.0128307	0.0679019	-0.188959	0.850125	0.912474
C11orf65	39.7997	-0.0195697	0.0585202	-0.334409	0.738071	0.825969
C11orf68	2358.08	0.128223	0.0353562	3.6266	0.000287179	0.000763425
C11orf70	133.33	0.0273004	0.0858936	0.31784	0.750606	0.836819
C11orf71	535.817	0.262998	0.0478201	5.49974	3.80362e-08	1.86596e-07
C11orf72	3.9599	-0.246378	0.122089	-2.01802	0.0435891	0.074444
C11orf74	492.998	0.192898	0.0389152	4.95688	7.16325e-07	2.91337e-06
C11orf80	1439.81	0.274729	0.0549281	5.00161	5.68523e-07	2.34994e-06
C11orf84	1402.75	0.267799	0.0443031	6.0447	1.49693e-09	8.95309e-09
C11orf86	12.7873	-0.886637	0.255526	-3.46985	0.000520758	0.00131851
C11orf87	2.99593	0.148201	0.137682	1.0764	0.281746	0.37978
C11orf88	15.7851	0.112172	0.115049	0.974991	0.329565	0.433578
C11orf91	5.05785	-0.464908	0.118524	-3.92248	8.76429e-05	0.000254885
C11orf94	6.86111	0.261417	0.0684916	3.81678	0.000135207	0.000380084
C11orf95	1309.35	0.0251106	0.0392334	0.64003	0.522153	0.632237
C11orf96	697.84	-0.127463	0.0764825	-1.66656	0.0956013	0.1494
C11orf97	1.32256	-0.591475	0.278561	-2.12332	0.0337269	0.0591039
C11orf98	208.42	0.298517	0.0512357	5.82634	5.66556e-09	3.1312e-08
C12orf10	2249.22	0.362627	0.0380551	9.529	1.58813e-21	3.29607e-20
C12orf29	1059.83	0.195658	0.0317662	6.15931	7.30642e-10	4.55362e-09
C12orf4	1294.65	-0.0574142	0.0323399	-1.77534	0.0758425	0.121824
C12orf40	1.59479	-1.61991	0.217679	-7.44174	9.93699e-14	1.02982e-12
C12orf42	11.3005	-0.473554	0.123913	-3.82168	0.000132548	0.000373099
C12orf43	960.639	0.169336	0.0243402	6.95708	3.4741e-12	2.99813e-11
C12orf45	567.909	0.155556	0.0441936	3.51988	0.000431736	0.0011104
C12orf49	3611.86	0.0406285	0.0430384	0.944006	0.345167	0.45021
C12orf50	1.87307	0.270356	0.115118	2.34851	0.0188485	0.0350079
C12orf54	10.2527	0.0128269	0.0941001	0.136311	0.891576	0.941154
C12orf56	24.7498	0.866	0.177798	4.8707	1.11203e-06	4.39608e-06
C12orf57	4151.25	0.334413	0.0509383	6.56507	5.201e-11	3.79641e-10
C12orf60	232.589	0.777297	0.0699046	11.1194	1.00962e-28	2.86792e-27
C12orf65	1322.53	0.10454	0.0333482	3.1348	0.00171974	0.00394535
C12orf66	789.274	0.335908	0.0400826	8.3804	5.27474e-17	7.85613e-16
C12orf71	4.35008	-0.268273	0.0879797	-3.04926	0.00229407	0.00514823
C12orf73	518.121	0.448192	0.0358476	12.5027	7.21655e-36	2.49114e-34
C12orf74	6.91016	-0.8257	0.17193	-4.80253	1.56675e-06	6.06157e-06
C12orf75	1033.03	0.0544578	0.064415	0.845422	0.397875	0.506955
C12orf76	680.367	0.152966	0.0308502	4.95835	7.1096e-07	2.89354e-06
C14orf1	2835.24	0.205766	0.0356857	5.76606	8.1148e-09	4.38229e-08
C14orf105	2.23771	-0.427211	0.209142	-2.04269	0.0410835	0.0705351
C14orf119	3362.25	0.0766216	0.0289697	2.64488	0.00817188	0.0164589
C14orf132	1641.59	0.0634412	0.0856088	0.741059	0.458658	0.570136
C14orf159	2073.17	-0.0800118	0.0453024	-1.76617	0.0773672	0.123969
C14orf166	7707.55	0.157423	0.0299151	5.26233	1.42242e-07	6.43199e-07
C14orf177	0.0948256	0.0335069	0.762997	0.0439149	0.964972	0.983425
C14orf178	1.47436	0.122502	0.120044	1.02048	0.307503	0.40875
C14orf180	45.3244	-0.977457	0.17406	-5.61564	1.95834e-08	1.00417e-07
C14orf2	3556.95	0.316243	0.0424397	7.45159	9.22243e-14	9.59988e-13
C14orf28	276.468	-0.0298109	0.0341105	-0.873951	0.382145	0.489851
C14orf37	384.75	-0.0827604	0.0633709	-1.30597	0.191563	0.27313
C14orf39	16.5539	-0.101745	0.141807	-0.717486	0.473074	0.584819
C14orf79	1288.06	0.275998	0.04743	5.81906	5.91801e-09	3.26384e-08
C14orf80	781.884	0.29567	0.0623336	4.74334	2.10219e-06	8.00313e-06
C14orf93	694.656	0.123932	0.0289409	4.28223	1.8503e-05	6.05139e-05
C15orf38-AP3S2	14.3891	-0.133051	0.0689425	-1.92989	0.053621	0.0894936
C15orf39	2465.07	0.00457165	0.0408004	0.112049	0.910784	0.952772
C15orf40	966.655	0.0567639	0.0300758	1.88736	0.0591116	0.0975348
C15orf41	365.197	0.0170577	0.0488792	0.348978	0.727106	0.816877
C15orf52	1047.66	-0.14239	0.0756803	-1.88146	0.0599091	0.0987194
C15orf53	2.10725	-1.6771	0.13415	-12.5017	7.30486e-36	2.51794e-34
C15orf57	818.528	-0.0395142	0.0293218	-1.34761	0.177785	0.255932
C15orf59	364.062	0.667703	0.107205	6.22829	4.71564e-10	3.01303e-09
C15orf61	432.536	0.315024	0.0374214	8.4183	3.81995e-17	5.75371e-16
C15orf62	113.644	-0.184195	0.0584902	-3.14916	0.00163739	0.00377347
C15orf65	163.649	0.247437	0.0473604	5.22456	1.74566e-07	7.8055e-07
C16orf45	1843.66	0.0555578	0.0861786	0.644681	0.519134	0.629189
C16orf46	149.224	0.0940839	0.0456029	2.06311	0.0391022	0.0674602
C16orf52	978.828	0.0730949	0.0331867	2.20253	0.0276276	0.0494177
C16orf54	244.239	-1.51553	0.0809118	-18.7307	2.78382e-78	3.09595e-76
C16orf58	3050.25	0.140077	0.0372662	3.75883	0.000170708	0.000471398
C16orf59	474.528	0.431665	0.0619893	6.96354	3.31833e-12	2.87211e-11
C16orf62	3945.38	0.0776332	0.0350505	2.21489	0.0267673	0.0480503
C16orf70	1569.72	0.177797	0.033463	5.31324	1.07695e-07	4.96118e-07
C16orf71	235.902	0.183642	0.0719555	2.55217	0.0107056	0.0209848
C16orf72	4745.54	0.053535	0.0311699	1.71752	0.0858834	0.135971
C16orf74	451.048	0.520554	0.0773561	6.72932	1.70462e-11	1.33788e-10
C16orf78	0.446493	-0.602392	0.194344	-3.09962	0.00193772	0.00440981
C16orf82	0.289626	0.171766	0.285252	0.602155	0.547071	0.656602
C16orf86	96.9686	0.0315528	0.0630167	0.500706	0.616578	0.721049
C16orf87	557.905	0.137946	0.0432236	3.19145	0.00141562	0.00330456
C16orf89	824.253	0.603082	0.136206	4.42772	9.52339e-06	3.26072e-05
C16orf90	1.37534	-0.415467	0.147395	-2.81874	0.00482133	0.0101912
C16orf91	852.862	0.226063	0.0439609	5.14236	2.71301e-07	1.18016e-06
C16orf92	3.7229	0.540744	0.132961	4.06694	4.7634e-05	0.000145645
C16orf95	64.1382	0.20374	0.0606075	3.36164	0.000774814	0.00190408
C16orf96	11.004	-0.0631593	0.0729439	-0.865861	0.386566	0.494425
C17orf105	2.53426	-0.241487	0.0886239	-2.72486	0.00643296	0.0132753
C17orf107	303.721	0.0716637	0.0699494	1.02451	0.305595	0.406558
C17orf47	6.47621	-0.115885	0.0904216	-1.28161	0.19998	0.283606
C17orf49	99.9759	0.0163502	0.0413002	0.395886	0.692189	0.78786
C17orf50	4.22405	0.69714	0.111535	6.25044	4.093e-10	2.63519e-09
C17orf51	232.656	-0.233913	0.0595017	-3.9312	8.45212e-05	0.000246567
C17orf53	329.935	0.205298	0.0524545	3.91383	9.08434e-05	0.000263576
C17orf58	2022.05	0.463544	0.0608737	7.61484	2.64008e-14	2.92583e-13
C17orf62	4597.34	0.0421624	0.036695	1.149	0.250557	0.343732
C17orf64	3.29232	-0.273543	0.109759	-2.49222	0.0126946	0.0245268
C17orf67	132.479	0.193161	0.0604492	3.19542	0.00139626	0.00326227
C17orf74	1.14727	0.178364	0.151333	1.17862	0.23855	0.329774
C17orf75	1199.43	0.320408	0.039645	8.08193	6.37482e-16	8.42956e-15
C17orf78	6.2595	-0.331301	0.106737	-3.1039	0.00190989	0.00435236
C17orf80	1858.8	0.226754	0.0344434	6.58339	4.59845e-11	3.3796e-10
C17orf97	406.917	0.340669	0.0576876	5.90542	3.51754e-09	2.00032e-08
C17orf98	1.66468	0.243959	0.145687	1.67454	0.0940242	0.147179
C17orf99	4.03398	-0.384813	0.112631	-3.4166	0.000634095	0.00158285
C18orf21	884.999	0.147197	0.0373861	3.9372	8.24369e-05	0.000241028
C18orf25	2141.74	0.130065	0.0332986	3.90603	9.38254e-05	0.00027126
C18orf32	573.156	0.286417	0.0331253	8.64647	5.31164e-18	8.55414e-17
C18orf54	412.889	0.203774	0.0605507	3.36535	0.000764471	0.00188023
C18orf63	1.4098	-0.00505157	0.230982	-0.02187	0.982552	0.991996
C18orf8	1427.63	0.0692518	0.0268987	2.57454	0.0100373	0.0198017
C19orf12	1554.96	-0.0999142	0.0424927	-2.35132	0.0187067	0.0347782
C19orf18	78.1446	0.240354	0.0787298	3.0529	0.00226643	0.00509007
C19orf24	1953.42	0.377593	0.0542978	6.95412	3.54782e-12	3.05839e-11
C19orf25	1463.23	0.190673	0.0436082	4.3724	1.22885e-05	4.14073e-05
C19orf33	1127.36	0.847229	0.120624	7.02373	2.16019e-12	1.90824e-11
C19orf35	28.9274	-0.591937	0.064401	-9.19143	3.87641e-20	7.40034e-19
C19orf38	118.775	-0.224769	0.0635872	-3.53482	0.000408052	0.0010542
C19orf43	5532.08	0.209766	0.0424691	4.93925	7.84229e-07	3.16931e-06
C19orf44	530.716	0.10038	0.0357666	2.80652	0.00500802	0.0105565
C19orf45	75.4778	0.481564	0.0796509	6.04594	1.48545e-09	8.89345e-09
C19orf47	1183.71	0.0973989	0.0394464	2.46914	0.0135437	0.0260116
C19orf48	3502.62	0.32002	0.051227	6.24708	4.18186e-10	2.68726e-09
C19orf53	4485.89	0.365184	0.0446384	8.18093	2.8165e-16	3.89698e-15
C19orf54	1015.28	0.133143	0.0366679	3.63103	0.000282289	0.000752121
C19orf57	309.525	0.221146	0.0688274	3.21305	0.00131334	0.00308228
C19orf60	1152.45	0.324572	0.0657122	4.9393	7.84039e-07	3.16909e-06
C19orf66	1402.07	-0.242579	0.0471431	-5.14559	2.66676e-07	1.16068e-06
C19orf67	5.21408	0.0281177	0.101974	0.275734	0.782752	0.862139
C19orf68	562.673	0.163048	0.0495894	3.28796	0.00100916	0.00242636
C19orf70	2225.56	0.339255	0.0511532	6.63214	3.30847e-11	2.49134e-10
C19orf71	96.1793	-0.115229	0.0610335	-1.88797	0.0590306	0.0974148
C19orf73	70.8534	0.432158	0.058315	7.41074	1.25593e-13	1.28576e-12
C19orf81	10.5971	0.453282	0.14476	3.13127	0.00174052	0.0039903
C19orf84	8.45423	-0.654238	0.0873971	-7.48581	7.11082e-14	7.50419e-13
C1D	792.718	0.0449559	0.0258145	1.7415	0.0815968	0.129987
[truncated: 22,531 more rows]
