# Supplementary material for: Identification of Pathway-Based Biomarkers with Crosstalk Analysis for Overall Survival Risk Prediction in Breast Cancer
Source: Front Genet. 2021 Oct 21;12:689715. doi: 10.3389/fgene.2021.689715 (PMC8566719; doi:10.3389/fgene.2021.689715)
Supplement: Supplementary file 12 [file Table7.XLS]

## Sheet: Table S7
Table S7| Detailed information of (Kyoto Encyclopedia of Genes and Genomes) KEGG Gene Set Enrichment Analysis (GSEA) analysis.
Term	ES	NES	p-val	FDR	Geneset_size	Matched_size	Genes
KEGG_GRAFT_VERSUS_HOST_DISEASE	-0.838363	-2.07434	0	0	42	35	KIR2DL1,KIR2DL3,HLA-C,HLA-A,FAS,HLA-B,HLA-E,TNF,HLA-G,HLA-F,HLA-DMA,CD86,IL1B,HLA-DRB1,IL6,HLA-DPB1,HLA-DRB5,HLA-DQB1,HLA-DMB,HLA-DPA1,HLA-DRA,HLA-DQA2,HLA-DOA,HLA-DQA1,HLA-DOB,CD80,CD28,PRF1,KLRC1,IL2,IL1A,GZMB,FASLG,IFNG,KLRD1
KEGG_PRIMARY_IMMUNODEFICIENCY	-0.835699	-2.04216	0	0	35	32	RFXANK,UNG,IKBKG,RFXAP,DCLRE1C,ADA,RFX5,BLNK,RAG1,TAP2,CD40,TAP1,BTK,CD4,JAK3,CIITA,CD8B,CD8A,LCK,IL2RG,PTPRC,CD3D,CD3E,IL7R,ZAP70,CD79A,CD40LG,ICOS,TNFRSF13B,CD19,AICDA,IGLL1
KEGG_ALLOGRAFT_REJECTION	-0.846538	-2.05647	0	0	38	35	IL4,HLA-C,HLA-A,FAS,HLA-B,HLA-E,CD40,TNF,HLA-G,HLA-F,IL12A,HLA-DMA,CD86,HLA-DRB1,HLA-DPB1,HLA-DRB5,HLA-DQB1,HLA-DMB,HLA-DPA1,HLA-DRA,HLA-DQA2,HLA-DOA,HLA-DQA1,HLA-DOB,CD80,CD28,IL5,PRF1,IL10,IL2,GZMB,CD40LG,FASLG,IFNG,IL12B
KEGG_NATURAL_KILLER_CELL_MEDIATED_CYTOTOXICITY	-0.691644	-2.00485	0	0	137	113	PRKCG,PIK3R2,KLRC3,KLRC2,NFATC4,RAC3,HRAS,SHC2,PAK1,VAV3,VAV2,MAPK3,GRB2,BRAF,MAP2K2,CHP2,NRAS,RAET1G,ULBP2,PPP3CA,SHC3,PLCG1,RAC1,ULBP1,PTPN11,BID,PPP3R1,IFNA21,PIK3CA,RAF1,PPP3CB,MAP2K1,CASP3,ARAF,PIK3CB,SHC1,PIK3R3,KRAS,MAPK1,RAET1E,SOS2,KIR2DL1,MICA,IFNAR1,SHC4,IFNGR2,MICB,SH3BP2,SOS1,NFATC3,PTPN6,ULBP3,NFATC1,TNFRSF10B,TNFSF10,PPP3CC,TNFRSF10A,NFAT5,IFNGR1,KIR2DL3,PIK3R1,PRKCA,IFNAR2,SYK,HLA…
KEGG_HEMATOPOIETIC_CELL_LINEAGE	-0.776444	-2.15317	0	0	88	78	ITGA2B,ANPEP,IL11,CD9,EPOR,KITLG,ITGA3,FLT3,THPO,CD55,EPO,CD44,IL4,ITGA5,ITGA2,ITGA6,ITGA1,CSF3R,CD59,IL1R1,TFRC,CD34,IL11RA,KIT,IL3RA,TPO,IL4R,CSF1,FLT3LG,MME,CD14,IL6R,ITGA4,FCGR1A,CD36,TNF,ITGB3,ITGAM,CSF1R,CD1D,IL1B,CSF2RA,HLA-DRB1,IL6,CD4,HLA-DRB5,CD1A,HLA-DRA,CD37,CD33,IL2RA,CSF2,CD1C,CD7,CD8B,CSF3,CD8A,IL7,CD1E,CD5,IL1R2,IL5,CD2,CD3D,GP1BA,CD3E,IL7R,CD1B,IL1A,CD3G,IL5RA,CR2,FCER2,IL9R,CD38…
KEGG_CYTOKINE_CYTOKINE_RECEPTOR_INTERACTION	-0.656231	-2.03907	0	0	267	230	AMHR2,INHBE,IL19,PRL,PF4,GH1,PPBP,PF4V1,CCL1,EGFR,CCL15,CRLF2,GH2,CCR9,BMPR1B,TNFSF11,IL20,TNFRSF18,IL17RB,CCL16,CNTFR,BMP7,EDA,CXCR1,CCR10,IL11,PDGFB,ACVR1B,LTBR,EPOR,PRLR,CCR3,CCL26,EGF,VEGFA,KITLG,ACVR2B,GHR,PDGFA,EDAR,IL20RA,MET,TNFRSF12A,VEGFB,INHBB,FLT3,IFNA21,IL22RA2,BMPR1A,IL6ST,IL13RA1,EPO,EDA2R,TNFRSF1A,CTF1,CLCF1,CXCL14,FLT1,IFNAR1,IL4,PDGFRB,TNFSF13,FLT4,TNFSF9,ACVR1,INHBA,IFNGR2,VEGF…
KEGG_LEISHMANIA_INFECTION	-0.730979	-1.98696	0	0	72	68	NOS2,MAPK12,PTGS2,MARCKSL1,MAPK3,MAPK13,ELK1,TAB1,NFKBIB,RELA,IRAK4,MAPK1,MAPK11,MAPK14,TRAF6,MAP3K7,IL4,ITGB1,TAB2,IFNGR2,TGFB3,PTPN6,JAK1,TGFB1,JUN,CYBA,NFKBIA,MYD88,NFKB1,IFNGR1,TGFB2,JAK2,FOS,FCGR2A,ITGA4,FCGR1A,TLR2,STAT1,TLR4,TNF,FCGR3A,ITGAM,NCF4,IL12A,NCF2,HLA-DMA,IL1B,HLA-DRB1,HLA-DPB1,ITGB2,HLA-DRB5,HLA-DQB1,C3,HLA-DMB,HLA-DPA1,HLA-DRA,HLA-DQA2,HLA-DOA,HLA-DQA1,HLA-DOB,NCF1,FCGR3B,IL10,…
KEGG_ANTIGEN_PROCESSING_AND_PRESENTATION	-0.745318	-1.99865	0	0	89	64	KLRC3,KLRC2,HSPA1A,HSPA2,HSPA1B,HSP90AA1,RFXANK,HSP90AB1,HSPA4,PSME3,PDIA3,CANX,HSPA1L,CALR,HSPA5,IFNA21,NFYA,HSPA8,NFYC,NFYB,PSME1,KIR2DL1,RFXAP,CREB1,TAPBP,RFX5,CTSB,KIR2DL3,LGMN,HLA-C,HSPA6,HLA-A,KLRC4,HLA-B,B2M,HLA-E,TAP2,HLA-G,HLA-F,TAP1,HLA-DMA,HLA-DRB1,HLA-DPB1,CD74,CD4,HLA-DRB5,HLA-DQB1,HLA-DMB,HLA-DPA1,HLA-DRA,CTSS,HLA-DQA2,HLA-DOA,HLA-DQA1,CIITA,CD8B,HLA-DOB,CD8A,IFI30,KLRC1,LTA,KIR2DS4…
KEGG_AUTOIMMUNE_THYROID_DISEASE	-0.765699	-1.92525	0	0	53	38	CGA,TG,IFNA21,IL4,TSHB,TPO,HLA-C,HLA-A,FAS,HLA-B,HLA-E,CD40,HLA-G,HLA-F,HLA-DMA,CD86,HLA-DRB1,HLA-DPB1,HLA-DRB5,HLA-DQB1,HLA-DMB,HLA-DPA1,HLA-DRA,HLA-DQA2,HLA-DOA,HLA-DQA1,HLA-DOB,CD80,CD28,IL5,PRF1,IL10,CTLA4,TSHR,IL2,GZMB,CD40LG,FASLG
KEGG_T_CELL_RECEPTOR_SIGNALING_PATHWAY	-0.69356	-2.00209	0	0	108	104	PIK3R2,NFATC4,MAPK12,HRAS,PAK4,CBLC,PAK1,VAV3,VAV2,MAPK3,GRB2,IKBKB,MAPK13,MAP2K2,AKT1,CHP2,CDK4,NRAS,GSK3B,PDPK1,MAP2K7,AKT2,PPP3CA,MAPK9,PLCG1,NFKBIB,RELA,PPP3R1,PIK3CA,RAF1,PPP3CB,MAP2K1,PIK3CB,CDC42,PIK3R3,CHUK,NCK2,RHOA,KRAS,MAPK1,MAPK11,IKBKG,DLG1,BCL10,SOS2,PAK2,MAPK14,RASGRP1,MAP3K7,IL4,CBLB,SOS1,NFATC3,PTPN6,JUN,MALT1,NFATC1,NFKBIA,NCK1,PPP3CC,CBL,NFAT5,MAP3K8,NFKB1,PIK3R1,NFKBIE,MAP3K14…
KEGG_INTESTINAL_IMMUNE_NETWORK_FOR_IGA_PRODUCTION	-0.804493	-2.05213	0	0	48	44	CCR9,MADCAM1,CCR10,LTBR,ICOSLG,IL4,TNFSF13,TGFB1,CCL28,MAP3K14,CXCR4,CXCL12,ITGA4,CD40,IL15RA,HLA-DMA,CD86,HLA-DRB1,IL6,HLA-DPB1,HLA-DRB5,HLA-DQB1,HLA-DMB,HLA-DPA1,TNFSF13B,HLA-DRA,HLA-DQA2,HLA-DOA,HLA-DQA1,PIGR,ITGB7,HLA-DOB,CD80,CD28,IL5,IL10,TNFRSF17,IL15,IL2,CD40LG,CCL25,ICOS,TNFRSF13B,AICDA
KEGG_CHEMOKINE_SIGNALING_PATHWAY	-0.600809	-1.84911	0	0.000101255	190	180	GNG3,GRK7,GNG4,GNG13,PF4,ADCY8,PPBP,PF4V1,GNGT1,CCL1,PIK3R2,CCL15,CCR9,PREX1,ADCY1,CCL16,HRAS,ARRB1,SHC2,CXCR1,CCR10,PAK1,VAV3,VAV2,PTK2,MAPK3,BCAR1,GNB2,GSK3A,GRB2,BRAF,CCR3,IKBKB,ADCY9,CCL26,PRKCD,AKT1,PARD3,ADCY6,GNB3,NRAS,PRKACA,GRK4,GSK3B,AKT2,GNB1,PRKCZ,SHC3,WASL,RAC1,NFKBIB,PLCB3,GNG5,RELA,PIK3CA,RAF1,PXN,MAP2K1,PLCB4,CRKL,GNB5,CRK,PIK3CB,CDC42,SHC1,TIAM1,PLCB1,PIK3R3,CHUK,RHOA,KRAS,MAPK1,…
KEGG_CELL_ADHESION_MOLECULES_CAMS	-0.626794	-1.85208	0	0.000108487	134	124	CDH15,CLDN6,NRXN1,CDH4,MPZ,NRCAM,MAG,CDH2,CLDN2,CNTNAP2,CDH1,CLDN9,NCAM1,SDC4,CLDN3,MADCAM1,NEGR1,SDC2,CLDN10,CLDN8,CLDN7,L1CAM,NCAM2,ALCAM,NRXN3,NLGN1,NFASC,OCLN,CLDN4,ICOSLG,CD276,CADM1,NLGN2,NEO1,SDC1,F11R,CD99,PVR,PTPRF,CNTN2,NRXN2,CNTN1,NLGN4X,JAM3,GLG1,MPZL1,ESAM,ITGB1,CNTNAP1,ITGA6,ITGA9,CLDN23,SDC3,ITGA8,CLDN15,VCAN,NLGN3,ITGAV,CD34,CD58,CDH5,PTPRM,CLDN20,CLDN5,CDH3,JAM2,ITGB8,HLA-C,PECAM…
KEGG_JAK_STAT_SIGNALING_PATHWAY	-0.624352	-1.85315	0	0.000116833	155	131	IL19,PRL,GH1,CCND1,PIK3R2,CRLF2,GH2,IL20,CNTFR,CBLC,BCL2L1,IL11,GRB2,PIAS4,EPOR,PRLR,AKT1,PIAS2,GHR,AKT2,IL20RA,SOCS2,SPRED2,PTPN11,SPRY4,PIAS3,STAM,IFNA21,IL22RA2,SOCS7,PIK3CA,IL6ST,STAM2,PIK3CB,CISH,CREBBP,SOCS4,IL13RA2,IL13RA1,PIK3R3,STAT6,EPO,MYC,TYK2,CCND3,CTF1,SOS2,CLCF1,STAT5B,IFNAR1,IL4,PIAS1,CBLB,IFNGR2,SOS1,IL10RB,STAT3,CSF3R,SOCS5,PTPN6,JAK1,CCND2,IL9,IL23A,LIFR,IL11RA,CBL,CNTF,SPRY3,S…
KEGG_TOLL_LIKE_RECEPTOR_SIGNALING_PATHWAY	-0.665953	-1.88738	0	0.000126569	102	86	PIK3R2,MAPK12,FADD,MAPK3,IKBKB,MAPK13,TOLLIP,MAP2K2,MAPK10,AKT1,MAP2K7,AKT2,TAB1,MAPK9,MAPK8,RAC1,IRF3,RELA,IFNA21,MAP2K4,PIK3CA,MAP2K1,TBK1,PIK3CB,IRAK4,PIK3R3,CHUK,MAP2K3,MAPK1,TICAM1,MAPK11,IKBKG,TIRAP,MAPK14,IFNAR1,TRAF6,MAP3K7,RIPK1,TAB2,IRF7,TLR5,TRAF3,MAP2K6,JUN,IRF5,NFKBIA,MYD88,CASP8,MAP3K8,NFKB1,PIK3R1,IKBKE,CTSK,IFNAR2,SPP1,AKT3,LBP,CD14,LY96,FOS,TLR3,CD40,CCL3,TLR2,STAT1,TLR4,TNF,IL12…
KEGG_B_CELL_RECEPTOR_SIGNALING_PATHWAY	-0.646495	-1.77571	0	0.00109165	75	72	PIK3R2,NFATC4,RAC3,HRAS,VAV3,VAV2,MAPK3,GRB2,IKBKB,MAP2K2,AKT1,CHP2,NRAS,GSK3B,AKT2,PPP3CA,RAC1,NFKBIB,RELA,PPP3R1,CD81,PIK3CA,RAF1,PPP3CB,MAP2K1,PIK3CB,PIK3R3,CHUK,KRAS,MAPK1,IKBKG,BCL10,SOS2,SOS1,NFATC3,PTPN6,JUN,MALT1,NFATC1,IFITM1,NFKBIA,BLNK,PPP3CC,NFAT5,RASGRP3,NFKB1,PIK3R1,NFKBIE,SYK,AKT3,NFATC2,FOS,PLCG2,FCGR2B,VAV1,LYN,CD72,DAPP1,PIK3AP1,RAC2,PIK3R5,INPP5D,BTK,PIK3CD,CARD11,PIK3CG,CD79B,…
KEGG_TYPE_I_DIABETES_MELLITUS	-0.697935	-1.76348	0	0.00147415	44	40	INS,PTPRN,PTPRN2,CPE,HSPD1,ICA1,GAD1,HLA-C,HLA-A,FAS,HLA-B,HLA-E,TNF,HLA-G,HLA-F,IL12A,HLA-DMA,CD86,IL1B,HLA-DRB1,HLA-DPB1,HLA-DRB5,HLA-DQB1,HLA-DMB,HLA-DPA1,HLA-DRA,HLA-DQA2,HLA-DOA,HLA-DQA1,HLA-DOB,CD80,CD28,PRF1,IL2,IL1A,GZMB,LTA,FASLG,IFNG,IL12B
KEGG_NOD_LIKE_RECEPTOR_SIGNALING_PATHWAY	-0.65065	-1.72203	0	0.0028267	62	58	CARD18,MAPK12,HSP90AA1,HSP90AB1,MAPK3,IKBKB,MAPK13,MAPK10,TAB1,MAPK9,SUGT1,MAPK8,NFKBIB,RELA,XIAP,CHUK,MAPK1,MAPK11,IKBKG,MAPK14,TAB3,TRAF6,MAP3K7,TAB2,PYCARD,RIPK2,BIRC2,NFKBIA,NOD2,CARD8,CASP8,NFKB1,NOD1,PYDC1,CARD9,CARD6,NLRP1,CXCL1,IL18,TNF,CCL11,CCL2,CASP1,TNFAIP3,NLRC4,NAIP,IL1B,IL6,CXCL2,NLRP3,CCL8,BIRC3,CCL7,PSTPIP1,CCL5,CCL13,MEFV,CASP5
KEGG_ASTHMA	-0.73469	-1.71845	0.0032	0.00287777	30	26	PRG2,EPX,IL4,IL9,MS4A2,CD40,FCER1G,TNF,CCL11,HLA-DMA,HLA-DRB1,FCER1A,HLA-DPB1,HLA-DRB5,HLA-DQB1,HLA-DMB,HLA-DPA1,HLA-DRA,HLA-DQA2,HLA-DOA,RNASE3,HLA-DQA1,HLA-DOB,IL5,IL10,CD40LG
KEGG_FC_EPSILON_RI_SIGNALING_PATHWAY	-0.603748	-1.69124	0.00143678	0.00391097	79	76	PLA2G12B,PIK3R2,PLA2G2F,PLA2G1B,GAB2,RAC3,MAPK12,HRAS,PLA2G10,PLA2G12A,VAV3,VAV2,MAPK3,GRB2,PLA2G6,PLA2G5,MAPK13,MAP2K2,PRKCD,MAPK10,AKT1,NRAS,PDPK1,MAP2K7,AKT2,MAPK9,PLCG1,MAPK8,RAC1,PRKCE,MAP2K4,PIK3CA,RAF1,MAP2K1,PLA2G2C,PIK3CB,PIK3R3,MAP2K3,KRAS,MAPK1,MAPK11,SOS2,MAPK14,PLA2G3,IL4,SOS1,MAP2K6,JMJD7-PLA2G4B,PIK3R1,PRKCA,SYK,AKT3,FYN,MS4A2,PLA2G2A,PLA2G4B,PLCG2,FCER1G,TNF,PLA2G4A,VAV1,LYN,RAC2,…
KEGG_VIRAL_MYOCARDITIS	-0.617482	-1.66366	0.00146628	0.00600297	73	67	MYH7,MYH2,MYH1,CCND1,RAC3,MYH7B,MYH14,CYCS,SGCA,ACTG1,MYH10,SGCB,RAC1,EIF4G1,BID,DAG1,CASP9,EIF4G3,EIF4G2,CASP3,CD55,ABL1,SGCG,ACTB,MYH9,ABL2,CXADR,SGCD,MYH11,CASP8,MYH3,CAV1,HLA-C,LAMA2,FYN,HLA-A,DMD,HLA-B,HLA-E,CD40,ICAM1,HLA-G,HLA-F,RAC2,HLA-DMA,CD86,ITGAL,HLA-DRB1,HLA-DPB1,ITGB2,HLA-DRB5,HLA-DQB1,HLA-DMB,MYH8,HLA-DPA1,HLA-DRA,HLA-DQA2,HLA-DOA,HLA-DQA1,HLA-DOB,CD80,CD28,PRF1,CD40LG,MYH4,MYH15,…
KEGG_CYTOSOLIC_DNA_SENSING_PATHWAY	-0.663037	-1.66151	0.00152905	0.00600626	56	42	POLR3K,IKBKB,POLR3H,POLR3F,POLR1C,POLR1D,POLR3B,IRF3,NFKBIB,RELA,MAVS,IFNA21,POLR3A,TBK1,POLR3G,POLR3C,CHUK,POLR3D,IKBKG,POLR3GL,RIPK1,IRF7,PYCARD,ADAR,RIPK3,NFKBIA,NFKB1,TMEM173,IKBKE,DDX58,CCL4L2,IL18,CASP1,IL33,IFNB1,IL1B,IL6,CCL4,CCL5,AIM2,CXCL10,ZBP1
KEGG_MATURITY_ONSET_DIABETES_OF_THE_YOUNG	0.779142	1.91943	0	0.0119023	25	23	INS,NEUROD1,IAPP,GCK,FOXA2,ONECUT1,HNF1A,NEUROG3,MAFA,PDX1,NKX6-1,MNX1,HES1,SLC2A2,HNF4G,NKX2-2,BHLHA15,NR5A2,HHEX,PKLR,HNF1B,FOXA3,PAX6
KEGG_CARDIAC_MUSCLE_CONTRACTION	0.62926	1.8716	0	0.0133901	80	67	CACNA1S,CACNG5,MYH7,MYL2,ACTC1,CACNG7,CACNG6,ATP1A3,COX6A2,RYR2,CACNG1,TNNC1,COX6C,CACNB2,ATP1A2,CACNA2D2,TNNI3,CACNG4,COX6A1,CACNB3,COX5B,MYL3,CYC1,COX8A,COX6B1,ATP1A4,UQCR11,COX7A2,COX4I1,UQCRB,UQCRQ,COX7A1,UQCR10,UQCRC1,COX5A,COX7B,COX7A2L,UQCRH,COX4I2,SLC9A1,ATP1A1,UQCRFS1,TPM2,CACNA1F,UQCRHL,ATP2A2,CACNB1,UQCRC2,ATP1B3,ATP1B2,TPM3,ATP1B1,TPM4,CACNA1C,CACNA1D,TPM1,CACNA2D4,TNNT2,CACNB4,SLC9A6…
KEGG_FC_GAMMA_R_MEDIATED_PHAGOCYTOSIS	-0.545185	-1.5698	0	0.0232116	97	92	PRKCG,PLA2G4D,PIK3R2,SCIN,GAB2,PLA2G4F,MARCKSL1,PAK1,VAV3,VAV2,MAPK3,PLA2G6,WASF1,RPS6KB2,DNM1L,ASAP2,PRKCD,AKT1,DNM1,ARPC1A,ARPC3,SPHK2,CFL1,PIP5K1C,ARPC5L,RPS6KB1,AKT2,ARPC4,ARF6,WASL,PLCG1,RAC1,PRKCE,MYO10,ASAP3,DNM2,PIP4K2B,PIK3CA,RAF1,MAP2K1,CRKL,CRK,WASF3,PIP5K1A,VASP,PIK3CB,CDC42,PIK3R3,MAPK1,ARPC5,LIMK1,MARCKS,SPHK1,PLD2,WASF2,AMPH,CFL2,ASAP1,ARPC2,ARPC1B,PIKFYVE,LIMK2,GSN,PIK3R1,PRKCA,SY…
KEGG_APOPTOSIS	-0.531996	-1.47852	0.0165663	0.0684736	88	80	NTRK1,PIK3R2,NGF,BCL2,FADD,AIFM1,BAD,BCL2L1,PRKAR1B,ENDOG,CYCS,PRKAR1A,IKBKB,AKT1,CHP2,BAX,PRKAR2B,PRKACA,CASP6,CAPN1,AKT2,PPP3CA,DFFA,BID,RELA,PPP3R1,TP53,CASP9,PIK3CA,PRKAR2A,PPP3CB,TRADD,TRAF2,CASP3,PIK3CB,XIAP,IRAK4,ENDOD1,PIK3R3,CHUK,PRKACB,IKBKG,APAF1,TNFRSF1A,EXOG,RIPK1,DFFB,CASP7,CAPN2,IL1R1,BIRC2,NFKBIA,MYD88,TNFRSF10B,TNFSF10,PPP3CC,CASP8,TNFRSF10A,IL1RAP,PRKX,NFKB1,PIK3R1,IL3RA,MAP3K14…
KEGG_RIBOSOME	0.545489	1.69412	0	0.0947224	88	83	RPL3L,RPS4Y1,RPL10L,RPL19,RPL38,RPS21,RPL18,RPL36A,RPL23A,RPL35,RPL36,RPS15,RPS3,RPS2,FAU,RPL30,RPS5,RPLP1,RPL26L1,RPS24,RPL13,RPLP0,RPL7,RPL24,RPL37,RPLP2,RPL39,RPS28,RPL18A,RPS16,RPS20,RPS19,RPS11,UBA52,RPL27,RPL29,MRPL13,RPL37A,RPS18,RPS26,RPL13A,RPL27A,RPL12,RPS7,RPL22L1,RPL32,RPL7A,RPL14,RPS17,RPS27L,RPS8,RPS23,RPSA,RPS9,RPL31,RPL6,RPL35A,RPL26,RPL22,RPS10,RPL36AL,RPL3,RPS13,RPS3A,RPL41,RPL4…
KEGG_STEROID_HORMONE_BIOSYNTHESIS	0.570009	1.58007	0.00301205	0.124549	55	44	HSD3B2,CYP19A1,CYP17A1,CYP11A1,HSD3B1,UGT1A8,UGT2B10,UGT2B4,UGT2B28,HSD17B3,AKR1D1,HSD11B2,SULT2B1,AKR1C2,UGT2B17,UGT2B11,UGT2B7,HSD17B1,UGT2B15,HSD17B8,CYP1A1,HSD17B7,HSD17B6,SRD5A1,SRD5A3,HSD17B12,AKR1C3,AKR1C1,CYP3A4,STS,CYP3A5,SULT1E1,HSD17B2,HSD11B1,CYP1B1,CYP21A2,CYP7B1,AKR1C4,UGT1A6,SRD5A2,CYP3A7,UGT1A10,CYP3A43,UGT1A7
KEGG_HYPERTROPHIC_CARDIOMYOPATHY_HCM	0.520072	1.59172	0	0.129685	85	79	CACNA1S,CACNG5,MYH7,MYL2,MYBPC3,ACTC1,CACNG7,CACNG6,DES,RYR2,CACNG1,TNNC1,ITGA2B,CACNB2,CACNA2D2,TNNI3,CACNG4,CACNB3,MYL3,PRKAG3,SGCA,ACTG1,EMD,PRKAG1,ACE,PRKAB1,TPM2,CACNA1F,SGCB,ATP2A2,CACNB1,ITGA3,ITGB5,DAG1,TTN,ITGA11,TPM3,LMNA,PRKAG2,TPM4,ITGA10,PRKAA2,SGCG,ACTB,PRKAB2,ITGB1,CACNA1C,ITGA5,ITGA2,ITGA6,ITGA9,ITGA1,CACNA1D,ITGB4,TGFB3,TPM1,CACNA2D4,ITGA8,SGCD,TGFB1,ITGAV,TNNT2,CACNB4,PRKAA1,ITG…
KEGG_OXIDATIVE_PHOSPHORYLATION	0.471129	1.53692	0	0.145638	135	113	ATP12A,COX6A2,ATP4B,COX6C,ATP4A,ATP6V1G3,ATP6V1B1,COX17,COX6A1,ATP5I,ATP6AP1,NDUFC2,ATP5D,ATP5H,ATP6V1H,NDUFA3,NDUFA4L2,NDUFA2,NDUFS6,ATP6V1G2,ATP5E,NDUFB10,NDUFA11,COX5B,ATP6V0B,CYC1,COX8A,COX6B1,NDUFB7,NDUFB9,NDUFA4,ATP5G1,NDUFA1,NDUFA8,UQCR11,COX7A2,ATP6V0C,NDUFAB1,NDUFS5,ATP5G2,NDUFB4,NDUFB2,ATP6V0E2,NDUFC1,COX4I1,ATP6V1G1,NDUFS3,UQCRB,ATP6V1F,ATP5J2,NDUFV2,UQCRQ,NDUFA5,COX7A1,ATP6V1C1,UQCR10…
KEGG_VASOPRESSIN_REGULATED_WATER_REABSORPTION	0.55578	1.52501	0.0147493	0.146547	44	42	CREB3L3,AQP2,DYNC1I1,GNAS,DYNLL2,NSF,RAB11A,DCTN4,DYNLL1,AQP3,ARHGDIA,RAB5B,DCTN2,ADCY9,CREB3L4,ADCY6,DYNC2LI1,PRKACA,DCTN1,DYNC1LI1,RAB11B,DCTN5,RAB5C,DCTN6,VAMP2,CREB3,RAB5A,DYNC1H1,STX4,DYNC1LI2,DYNC1I2,PRKACB,CREB3L1,CREB1,CREB3L2,ADCY3,DYNC2H1,ARHGDIB,PRKX,CREB5,AQP4,AVPR2
KEGG_BIOSYNTHESIS_OF_UNSATURATED_FATTY_ACIDS	0.675308	1.5484	0.0230179	0.147849	22	18	BAAT,ELOVL2,SCD,ELOVL6,ACOT1,SCD5,ACOT7,ACOT4,ACOX3,ELOVL5,FADS2,ACOT2,ACOX1,PECR,ACAA1,HSD17B12,HADHA,YOD1
KEGG_GLYOXYLATE_AND_DICARBOXYLATE_METABOLISM	0.724238	1.61611	0.0172911	0.151754	16	16	HAO2,HAO1,PGP,AFMID,MDH2,ACO2,MTHFD2L,MTHFD1,GRHPR,MDH1,HYI,CS,MTHFD2,GLYCTK,ACO1,MTHFD1L
KEGG_DILATED_CARDIOMYOPATHY	0.513216	1.59229	0.00704225	0.15473	92	85	CACNA1S,CACNG5,MYH7,MYL2,MYBPC3,ACTC1,CACNG7,CACNG6,DES,RYR2,ADCY8,CACNG1,TNNC1,ITGA2B,CACNB2,CACNA2D2,TNNI3,CACNG4,ADCY1,GNAS,CACNB3,MYL3,ADRB1,SGCA,ACTG1,EMD,ADCY9,ADCY6,PRKACA,TPM2,CACNA1F,SGCB,ATP2A2,CACNB1,ITGA3,ITGB5,DAG1,TTN,ITGA11,TPM3,LMNA,TPM4,ITGA10,PLN,PRKACB,ADCY5,SGCG,ACTB,ADCY2,ITGB1,CACNA1C,ITGA5,ITGA2,ITGA6,ITGA9,ITGA1,CACNA1D,ITGB4,TGFB3,TPM1,CACNA2D4,ITGA8,SGCD,ADCY3,TGFB1,ITGA…
KEGG_GLYCOSPHINGOLIPID_BIOSYNTHESIS_LACTO_AND_NEOLACTO_SERIES	-0.605635	-1.38243	0.0691318	0.168103	26	24	FUT1,B4GALT2,B3GNT4,ST3GAL4,B4GALT4,ST3GAL3,B4GALT3,FUT3,B3GNT2,FUT6,B3GALT1,B3GALT5,FUT2,B3GNT3,B4GALT1,ABO,GCNT2,FUT9,ST3GAL6,FUT4,ST8SIA1,B3GNT5,B3GALT2,FUT7
KEGG_GLUTATHIONE_METABOLISM	0.51088	1.45565	0.0172414	0.218209	50	47	GSTA5,GPX2,GSTA2,GSTM5,ANPEP,GSTA1,GSTM3,GSS,GSTT2,GGT7,GGT1,GPX4,OPLAH,G6PD,GSTO2,MGST2,GSTM1,GGCT,RRM2B,GSTZ1,MGST3,GSTA4,MGST1,SRM,RRM2,SMS,GCLC,RRM1,GSTM2,GSTM4,PGD,ODC1,IDH2,GGT6,GCLM,GPX7,TXNDC12,IDH1,GSR,GSTK1,GPX1,GSTO1,GSTP1,GGT5,LAP3,GSTA3,GPX3
KEGG_ARRHYTHMOGENIC_RIGHT_VENTRICULAR_CARDIOMYOPATHY_ARVC	0.480383	1.44155	0.0294985	0.222596	76	71	CACNA1S,CACNG5,ACTN3,CACNG7,CACNG6,DES,RYR2,CACNG1,ITGA2B,ACTN2,CDH2,CACNB2,CACNA2D2,CACNG4,CTNNA2,CACNB3,JUP,SGCA,ACTG1,EMD,CACNA1F,PKP2,SGCB,ACTN4,ATP2A2,CACNB1,GJA1,ITGA3,CTNNA1,ITGB5,DAG1,ITGA11,DSP,LMNA,ITGA10,SGCG,ACTB,CTNNB1,ITGB1,CACNA1C,ITGA5,DSG2,ITGA2,ITGA6,ITGA9,ITGA1,CACNA1D,ITGB4,LEF1,CACNA2D4,DSC2,ITGA8,SGCD,ACTN1,CTNNA3,ITGAV,TCF7L1,CACNB4,TCF7L2,ITGA7,CACNA2D1,CACNA2D3,ITGB8,LAMA…
KEGG_COMPLEMENT_AND_COAGULATION_CASCADES	0.493316	1.46459	0.0223642	0.223438	69	69	F2,C9,C8A,F9,PLG,KNG1,SERPINC1,C8B,FGA,CPB2,MASP1,FGB,FGG,SERPINA5,C4BPB,F13B,F11,SERPINA1,C8G,KLKB1,F12,SERPINF2,MBL2,PLAT,CD46,C5,CD55,MASP2,BDKRB2,CFD,BDKRB1,CD59,SERPINE1,F8,PLAU,C4B,THBD,C4A,PROC,PLAUR,F2R,F7,TFPI,F3,F10,VWF,A2M,SERPIND1,F13A1,PROS1,CFB,CFH,C5AR1,C1R,C2,SERPING1,CFI,C1S,C3AR1,C7,C1QC,C1QA,F5,C1QB,C6,C3,C4BPA,CR2,CR1
KEGG_PANTOTHENATE_AND_COA_BIOSYNTHESIS	-0.627378	-1.34159	0.117745	0.227006	16	16	DPYS,BCAT2,COASY,PANK3,ENPP1,PPCDC,PANK1,PPCS,PANK4,PANK2,ENPP3,BCAT1,DPYD,VNN2,VNN1,UPB1
KEGG_RIG_I_LIKE_RECEPTOR_SIGNALING_PATHWAY	-0.495482	-1.3077	0.0816641	0.283176	71	55	DDX3Y,MAPK12,FADD,PIN1,ISG15,IKBKB,MAPK13,MAPK10,MAPK9,MAPK8,IRF3,NFKBIB,OTUD5,ATG5,ATG12,RELA,MAVS,IFNA21,TBK1,TRADD,TRAF2,NLRX1,TBKBP1,CHUK,AZI2,MAPK11,IKBKG,SIKE1,MAPK14,TRAF6,MAP3K7,RIPK1,DDX3X,IRF7,DHX58,TANK,TRAF3,NFKBIA,MAP3K1,CASP8,CYLD,NFKB1,TMEM173,IKBKE,RNF125,DDX58,IFIH1,CASP10,TNF,IL12A,IFNB1,IFNE,CXCL10,IFNK,IL12B
KEGG_PPAR_SIGNALING_PATHWAY	0.466639	1.38422	0.0318471	0.290515	69	66	APOC3,APOA2,FABP1,APOA5,APOA1,RXRG,FABP6,SLC27A2,UCP1,SLC27A4,SCD,CYP8B1,SLC27A5,HMGCS2,SCD5,PCK2,CPT1A,DBI,ACSL3,ACOX3,FADS2,ACOX2,SCP2,PCK1,ACOX1,PDPK1,UBC,CPT2,ME1,FABP5,ACAA1,RXRB,SLC27A1,RXRA,CPT1B,PPARD,ACADL,ACADM,ILK,CPT1C,EHHADH,CYP4A11,PLTP,GK,ANGPTL4,PPARG,ACSL1,CYP27A1,PPARA,NR1H3,SORBS1,SLC27A6,FABP3,ACSL6,ACSL4,OLR1,CD36,ACSL5,LPL,FABP7,FABP4,AQP7,MMP1,PLIN1,ADIPOQ,CYP4A22
KEGG_SPHINGOLIPID_METABOLISM	0.524697	1.39003	0.0631313	0.298301	40	35	ENPP7,ASAH2,ACER1,GAL3ST1,NEU4,SMPD3,UGCG,DEGS2,NEU3,NEU1,SMPD2,ACER3,SPHK2,GBA,SMPD4,KDSR,ARSA,SMPD1,ACER2,SPTLC1,SGPL1,GALC,CERK,B4GALT6,GLB1,DEGS1,SGPP2,SPHK1,GLA,SPTLC2,SGMS1,ASAH1,SGMS2,SGPP1,UGT8
KEGG_ABC_TRANSPORTERS	-0.502842	-1.29245	0.116923	0.305555	44	42	ABCG5,ABCC8,CFTR,ABCA3,ABCB6,ABCD3,ABCC5,ABCB9,ABCA2,ABCB8,ABCG1,ABCA5,ABCC12,ABCC1,ABCC6,ABCG2,ABCC10,ABCD1,ABCC11,ABCB4,ABCB7,ABCC3,ABCA7,ABCB10,ABCD4,ABCC4,ABCA12,ABCA4,ABCC2,ABCC9,ABCB11,ABCA1,TAP2,ABCA13,ABCB5,ABCB1,TAP1,ABCA9,ABCA8,ABCA6,ABCA10,ABCD2
KEGG_ADIPOCYTOKINE_SIGNALING_PATHWAY	-0.470553	-1.27588	0.104956	0.330161	67	66	G6PC,RXRG,IRS4,POMC,ADIPOR2,PRKAG3,SLC2A1,PCK2,CPT1A,IRS1,PRKAG1,ACSL3,IKBKB,MAPK10,AKT1,ADIPOR1,PRKAB1,PCK1,STK11,AKT2,IRS2,MAPK9,MAPK8,NFKBIB,PTPN11,RELA,CAMKK2,RXRB,RXRA,CAMKK1,TRADD,TRAF2,PRKAG2,CPT1B,MTOR,PRKAA2,CHUK,IKBKG,TNFRSF1A,PRKAB2,CPT1C,STAT3,NFKBIA,ACSL1,PRKAA1,ACACB,NFKB1,NFKBIE,SLC2A4,PPARA,AGRP,AKT3,SOCS3,PPARGC1A,ACSL6,ACSL4,JAK2,LEPR,CD36,TNF,ACSL5,LEP,ADIPOQ,G6PC2,PRKCQ,NPY
KEGG_LEUKOCYTE_TRANSENDOTHELIAL_MIGRATION	-0.430893	-1.26129	0.0821918	0.351962	118	109	MYL2,PRKCG,ACTN3,MYLPF,CLDN6,ACTN2,NOX1,CLDN2,PIK3R2,CTNNA2,MYL7,CLDN9,MMP9,MAPK12,CLDN3,CLDN10,CLDN8,RHOH,CLDN7,VAV3,VAV2,PTK2,BCAR1,OCLN,ACTG1,MYL5,CLDN4,MAPK13,EZR,MYL12B,PLCG1,CTNND1,RAC1,ACTN4,PTPN11,CTNNA1,F11R,THY1,ARHGAP35,CD99,PIK3CA,PXN,VASP,MYL9,PIK3CB,CDC42,ARHGAP5,PIK3R3,RHOA,MAPK11,RAP1B,ROCK2,JAM3,MAPK14,ACTB,GNAI1,CTNNB1,ESAM,MYL12A,VCL,ITGB1,RAPGEF4,GNAI2,CLDN23,SIPA1,RAP1A,ACTN1…
KEGG_FATTY_ACID_METABOLISM	-0.485831	-1.22786	0.160187	0.421253	42	42	ECI1,ADH7,ACADSB,ALDH3A2,GCDH,CPT1A,ACADS,ALDH7A1,ECHS1,ECI2,ACSL3,ACOX3,ACADVL,ACAT2,ACOX1,ACAT1,CPT2,ADH1C,ALDH9A1,HADHB,ACAA2,ACAA1,HADH,HADHA,ADH5,CPT1B,ACADL,ACADM,ALDH1B1,CPT1C,EHHADH,CYP4A11,ACSL1,ADH4,ALDH2,ACSL6,ACSL4,ACSL5,ADH1B,ADH1A,ADH6,CYP4A22
KEGG_PROTEASOME	-0.482838	-1.21585	0.175549	0.439865	48	41	PSMD3,PSMC5,PSMD12,PSMA7,PSMB3,PSMD8,PSMB6,PSMB5,PSMD11,PSMC3,PSMD4,PSMB7,PSMC4,PSME3,PSMB1,PSMD13,PSMB4,PSMA2,PSMD14,PSMF1,PSMC6,PSMA1,PSMA4,PSMD2,PSMA5,PSMD7,PSMC2,POMP,PSMA3,PSMA6,PSMD6,PSMD1,PSMB2,PSMC1,PSME1,PSME4,PSMB10,PSMB8,PSMA8,PSMB9,IFNG
KEGG_HUNTINGTONS_DISEASE	0.393319	1.30627	0.0271318	0.45954	185	162	CREB3L3,COX6A2,COX6C,BDNF,GRIN2B,HAP1,DNAI1,UCP1,COX6A1,VDAC3,NDUFC2,ATP5D,ATP5H,NDUFA3,NDUFA4L2,GRIN1,NDUFA2,NDUFS6,DNALI1,POLR2I,POLR2J,ATP5E,NDUFB10,SOD1,COX5B,CYC1,SLC25A4,COX8A,COX6B1,NDUFB7,NDUFB9,POLR2L,POLR2J3,NDUFA4,ATP5G1,NDUFA1,POLR2K,NDUFA8,UQCR11,COX7A2,POLR2F,NDUFAB1,AP2S1,NDUFS5,ATP5G2,NDUFB4,NDUFB2,AP2B1,NDUFC1,COX4I1,NDUFS3,UQCRB,DNAH3,POLR2G,VDAC1,NDUFV2,UQCRQ,NDUFA5,COX7A1,DCTN…
KEGG_NEUROACTIVE_LIGAND_RECEPTOR_INTERACTION	0.367072	1.27934	0.0264317	0.459726	272	236	GABRA1,TAAR6,F2,PLG,ADRA1D,GABRR1,MLNR,LHCGR,CHRNA3,GRID2,GABRG2,SSTR1,CHRNA4,P2RX6,CHRNB3,CGA,PRSS1,HRH3,GABRB1,CHRND,GRIA1,DRD2,HTR1B,FSHR,NTSR1,CHRM4,CHRNB2,NMUR2,HTR1E,DRD1,PRL,GABRQ,PTGER1,GH1,MCHR1,GRIN2C,PRSS2,SSTR5,MTNR1B,GABRG3,CHRM2,KISS1R,HTR6,MC5R,P2RX2,AGTR1,GRIA3,CHRNA2,PRLHR,GRIA2,ADRA2C,HTR1F,GABRD,NTSR2,GABRB3,GRM2,GRM7,GRM6,GH2,DRD5,GRIN2B,LHB,GRM4,GRIK4,GLRA3,GLP2R,NPY1R,PTGER2…
KEGG_STARCH_AND_SUCROSE_METABOLISM	0.470916	1.2949	0.13881	0.467865	52	41	AMY2A,G6PC,GCK,UGT1A8,UGT2B10,GBA3,GYS2,UGT2B4,UGT2B28,PYGM,UGT2B17,UGT2B11,UGT2B7,HK2,UGT2B15,MGAM,GUSB,GAA,ENPP1,HK1,GPI,GYS1,PYGB,UXS1,UGDH,PGM2L1,GBE1,PYGL,AGL,AMY2B,UGP2,PGM1,PGM2,ENPP3,GANC,UGT1A6,HK3,TREH,UGT1A10,G6PC2,UGT1A7
KEGG_ALDOSTERONE_REGULATED_SODIUM_REABSORPTION	0.464371	1.28082	0.0956284	0.480886	42	40	INS,PRKCG,ATP1A3,SCNN1G,FXYD4,SCNN1B,IRS4,ATP1A2,HSD11B2,PIK3R2,KCNJ1,NEDD4L,ATP1A4,SCNN1A,SLC9A3R2,MAPK3,IRS1,ATP1A1,INSR,SFN,PDPK1,IRS2,ATP1B3,PIK3CA,ATP1B2,PIK3CB,ATP1B1,PIK3R3,KRAS,MAPK1,NR3C2,HSD11B1,PIK3R1,PRKCA,SGK1,PIK3R5,PIK3CD,IGF1,PIK3CG,PRKCB
KEGG_ACUTE_MYELOID_LEUKEMIA	-0.44793	-1.18561	0.192593	0.496074	60	56	CCND1,PIK3R2,EIF4EBP1,HRAS,JUP,RARA,BAD,MAPK3,GRB2,BRAF,IKBKB,RPS6KB2,MAP2K2,AKT1,NRAS,RPS6KB1,AKT2,RELA,FLT3,PIK3CA,RAF1,MAP2K1,ARAF,PIK3CB,MTOR,PIK3R3,CHUK,PPARD,KRAS,MAPK1,IKBKG,MYC,SOS2,STAT5B,SOS1,STAT3,LEF1,ZBTB16,CEBPA,TCF7L1,TCF7L2,NFKB1,PML,PIK3R1,KIT,STAT5A,PIM1,AKT3,RUNX1T1,CCNA1,SPI1,TCF7,PIM2,PIK3R5,PIK3CD,PIK3CG
KEGG_PENTOSE_PHOSPHATE_PATHWAY	0.512067	1.25513	0.167476	0.503392	27	25	ALDOB,TKTL2,FBP1,ALDOC,ALDOA,G6PD,FBP2,PGLS,PFKM,TALDO1,TKT,PFKL,RBKS,GPI,PGD,PRPS2,DERA,RPE,RPIA,PGM1,PGM2,PRPS1,PFKP,H6PD,TKTL1
KEGG_ETHER_LIPID_METABOLISM	-0.508336	-1.18629	0.216301	0.509266	33	29	PLA2G12B,PLA2G2F,PLA2G1B,PAFAH1B3,PLA2G10,PLA2G12A,CHPT1,PLA2G6,PLA2G5,PAFAH2,LPCAT1,PAFAH1B2,PLA2G2C,PAFAH1B1,LPCAT4,PLA2G3,AGPS,PLD2,JMJD7-PLA2G4B,LPCAT2,PLD1,ENPP2,PLA2G2A,PLA2G4B,ENPP6,PLA2G4A,PLA2G7,PLA2G4E,PLA2G2D
KEGG_OLFACTORY_TRANSDUCTION	0.38245	1.22623	0.0942029	0.56713	389	114	OR13A1,OR4D10,OR51B6,OR52N5,OR10J1,OR7G2,OR5AU1,OR52E6,OR52N2,OR51I2,OR51Q1,OR2A4,OR6T1,OR8D1,OR10G2,OR4K1,CNGA3,OR51M1,OR52D1,OR3A3,OR7C1,OR52E8,GUCA1A,CAMK2A,OR51I1,OR1L8,OR1N2,CAMK2B,OR8A1,OR2T8,OR6B3,OR6A2,OR5AK2,OR56A4,OR1N1,OR2A5,OR8U1,OR10A5,OR10A4,OR8B12,OR8H1,GUCY2D,OR7A5,OR13J1,OR51E1,OR10Q1,OR51B4,CNGA4,CALML6,OR52W1,CALM3,OR2C1,OR2B6,PRKACA,GUCA1B,OR7D2,CALM1,CAMK2G,OR5M11,CALM2,CALML…
KEGG_PROTEIN_EXPORT	0.500369	1.17488	0.274151	0.612854	24	22	SPCS2,SEC11C,IMMP1L,SRPRB,SRP19,SRP14,SEC61G,SRP54,SRP68,IMMP2L,SPCS1,SEC61B,SEC61A1,HSPA5,SEC61A2,SRP9,SEC62,SEC11A,SRP72,OXA1L,SEC63,SPCS3
KEGG_REGULATION_OF_ACTIN_CYTOSKELETON	0.330342	1.15646	0.081448	0.62673	216	202	INS,F2,FGF4,MYL2,ACTN3,MYLPF,TMSB4Y,INSRR,FGF12,CHRM4,FGF19,APC2,FGF17,ITGA2B,CHRM2,ACTN2,FGF11,MYLK2,FGF9,FGFR1,FGFR3,EGFR,PIK3R2,SCIN,MYL7,BAIAP2,RAC3,CHRM3,FGF5,HRAS,PAK4,PIP4K2C,PFN2,FGD1,FGF3,MYH14,PFN4,GIT1,PAK1,VAV3,PDGFB,VAV2,PTK2,MAPK3,BCAR1,FGFR4,PPP1CA,SSH3,WASF1,ACTG1,BRAF,MYL5,MAP2K2,FGF13,EGF,EZR,MYH10,ARPC1A,BRK1,ARPC3,CFL1,NRAS,PIP5K1C,ARPC5L,SLC9A1,PDGFA,MYL12B,ARPC4,FGFR2,WASL,R…
KEGG_PARKINSONS_DISEASE	0.3763	1.20094	0.114094	0.627508	133	106	SLC18A1,COX6A2,SLC6A3,COX6C,COX6A1,VDAC3,NDUFC2,ATP5D,ATP5H,NDUFA3,NDUFA4L2,NDUFA2,NDUFS6,ATP5E,NDUFB10,COX5B,CYC1,SLC25A4,COX8A,COX6B1,NDUFB7,TH,NDUFB9,NDUFA4,ATP5G1,NDUFA1,NDUFA8,UQCR11,COX7A2,NDUFAB1,NDUFS5,ATP5G2,NDUFB4,NDUFB2,NDUFC1,COX4I1,NDUFS3,UQCRB,PARK7,VDAC1,NDUFV2,UQCRQ,NDUFA5,UBB,COX7A1,UCHL1,UQCR10,NDUFB1,CYCS,UQCRC1,NDUFV3,NDUFV1,NDUFB8,NDUFS7,VDAC2,ATP5O,COX5A,ATP5B,COX7B,COX7A2L,…
KEGG_RENAL_CELL_CARCINOMA	-0.414876	-1.13649	0.233038	0.630594	70	63	PIK3R2,HRAS,PAK4,SLC2A1,PAK1,PDGFB,EGLN2,MAPK3,GRB2,BRAF,TGFA,MAP2K2,VEGFA,AKT1,RBX1,NRAS,GAB1,AKT2,PGF,MET,RAC1,FH,VEGFB,PTPN11,PIK3CA,RAF1,CUL2,MAP2K1,VHL,CRKL,CRK,ARAF,PIK3CB,CDC42,CREBBP,PIK3R3,KRAS,MAPK1,RAP1B,EGLN1,SOS2,FLCN,PAK2,ARNT,VEGFC,SOS1,TGFB3,RAP1A,HIF1A,EGLN3,TGFB1,JUN,RAPGEF1,EPAS1,PIK3R1,TGFB2,AKT3,HGF,ETS1,PIK3R5,PIK3CD,PAK3,PIK3CG
KEGG_HISTIDINE_METABOLISM	0.47211	1.18305	0.22043	0.635719	29	27	HDC,DDC,ALDH3A1,HAL,FTCD,ACY3,UROC1,AMDHD1,ALDH3B2,ALDH3A2,MAOA,LCMT1,ALDH7A1,LCMT2,METTL2B,ALDH9A1,HEMK1,METTL6,ALDH3B1,ALDH1B1,TRMT11,HNMT,MAOB,ALDH1A3,ALDH2,CNDP1,ASPA
KEGG_REGULATION_OF_AUTOPHAGY	0.495875	1.17493	0.243719	0.637249	35	22	INS,ULK2,ULK1,ATG4D,GABARAPL2,ULK3,BECN1,ATG4B,GABARAP,ATG5,ATG12,PIK3C3,IFNA21,PIK3R4,ATG4A,PRKAA2,ATG3,ATG7,GABARAPL1,ATG4C,PRKAA1,IFNG
KEGG_TYPE_II_DIABETES_MELLITUS	0.418761	1.15717	0.214076	0.647573	47	46	INS,GCK,CACNA1B,MAFA,CACNA1E,PDX1,IRS4,PIK3R2,ABCC8,HK2,KCNJ11,MAPK3,IRS1,IKBKB,PRKCD,MAPK10,HK1,CACNA1G,INSR,IRS2,PRKCZ,MAPK9,SOCS2,MAPK8,SLC2A2,PRKCE,PIK3CA,PIK3CB,MTOR,SOCS4,PIK3R3,MAPK1,CACNA1C,CACNA1D,CACNA1A,PKLR,PIK3R1,SLC2A4,SOCS3,SOCS1,TNF,PIK3R5,PIK3CD,ADIPOQ,HK3,PIK3CG
KEGG_ARGININE_AND_PROLINE_METABOLISM	0.427157	1.18704	0.158055	0.648998	54	49	CKM,ARG1,GLS2,NOS2,NAGS,GAMT,CKMT1B,PYCRL,CKMT1A,GOT2,CKB,ALDH4A1,PYCR1,NOS1,ALDH3A2,MAOA,CPS1,P4HA2,SAT2,GLUD1,P4HA1,ALDH7A1,ACY1,GOT1,ASL,SRM,GLUD2,SMS,ALDH18A1,ODC1,ALDH9A1,GLUL,AGMAT,ARG2,PRODH,GATM,P4HA3,OAT,ALDH1B1,AMD1,MAOB,ASS1,GLS,SAT1,NOS3,ALDH2,LAP3,CKMT2,OTC
KEGG_CALCIUM_SIGNALING_PATHWAY	0.335462	1.14219	0.121951	0.653497	178	166	CACNA1S,ADRA1D,LHCGR,PRKCG,P2RX6,CACNA1B,SLC8A3,SLC8A2,NTSR1,TNNC2,DRD1,NOS2,PTGER1,RYR2,ADCY8,GRIN2C,ATP2B3,TNNC1,CHRM2,HTR6,CACNA1H,CAMK2A,CACNA1E,P2RX2,MYLK2,AGTR1,ATP2A1,CAMK2B,ITPKA,ATP2B2,EGFR,DRD5,PLCD4,ADRA1B,ADCY1,CHRM3,VDAC3,GNAS,GRIN1,TACR3,SLC25A4,PHKA1,TACR2,NOS1,CACNA1I,ADRB1,GRPR,ERBB3,PTGER3,VDAC1,PHKG2,CALML6,VDAC2,CALM3,HTR2C,ADCY9,ERBB4,PLCD3,SPHK2,SLC25A6,GRIN2D,CHP2,HTR2A,ERB…
KEGG_PRION_DISEASES	0.421646	1.13475	0.229462	0.6578	35	34	C9,C8A,C8B,C8G,NCAM1,HSPA1A,SOD1,NCAM2,STIP1,MAPK3,MAP2K2,ELK1,BAX,PRKACA,HSPA5,C5,MAP2K1,MAPK1,PRKACB,LAMC1,NOTCH1,PRNP,PRKX,FYN,EGR1,C7,C1QC,C1QA,C1QB,C6,IL1B,IL6,CCL5,IL1A
KEGG_PROSTATE_CANCER	0.357453	1.11452	0.229032	0.707274	89	87	CREB3L3,INS,INSRR,FGFR1,CCND1,EGFR,PIK3R2,MDM2,KLK3,HRAS,E2F1,BCL2,IGF1R,HSP90AA1,BAD,HSP90AB1,PDGFB,MAPK3,GRB2,BRAF,IKBKB,CDKN1A,TGFA,MAP2K2,EGF,AKT1,CREB3L4,ERBB2,NRAS,PDGFA,AR,GSK3B,PDPK1,AKT2,CDK2,FGFR2,ATF4,CREB3,CCNE2,RELA,CDKN1B,TP53,CASP9,PIK3CA,RAF1,MAP2K1,ARAF,PIK3CB,E2F3,MTOR,CREBBP,CCNE1,PIK3R3,CHUK,KRAS,MAPK1,IKBKG,SOS2,CREB3L1,PTEN,CTNNB1,PDGFRB,CREB1,GSTP1,SOS1,RB1,LEF1,PDGFC,CREB3…
KEGG_TRYPTOPHAN_METABOLISM	-0.447896	-1.10335	0.315152	0.708675	40	37	DDC,OGDHL,AADAT,TPH1,ALDH3A2,MAOA,GCDH,AFMID,ACMSD,ALDH7A1,ECHS1,CYP1A1,ACAT2,ASMT,ACAT1,WARS2,ALDH9A1,OGDH,HADH,HADHA,CAT,ALDH1B1,EHHADH,AOX1,MAOB,TDO2,HAAO,ALDH2,CYP1B1,KMO,KYNU,INMT,WARS,AANAT,IL4I1,IDO1,IDO2
KEGG_GLYCOLYSIS_GLUCONEOGENESIS	0.359208	1.06572	0.309598	0.719516	62	59	ALDOB,G6PC,GCK,PGK2,ALDH3A1,ENO2,ENO3,FBP1,ALDH3B2,ALDOC,ADH7,HK2,LDHAL6A,ALDOA,ALDH3A2,FBP2,GAPDH,PCK2,TPI1,ACSS1,PFKM,ALDH7A1,LDHC,PFKL,HK1,ACSS2,PDHB,GPI,PCK1,PDHA1,LDHB,ADH1C,ALDH9A1,BPGM,DLD,LDHA,PGK1,AKR1A1,PGAM1,ADH5,DLAT,ALDH3B1,ENO1,ALDH1B1,PGM1,PGM2,PFKP,ADH4,GALM,ALDH1A3,ALDH2,PKLR,PGAM4,ADH1B,HK3,ADH1A,LDHAL6B,G6PC2,ADH6
KEGG_ALPHA_LINOLENIC_ACID_METABOLISM	-0.512332	-1.09407	0.361564	0.721401	19	18	PLA2G12B,PLA2G2F,PLA2G1B,PLA2G10,PLA2G12A,PLA2G6,PLA2G5,ACOX3,FADS2,ACOX1,PLA2G2C,PLA2G3,JMJD7-PLA2G4B,PLA2G2A,PLA2G4B,PLA2G4A,PLA2G4E,PLA2G2D
KEGG_OOCYTE_MEIOSIS	0.333413	1.06907	0.287313	0.725844	114	106	INS,SPDYC,ADCY8,CAMK2A,CAMK2B,CPEB1,RPS6KA6,MAPK12,ADCY1,FBXO43,ANAPC11,IGF1R,CDC25C,PKMYT1,PPP2R1A,MAD2L2,PTTG1,SKP1,CALML6,ESPL1,CCNB1,MAPK3,YWHAZ,PGR,YWHAE,PPP1CA,AURKA,CALM3,MAD2L1,ANAPC7,ADCY9,PPP2CA,YWHAG,YWHAQ,ADCY6,YWHAB,RBX1,ANAPC13,CHP2,ANAPC5,CDC23,PRKACA,PLK1,CDK1,AR,ANAPC10,BTRC,CALM1,CDK2,CDC27,PPP3CA,ANAPC2,PPP2R5A,CCNB2,PPP2R5B,ITPR1,PPP2R5D,CCNE2,CAMK2G,PPP3R1,CDC16,CALM2,ITPR2,F…
KEGG_DRUG_METABOLISM_OTHER_ENZYMES	-0.433113	-1.10341	0.292645	0.728065	51	42	UGT1A8,UGT2B10,UGT2B4,UGT2B28,CYP2A6,DPYS,UGT2B17,UGT2B11,UGT2B7,UGT2B15,GUSB,CYP2A7,TK1,HPRT1,ITPA,IMPDH1,UCK1,IMPDH2,UMPS,CES2,GMPS,UPP2,NAT1,TPMT,TK2,CYP3A4,CYP3A5,CYP2A13,CDA,UPP1,TYMP,CES5A,CES1,DPYD,NAT2,UGT1A6,CYP3A7,UGT1A10,XDH,CYP3A43,UPB1,UGT1A7
KEGG_PEROXISOME	0.357894	1.10212	0.234043	0.732363	78	76	BAAT,HAO2,HAO1,NOS2,PIPOX,SLC27A2,PEX11G,SOD1,DECR2,MVK,PXMP2,PRDX5,PEX7,PXMP4,ACOT8,DHRS4,PHYH,ABCD3,SLC25A17,ECH1,PEX16,NUDT12,PEX2,PEX6,PRDX1,MPV17L,PMVK,ECI2,HMGCL,FAR1,ACSL3,AMACR,PEX12,ACOX3,NUDT19,PEX5,ACOX2,PEX10,PEX14,SCP2,ACOX1,PEX19,PECR,PEX1,MPV17,PEX13,GNPAT,IDH2,CROT,PEX11B,PEX11A,ACAA1,PEX26,PAOX,FAR2,IDH1,GSTK1,HSD17B4,HACL1,ABCD1,MLYCD,PEX3,EPHX2,CRAT,AGPS,CAT,ABCD4,EHHADH,DDO,AC…
KEGG_PRIMARY_BILE_ACID_BIOSYNTHESIS	0.492683	1.06937	0.376744	0.744537	16	15	BAAT,CYP46A1,AKR1D1,CYP8B1,SLC27A5,HSD3B7,AMACR,ACOX2,SCP2,HSD17B4,CYP27A1,CYP7B1,CYP39A1,AKR1C4,CH25H
KEGG_GLYCOSYLPHOSPHATIDYLINOSITOL_GPI_ANCHOR_BIOSYNTHESIS	0.44067	1.07614	0.318653	0.760174	25	24	GPLD1,PIGT,PIGU,PIGP,PIGQ,GPAA1,DPM2,PIGX,PIGW,PIGS,PIGV,PIGO,PIGM,PIGL,PIGF,PIGN,PIGC,PIGH,PIGZ,PIGG,PIGK,PIGB,PGAP1,PIGA
KEGG_RNA_POLYMERASE	0.425251	1.07053	0.363636	0.760548	29	28	POLR2I,POLR3K,POLR2J,POLR2L,POLR2J3,POLR2K,POLR2F,POLR2G,POLR2H,POLR2C,POLR2E,ZNRD1,POLR3H,POLR3F,POLR1C,POLR1D,POLR3B,POLR1B,POLR2A,POLR2D,POLR3A,POLR1A,POLR2B,POLR3G,POLR3C,POLR3D,POLR1E,POLR3GL
KEGG_TERPENOID_BACKBONE_BIOSYNTHESIS	0.469597	1.04281	0.397701	0.761928	15	15	HMGCS2,MVK,MVD,HMGCR,PMVK,IDI1,ACAT2,GGPS1,ACAT1,HMGCS1,PDSS2,IDI2,FDPS,PDSS1,DHDDS
KEGG_PHENYLALANINE_METABOLISM	0.464204	1.04734	0.39	0.766322	18	18	DDC,ALDH3A1,HPD,AOC2,PAH,ALDH3B2,GOT2,MIF,MAOA,TAT,PRDX6,GOT1,NAT6,ALDH3B1,MAOB,ALDH1A3,AOC3,IL4I1
KEGG_FRUCTOSE_AND_MANNOSE_METABOLISM	0.408592	1.07742	0.308123	0.777368	34	34	ALDOB,MTMR7,SORD,FBP1,ALDOC,HK2,ALDOA,KHK,PHPT1,FBP2,FUK,TPI1,AKR1B10,PFKM,MPI,TSTA3,PFKFB4,PMM1,PFKL,GMPPA,HK1,FPGT,PFKFB1,PMM2,GMDS,GMPPB,MTMR2,MTMR1,MTMR6,PFKFB2,PFKP,PFKFB3,AKR1B1,HK3
KEGG_METABOLISM_OF_XENOBIOTICS_BY_CYTOCHROME_P450	0.373221	1.08146	0.292308	0.785281	70	60	CYP2C9,GSTA5,UGT1A8,UGT2B10,CYP2B6,ALDH3A1,GSTA2,CYP2E1,CYP2F1,GSTM5,UGT2B4,UGT2B28,GSTA1,CYP2C8,AKR1C2,UGT2B17,UGT2B11,GSTM3,UGT2B7,ALDH3B2,ADH7,GSTT2,UGT2B15,GSTO2,MGST2,GSTM1,GSTZ1,MGST3,GSTA4,CYP1A1,EPHX1,MGST1,GSTM2,GSTM4,ADH1C,GSTK1,CYP2S1,ADH5,GSTO1,AKR1C3,AKR1C1,ALDH3B1,CYP2C18,CYP3A4,DHDH,GSTP1,CYP3A5,ADH4,ALDH1A3,CYP1B1,GSTA3,AKR1C4,UGT1A6,ADH1B,CYP3A7,ADH1A,UGT1A10,ADH6,CYP3A43,UGT1A7
KEGG_PANCREATIC_CANCER	-0.38856	-1.06914	0.327007	0.790294	70	69	CCND1,EGFR,PIK3R2,RAC3,E2F1,BAD,BCL2L1,MAPK3,BRAF,SMAD3,IKBKB,TGFA,EGF,VEGFA,MAPK10,AKT1,CDK4,ERBB2,RAD51,AKT2,PGF,MAPK9,MAPK8,RAC1,RALBP1,VEGFB,RELA,TP53,CASP9,PIK3CA,RAF1,MAP2K1,RALA,ARAF,PIK3CB,SMAD2,CDC42,E2F3,SMAD4,CDKN2A,PIK3R3,CHUK,KRAS,MAPK1,ARHGEF6,IKBKG,RALGDS,RALB,VEGFC,STAT3,RB1,TGFB3,E2F2,JAK1,BRCA2,TGFB1,TGFBR1,NFKB1,CDK6,PIK3R1,TGFB2,AKT3,PLD1,TGFBR2,STAT1,RAC2,PIK3R5,PIK3CD,PIK3CG
KEGG_SYSTEMIC_LUPUS_ERYTHEMATOSUS	-0.356234	-1.06325	0.321138	0.791478	140	124	C9,C8A,ACTN3,C8B,HIST1H4A,HIST1H2BM,HIST1H2AJ,HIST1H4B,HIST1H2AB,HIST1H3F,HIST1H3B,HIST1H2BL,HIST1H2BB,HIST2H2AB,ACTN2,H2BFWT,H2AFJ,HIST1H4C,HIST1H3J,HIST1H3A,HIST1H2AH,HIST1H4J,HIST1H2BF,HIST2H4A,HIST1H2AL,ELANE,HIST1H4D,GRIN2B,HIST4H4,HIST1H3H,HIST1H2AM,HIST2H2AC,HIST1H2AI,HIST2H3D,HIST1H2AG,HIST1H4E,HIST1H2BE,C8G,HIST1H2BI,H3F3C,HIST1H3D,HIST1H2AD,HIST1H2AE,HIST1H2BD,HIST3H2A,HIST1H2BN,HIST1H2…
KEGG_EPITHELIAL_CELL_SIGNALING_IN_HELICOBACTER_PYLORI_INFECTION	-0.388285	-1.04986	0.373887	0.800944	68	66	EGFR,ATP6V1G3,ATP6V1B1,MAPK12,ATP6AP1,ATP6V1H,ATP6V1G2,ATP6V0B,CXCR1,ATP6V0C,GIT1,ATP6V0E2,ATP6V1G1,ATP6V1F,PAK1,SRC,ATP6V1C1,ATP6V1E1,IKBKB,MAPK13,MAPK10,ATP6V1E2,ATP6V1D,ATP6V0E1,ATP6V0A4,IGSF5,ATP6V0D1,ATP6V1C2,MET,MAPK9,PLCG1,MAPK8,RAC1,PTPN11,RELA,F11R,ATP6V1A,MAP2K4,ATP6V0A2,CASP3,CDC42,TCIRG1,CHUK,MAPK11,IKBKG,JAM3,MAPK14,ADAM17,TJP1,ADAM10,CSK,JUN,NFKBIA,PTPRZ1,ATP6V1B2,NFKB1,NOD1,JAM2,MA…
KEGG_VEGF_SIGNALING_PATHWAY	-0.385864	-1.05055	0.375362	0.817942	76	73	PRKCG,PLA2G12B,HSPB1,PIK3R2,PLA2G2F,PLA2G1B,NFATC4,RAC3,MAPK12,HRAS,PTGS2,SHC2,PLA2G10,PLA2G12A,BAD,SRC,PTK2,MAPK3,PLA2G6,PLA2G5,MAPK13,MAP2K2,VEGFA,AKT1,SPHK2,CHP2,NRAS,AKT2,PPP3CA,PLCG1,RAC1,PPP3R1,CASP9,PIK3CA,RAF1,MAPKAPK2,PXN,PPP3CB,MAP2K1,PLA2G2C,PIK3CB,CDC42,PIK3R3,KRAS,MAPK1,MAPK11,MAPKAPK3,MAPK14,PLA2G3,SPHK1,KDR,NFATC3,NFATC1,PPP3CC,NFAT5,NOS3,JMJD7-PLA2G4B,PIK3R1,PRKCA,AKT3,NFATC2,PLA2…
KEGG_MELANOGENESIS	0.324293	1.01885	0.380328	0.832487	102	93	CREB3L3,PRKCG,WNT16,TYRP1,DCT,ADCY8,GNAO1,CAMK2A,WNT3A,CAMK2B,POMC,WNT8B,ADCY1,GNAS,HRAS,WNT7B,FZD2,CALML6,MAPK3,WNT4,WNT9A,FZD6,CALM3,ADCY9,MAP2K2,FZD3,CREB3L4,ADCY6,KITLG,NRAS,FZD10,PRKACA,DVL3,DVL2,FZD7,GSK3B,CALM1,PLCB3,WNT10B,CREB3,CAMK2G,MC1R,CALM2,RAF1,MAP2K1,PLCB4,CALML3,CALML5,WNT2B,CREBBP,PLCB1,GNAQ,KRAS,FZD1,MAPK1,PRKACB,ADCY5,CREB3L1,WNT5B,WNT6,ADCY2,GNAI1,CTNNB1,CREB1,FZD5,GNAI2,LEF1…
KEGG_BETA_ALANINE_METABOLISM	-0.451337	-1.01315	0.45469	0.888753	22	21	AOC2,DPYS,ALDH3A2,ALDH7A1,ECHS1,SRM,SMS,ALDH9A1,ABAT,HIBCH,HADHA,MLYCD,GAD1,ACADM,ALDH1B1,EHHADH,ALDH2,AOC3,DPYD,CNDP1,UPB1
KEGG_COLORECTAL_CANCER	-0.376885	-1.01755	0.445095	0.894004	62	62	APC2,CCND1,PIK3R2,RAC3,BCL2,BAD,MAPK3,CYCS,BRAF,SMAD3,BIRC5,AXIN1,MAPK10,AKT1,BAX,MSH3,GSK3B,AKT2,MAPK9,MAPK8,RAC1,MSH2,TP53,MLH1,MSH6,CASP9,PIK3CA,RAF1,AXIN2,MAP2K1,CASP3,ARAF,PIK3CB,SMAD2,APC,SMAD4,PIK3R3,RHOA,KRAS,MAPK1,RALGDS,MYC,APPL1,CTNNB1,LEF1,TGFB3,TGFB1,TCF7L1,JUN,TCF7L2,TGFBR1,DCC,PIK3R1,TGFB2,AKT3,FOS,TGFBR2,TCF7,RAC2,PIK3R5,PIK3CD,PIK3CG
KEGG_DRUG_METABOLISM_CYTOCHROME_P450	0.334995	0.984492	0.480363	0.948135	72	62	CYP2C9,GSTA5,UGT1A8,UGT2B10,CYP2B6,ALDH3A1,GSTA2,CYP2E1,GSTM5,UGT2B4,UGT2B28,GSTA1,CYP2C8,CYP2A6,UGT2B17,UGT2B11,GSTM3,UGT2B7,ALDH3B2,ADH7,GSTT2,UGT2B15,MAOA,GSTO2,MGST2,GSTM1,CYP2A7,GSTZ1,MGST3,GSTA4,MGST1,GSTM2,GSTM4,ADH1C,FMO5,GSTK1,ADH5,GSTO1,ALDH3B1,FMO4,CYP2C18,CYP3A4,GSTP1,CYP3A5,AOX1,MAOB,CYP2D6,CYP2A13,ADH4,ALDH1A3,GSTA3,FMO1,FMO2,FMO3,UGT1A6,ADH1B,CYP3A7,ADH1A,UGT1A10,ADH6,CYP3A43,UGT1A7
KEGG_LYSOSOME	-0.332005	-0.98181	0.480379	0.979422	121	117	AP3B2,LAPTM4B,NAPSA,CTSF,AP3M2,ATP6AP1,ATP6V1H,ARSG,AP1M2,ATP6V0B,AP1S1,GUSB,ATP6V0C,HGSNAT,SUMF1,GNPTG,PPT2,GAA,NEU1,AP4M1,ABCB9,MCOLN1,AP3S2,AGA,IDUA,NAGLU,ABCA2,AP1G1,CLN3,GGA2,AP3M1,GALNS,CTSA,AP3D1,CD63,LAMP1,SGSH,ATP6V0A4,GBA,CLTC,GGA1,ATP6V0D1,LAPTM4A,CLTA,CLTB,DNASE2,GNS,SORT1,AP3B1,ARSA,CD164,PSAPL1,NAGPA,MANBA,CLTCL1,SLC11A2,PPT1,ATP6V0A2,HEXA,GGA3,MFSD8,SMPD1,AP1M1,SCARB2,PLA2G15,AP4E1…
KEGG_BASE_EXCISION_REPAIR	0.360944	0.956714	0.555556	0.995717	35	33	NTHL1,POLB,POLD2,POLE4,SMUG1,UNG,LIG1,MPG,LIG3,PCNA,FEN1,NEIL3,POLD3,APEX1,POLD4,POLE,APEX2,NEIL2,TDG,XRCC1,POLL,POLE2,POLD1,MUTYH,OGG1,PARP2,NEIL1,POLE3,HMGB1,MBD4,PARP1,PARP4,PARP3
KEGG_PYRIMIDINE_METABOLISM	0.149733	0.467336	1	0.998495	98	93	DPYS,NT5C1A,ENTPD8,NME3,CANT1,NT5M,NME4,NME1-NME2,NT5C,POLR2I,POLR3K,POLR2J,NME1,POLR2L,POLD2,POLR2J3,POLE4,POLR2K,POLR2F,TXNRD2,RRM2B,CTPS2,TK1,POLR2G,ENTPD6,DHODH,ITPA,POLR2H,DTYMK,POLR2C,POLR2E,ZNRD1,NME5,PRIM1,POLD3,POLR3H,POLD4,POLR3F,NME2,DUT,NUDT2,POLE,POLR1C,POLA2,RRM2,UCK1,POLA1,UMPS,RRM1,ENTPD5,POLE2,POLD1,POLR1D,UPRT,POLR3B,DCTD,POLR1B,POLR2A,POLR2D,POLE3,UPP2,POLR3A,PRIM2,TYMS,CAD,POL…
KEGG_UBIQUITIN_MEDIATED_PROTEOLYSIS	-0.126247	-0.376847	1	0.999855	138	126	UBE2QL1,WWP1,FBXO2,UBE2U,UBE2S,MDM2,ANAPC11,NEDD4L,UBE2M,UBE2C,CBLC,UBE2F,STUB1,CDC34,UBE2O,BRCA1,UBE2W,UBE2N,SKP1,RNF7,PIAS4,NHLRC1,SIAH1,FZR1,PRPF19,ANAPC7,TRIM37,FBXW8,UBE2I,UBE2B,UBOX5,UBE2D4,UBE2K,UBE2H,DDB1,KEAP1,SAE1,UBE2L3,FBXO4,UBE3B,RBX1,ANAPC13,ANAPC5,CDC23,UBE2J2,UBE2D2,UBE2Z,MGRN1,DET1,CUL7,PIAS2,ANAPC10,BTRC,CDC27,UBE2Q1,ANAPC2,UBE2G1,FANCL,UBE2R2,SKP2,PPIL2,UBE4B,UBE2A,UBA1,PIAS3,U…
KEGG_PROGESTERONE_MEDIATED_OOCYTE_MATURATION	0.271287	0.836767	0.845118	1	86	82	INS,SPDYC,ADCY8,PIK3R2,CPEB1,RPS6KA6,MAPK12,ADCY1,ANAPC11,CCNB3,IGF1R,CDC25C,HSP90AA1,PKMYT1,MAD2L2,HSP90AB1,CCNB1,MAPK3,PGR,BRAF,FZR1,MAD2L1,ANAPC7,MAPK13,ADCY9,MAPK10,AKT1,ADCY6,ANAPC13,ANAPC5,CDC23,PRKACA,PLK1,CDC25A,CDK1,ANAPC10,AKT2,CDK2,CDC27,ANAPC2,CCNB2,MAPK9,MAPK8,PDE3A,CDC16,PIK3CA,CDC25B,RAF1,MAP2K1,ARAF,PIK3CB,BUB1,CCNA2,PIK3R3,KRAS,MAPK1,PRKACB,MAPK11,ADCY5,CDC26,ANAPC1,MAPK14,ANAPC4…
KEGG_PORPHYRIN_AND_CHLOROPHYLL_METABOLISM	0.35715	0.949121	0.527697	1	41	34	UGT1A8,UGT2B10,FTMT,UGT2B4,UGT2B28,ALAS2,UGT2B17,UGT2B11,UGT2B7,BLVRB,UGT2B15,MMAB,GUSB,EARS2,HMOX2,BLVRA,HMBS,UROD,PPOX,COX15,FECH,UROS,COX10,ALAD,CPOX,EPRS,HCCS,FTH1,ALAS1,HMOX1,CP,UGT1A6,UGT1A10,UGT1A7
KEGG_PENTOSE_AND_GLUCURONATE_INTERCONVERSIONS	0.383439	0.901928	0.587601	1	28	20	UGT1A8,UGT2B10,UGT2B4,UGT2B28,DCXR,UGT2B17,UGT2B11,UGT2B7,UGT2B15,GUSB,UGDH,CRYL1,RPE,XYLB,UGP2,DHDH,AKR1B1,UGT1A6,UGT1A10,UGT1A7
KEGG_PHOSPHATIDYLINOSITOL_SIGNALING_SYSTEM	-0.349904	-0.963727	0.538462	1	76	75	PRKCG,DGKG,ITPKA,PIK3R2,PLCD4,PIP4K2C,CDIPT,ITPK1,DGKE,INPP5J,CDS1,CALML6,OCRL,CALM3,CDS2,SYNJ2,INPP4B,DGKQ,PLCD3,INPPL1,PIP5K1C,CALM1,IMPA1,PLCG1,DGKZ,PLCB3,ITPR1,PI4KA,PIK3C3,INPP5K,CALM2,ITPR2,PIP4K2B,PIK3CA,INPP5E,INPP5A,PLCB4,IPPK,ITPR3,CALML3,PIP5K1A,PLCE1,PIK3CB,CALML5,PIK3C2A,PI4KB,PLCB1,DGKI,PIK3R3,DGKD,PIK3C2G,PLCD1,PTEN,SYNJ1,IMPA2,PIK3C2B,INPP4A,PIKFYVE,ITPKB,INPP1,INPP5B,PIP4K2A,PIK3…
KEGG_SELENOAMINO_ACID_METABOLISM	-0.216819	-0.492196	0.99362	1	26	24	MAT1A,AHCY,GGT7,GGT1,SEPHS2,LCMT1,LCMT2,AHCYL2,METTL2B,AHCYL1,MARS2,GGT6,CTH,CBS,SEPHS1,HEMK1,METTL6,MAT2A,PAPSS1,PAPSS2,TRMT11,GGT5,MAT2B,SCLY
KEGG_PROXIMAL_TUBULE_BICARBONATE_RECLAMATION	0.346649	0.83162	0.742931	1	23	21	ATP1A3,GLS2,ATP1A2,SLC25A10,ATP1A4,PCK2,GLUD1,CA2,GLUD2,PCK1,ATP1A1,MDH1,ATP1B3,ATP1B2,ATP1B1,SLC9A3,SLC38A3,GLS,AQP1,SLC4A4,CA4
KEGG_VIBRIO_CHOLERAE_INFECTION	0.213278	0.603712	0.991254	1	56	49	PRKCG,ATP6V1G3,ATP6V1B1,CFTR,ATP6AP1,GNAS,ATP6V1H,ATP6V1G2,ATP6V0B,ATP6V0C,ATP6V0E2,ATP6V1G1,ATP6V1F,KDELR1,ATP6V1C1,ACTG1,SEC61G,ATP6V1E1,ADCY9,ATP6V1E2,SEC61B,SEC61A1,PDIA4,ATP6V1D,ATP6V0E1,PRKACA,ATP6V0A4,ATP6V0D1,KDELR2,ATP6V1C2,SEC61A2,PLCG1,ATP6V1A,ATP6V0A2,KDELR3,TCIRG1,PRKACB,ACTB,KCNQ1,TJP1,TJP2,SLC12A2,ADCY3,PRKX,ATP6V1B2,PRKCA,PLCG2,ATP6V0D2,PRKCB
KEGG_VASCULAR_SMOOTH_MUSCLE_CONTRACTION	0.29705	0.959326	0.555556	1	115	111	CACNA1S,ADRA1D,KCNMB2,PRKCG,PLA2G12B,ADCY8,RAMP1,MYLK2,AGTR1,PLA2G2F,RAMP3,PLA2G1B,KCNMB4,ADRA1B,ADCY1,GNAS,MYL6B,PLA2G10,PLA2G12A,KCNMB3,CALML6,MAPK3,PLA2G6,PPP1CA,BRAF,CALM3,PLA2G5,ADCY9,MAP2K2,PRKCD,RAMP2,ADCY6,PPP1R14A,MYL6,PRKACA,CALM1,CACNA1F,KCNMA1,GNA11,PLCB3,ITPR1,PRKCE,CALM2,ITPR2,PPP1CC,RAF1,MAP2K1,ADORA2B,PLCB4,ITPR3,CALML3,EDNRA,ARAF,PLA2G2C,MYL9,CALML5,PPP1CB,PRKG1,PLCB1,ARHGEF12,GN…
KEGG_VALINE_LEUCINE_AND_ISOLEUCINE_DEGRADATION	0.171657	0.471956	1	1	44	44	OXCT2,BCAT2,MCCC2,HMGCS2,ACADSB,ALDH3A2,IVD,HSD17B10,PCCB,ACADS,ALDH7A1,ECHS1,HMGCL,MCEE,ACAT2,ACAT1,BCKDHA,HMGCS1,ALDH6A1,ALDH9A1,HIBADH,DBT,HADHB,ACAA2,ACAD8,ABAT,ACAA1,HIBCH,MUT,DLD,HADH,AUH,HADHA,OXCT1,MCCC1,BCKDHB,PCCA,ACADM,ALDH1B1,EHHADH,AOX1,BCAT1,ALDH2,IL4I1
KEGG_TYROSINE_METABOLISM	0.306312	0.844049	0.768194	1	42	40	PNMT,DDC,ALDH3A1,TYRP1,DCT,HPD,AOC2,ALDH3B2,ADH7,GOT2,MIF,TH,MAOA,HGD,TAT,LCMT1,GSTZ1,LCMT2,GOT1,FAH,NAT6,METTL2B,ADH1C,HEMK1,METTL6,DBH,ADH5,ALDH3B1,TRMT11,AOX1,MAOB,ADH4,ALDH1A3,TPO,AOC3,IL4I1,ADH1B,ADH1A,TYR,ADH6
KEGG_TIGHT_JUNCTION	0.280626	0.921455	0.656716	1	134	121	MYH7,MYL2,MYH2,PRKCG,MYH1,ACTN3,MYLPF,CLDN6,ACTN2,PARD6B,PPP2R2C,CLDN2,CTNNA2,MAGI2,MYL7,CLDN9,CGN,PARD6A,MYH7B,RAB3B,HRAS,CLDN3,LLGL2,CTTN,CLDN10,CRB3,CLDN8,CLDN7,PPP2R1A,MYH14,CSNK2B,SRC,EPB41L1,OCLN,ACTG1,MYL5,CSNK2A1,CLDN4,TJP3,PPP2CA,PRKCD,AKT1,MAGI1,MYH10,CASK,PARD3,SYMPK,CDK4,RAB13,NRAS,PPP2R2D,IGSF5,EXOC3,AKT2,MYL12B,EPB41,PRKCZ,ACTN4,PARD6G,EPB41L3,CTNNA1,PRKCI,LLGL1,PPP2R2B,PRKCE,VAPA,F…
KEGG_THYROID_CANCER	0.377972	0.964981	0.507246	1	29	29	NTRK1,RXRG,RET,CCND1,CDH1,HRAS,MAPK3,BRAF,MAP2K2,TFG,NRAS,PAX8,NCOA4,TP53,RXRB,MAP2K1,RXRA,TPM3,CCDC6,KRAS,MAPK1,MYC,TPR,CTNNB1,LEF1,PPARG,TCF7L1,TCF7L2,TCF7
KEGG_TGF_BETA_SIGNALING_PATHWAY	0.272785	0.836307	0.827119	1	86	82	AMHR2,INHBE,BMP5,GDF7,LEFTY1,LEFTY2,BMPR1B,BMP7,PPP2R1A,SKP1,PITX2,MAPK3,SMAD3,RPS6KB2,PPP2CA,BMP8B,E2F5,BMP8A,RBX1,ACVR2B,RPS6KB1,ZFYVE9,FST,COMP,SMAD5,INHBB,ID4,THBS3,ZFYVE16,BMPR1A,RBL2,LTBP1,SMAD7,RBL1,SMAD2,ID2,CUL1,SMAD4,CREBBP,SMAD1,SP1,RHOA,THBS1,PPP2CB,TFDP1,MAPK1,E2F4,ROCK2,MYC,SMURF2,PPP2R1B,SMURF1,SMAD6,ID3,ID1,CHRD,ACVR1,THBS2,INHBA,NODAL,TGFB3,ACVR2A,THBS4,CDKN2B,BMPR2,SMAD9,ROCK1,T…
KEGG_TASTE_TRANSDUCTION	0.343404	0.92392	0.580357	1	52	41	GNG3,CACNA1B,GNG13,ADCY8,TAS1R1,SCNN1G,SCNN1B,KCNB1,GRM4,GNAS,SCNN1A,TAS2R31,ADCY6,GNB3,PRKACA,GNB1,TAS2R40,TAS2R10,TAS2R14,TRPM5,ITPR3,TAS2R5,TAS1R3,TAS2R19,PRKACB,TAS2R38,TAS2R20,CACNA1A,PRKX,TAS2R39,TAS2R4,GNAT3,ADCY4,PDE1A,TAS2R46,PLCB2,TAS2R3,TAS2R42,TAS2R43,TAS2R50,TAS2R13
KEGG_PROPANOATE_METABOLISM	-0.220715	-0.54143	0.990712	1	33	32	LDHAL6A,ACSS3,ALDH3A2,ACSS1,PCCB,ACACA,ALDH7A1,ECHS1,LDHC,MCEE,ACAT2,ACSS2,LDHB,ACAT1,ALDH6A1,ALDH9A1,SUCLG1,ABAT,HIBCH,MUT,SUCLA2,LDHA,HADHA,SUCLG2,MLYCD,PCCA,ACADM,ALDH1B1,EHHADH,ACACB,ALDH2,LDHAL6B
KEGG_STEROID_BIOSYNTHESIS	0.378073	0.839339	0.713514	1	17	16	SOAT2,TM7SF2,SQLE,DHCR7,MSMO1,DHCR24,EBP,NSDHL,CYP51A1,LSS,FDFT1,HSD17B7,CYP27B1,SOAT1,CEL,LIPA
KEGG_SNARE_INTERACTIONS_IN_VESICULAR_TRANSPORT	0.251269	0.683577	0.963585	1	38	38	SNAP25,STX1A,TSNARE1,STX16,USE1,BNIP1,VAMP8,GOSR1,SEC22B,STX10,YKT6,SNAP29,GOSR2,STX8,BET1L,STX18,STX5,STX3,VAMP2,BET1,STX19,STX6,VTI1B,SNAP47,VAMP4,STX4,VAMP7,STX2,STX12,VTI1A,VAMP3,SNAP23,STX7,STX17,VAMP5,VAMP1,STX1B,STX11
KEGG_SMALL_CELL_LUNG_CANCER	-0.271552	-0.757452	0.916427	1	84	82	LAMB4,NOS2,ITGA2B,RXRG,CCND1,PIK3R2,LAMC3,PTGS2,E2F1,BCL2,TRAF4,LAMA3,BCL2L1,PTK2,CYCS,PIAS4,IKBKB,AKT1,CDK4,COL4A1,PIAS2,LAMA1,AKT2,CDK2,COL4A2,SKP2,ITGA3,PIAS3,CCNE2,RELA,CDKN1B,LAMB2,TP53,RXRB,FHIT,CKS1B,CASP9,PIK3CA,RXRA,TRAF2,PIK3CB,XIAP,E2F3,CCNE1,PIK3R3,CHUK,IKBKG,APAF1,MYC,MAX,TRAF5,TRAF6,PTEN,ITGB1,LAMB1,PIAS1,ITGA2,ITGA6,LAMA4,FN1,LAMC1,RB1,CDKN2B,E2F2,TRAF3,BIRC2,ITGAV,NFKBIA,NFKB1,CDK…
KEGG_RNA_DEGRADATION	0.216078	0.61959	0.987261	1	59	54	ENO2,LSM1,ENO3,NAA38,LSM4,EXOSC5,HSPA9,LSM7,WDR61,LSM5,CNOT3,CNOT2,LSM3,EXOSC6,HSPD1,EXOSC1,PARN,DCP1B,EDC3,LSM2,EXOSC7,EXOSC9,EXOSC2,SKIV2L,EDC4,CNOT10,XRN2,TTC37,ZCCHC7,EXOSC3,CNOT8,CNOT6,PAPOLA,C1D,MPHOSPH6,SKIV2L2,PNPT1,CNOT4,PAPD7,CNOT7,EXOSC10,DCP2,DIS3,DDX6,LSM6,CNOT1,DCPS,EXOSC8,ENO1,PAPOLG,DCP1A,CNOT6L,PATL1,XRN1
KEGG_RIBOFLAVIN_METABOLISM	-0.382516	-0.813573	0.754358	1	16	16	MTMR7,PHPT1,ENPP1,FLAD1,ACP1,ACPT,ACPP,RFK,ACP6,MTMR2,MTMR1,ACP2,MTMR6,ACP5,ENPP3,TYR
KEGG_RETINOL_METABOLISM	-0.352559	-0.921661	0.609351	1	64	52	CYP2C9,UGT1A8,UGT2B10,CYP2B6,UGT2B4,UGT2B28,CYP2C8,CYP2A6,RDH8,UGT2B17,UGT2B11,RDH16,DHRS9,UGT2B7,AWAT2,ADH7,UGT2B15,PNPLA4,DHRS4L2,DHRS4,CYP2A7,CYP1A1,RDH11,RDH12,RETSAT,DHRS3,ADH1C,DGAT2,RPE65,ADH5,LRAT,CYP2C18,CYP3A4,CYP26A1,CYP26B1,CYP4A11,CYP3A5,CYP2A13,RDH10,ADH4,ALDH1A2,ALDH1A1,UGT1A6,RDH5,ADH1B,CYP3A7,ADH1A,UGT1A10,ADH6,CYP4A22,CYP3A43,UGT1A7
KEGG_RENIN_ANGIOTENSIN_SYSTEM	-0.320891	-0.671076	0.909241	1	17	15	AGTR1,ANPEP,AGT,THOP1,REN,ENPEP,NLN,ACE,CTSA,LNPEP,CPA3,ACE2,MME,CTSG,CMA1
KEGG_PYRUVATE_METABOLISM	-0.186145	-0.463245	1	1	40	37	LDHD,HAGHL,HAGH,LDHAL6A,ALDH3A2,GLO1,PCK2,ACSS1,ACACA,ALDH7A1,MDH2,LDHC,ACAT2,ACSS2,PDHB,PCK1,PDHA1,LDHB,ACAT1,GRHPR,MDH1,ME1,ALDH9A1,ACYP2,PC,ME3,DLD,LDHA,ACYP1,DLAT,ALDH1B1,ME2,ACACB,ALDH2,PKLR,AKR1B1,LDHAL6B
KEGG_PURINE_METABOLISM	-0.277474	-0.832625	0.861333	1	159	150	ADCY10,ADCY8,NT5C1A,PDE6A,ALLC,GUCY2D,ENTPD8,NME3,CANT1,NT5M,NME4,NME1-NME2,ADCY1,PDE5A,NT5C,POLR2I,POLR3K,POLR2J,NME1,APRT,ADSSL1,POLR2L,POLD2,POLR2J3,ENTPD2,POLE4,POLR2K,POLR2F,AK1,RRM2B,PAICS,POLR2G,ENTPD6,HPRT1,ITPA,POLR2H,DGUOK,NUDT9,POLR2C,GUCY2C,POLR2E,ENPP1,ZNRD1,NME5,PRIM1,PPAT,PFAS,POLD3,POLR3H,ADCY9,POLD4,POLR3F,NME2,ADCY6,GUK1,NUDT2,IMPDH1,POLE,POLR1C,AK4,POLA2,RRM2,IMPDH2,POLA1,GMPR,…
KEGG_SPLICEOSOME	0.199088	0.657634	0.996689	1	128	119	HSPA1A,HSPA2,NAA38,WBP11,LSM4,HSPA1B,SNRPB,SNRPF,TXNL4A,PRPF6,SNRPD2,PRPF31,THOC3,PUF60,XAB2,CRNKL1,SNRPB2,PQBP1,EIF4A3,U2AF2,LSM7,SNRPA,SNRPD1,MAGOHB,SF3A2,SRSF9,SNRPC,BUD31,LSM5,PRPF19,PPIL1,SNRPD3,CCDC12,SNRPE,LSM3,SF3B5,CTNNBL1,EFTUD2,HSPA1L,RBM8A,SF3B4,CHERP,BCAS2,SRSF6,DDX23,DDX42,SART1,SNRNP70,ZMAT2,SNRPG,USP39,PPIH,SNRNP27,ISY1,LSM2,PRPF40B,SRSF1,DHX8,NCBP2,CWC15,HNRNPA1,SF3B2,TRA2A,SLU7,…
KEGG_PATHWAYS_IN_CANCER	-0.283874	-0.914091	0.723378	1	328	306	FGF4,PRKCG,LAMB4,SHH,WNT16,FGF12,FGF19,NOS2,NTRK1,APC2,FGF17,ITGA2B,FGF11,FGF9,WNT3A,FGFR1,FGFR3,RXRG,RET,CCND1,EGFR,PIK3R2,CTNNA2,CDH1,RAC3,WNT8B,MMP9,MDM2,KLK3,FGF5,HHIP,LAMC3,HRAS,WNT7B,PTGS2,E2F1,BCL2,IGF1R,JUP,FADD,TRAF4,RARA,LAMA3,HSP90AA1,CBLC,SLC2A1,FGF3,BAD,HSP90AB1,BCL2L1,FZD2,PDGFB,EGLN2,PTK2,MAPK3,WNT4,CYCS,GRB2,WNT9A,FZD6,PIAS4,BRAF,SMAD3,IKBKB,CDKN1A,BIRC5,TGFA,MAP2K2,FZD3,AXIN1,FGF…
KEGG_LONG_TERM_POTENTIATION	0.299567	0.88147	0.70997	1	70	64	PRKCG,GRIA1,ADCY8,GRIN2C,CAMK2A,GRIA2,CAMK2B,GRIN2B,RPS6KA6,ADCY1,HRAS,GRIN1,CALML6,MAPK3,PPP1CA,BRAF,CALM3,MAP2K2,GRIN2D,CHP2,NRAS,PRKACA,CALM1,PPP3CA,PLCB3,ITPR1,ATF4,CAMK2G,PPP3R1,CALM2,ITPR2,PPP1CC,RAF1,PPP3CB,MAP2K1,PLCB4,ITPR3,CALML3,ARAF,CALML5,PPP1CB,CREBBP,PLCB1,GNAQ,KRAS,MAPK1,PRKACB,RAP1B,PPP1R12A,RPS6KA1,CACNA1C,RAP1A,RPS6KA2,RAPGEF3,PPP1R1A,PPP3CC,PRKX,CAMK2D,PRKCA,RPS6KA3,PLCB2,GRIN…
KEGG_P53_SIGNALING_PATHWAY	-0.351817	-0.954136	0.538123	1	69	65	CCND1,MDM2,CCNB3,RRM2B,CCNB1,CYCS,SIAH1,GADD45G,CDKN1A,PPM1D,PMAIP1,CDK4,BAX,RRM2,TSC2,TP73,CDK1,SFN,CDK2,EI24,CCNB2,CHEK1,SHISA5,BID,GTSE1,CCNE2,TP53,CHEK2,RFWD2,TP53I3,CASP9,CASP3,PERP,SESN2,DDB2,CCNG1,SESN3,CDKN2A,CCNE1,THBS1,APAF1,GADD45B,CCND3,CCNG2,ATR,IGFBP3,PTEN,RCHY1,SESN1,GADD45A,MDM4,ZMAT3,SERPINB5,SERPINE1,CCND2,TNFRSF10B,CASP8,STEAP3,CDK6,CD82,ATM,RPRM,FAS,TP53AIP1,IGF1
KEGG_GALACTOSE_METABOLISM	-0.374826	-0.872149	0.674528	1	26	26	G6PC,GCK,HK2,MGAM,GALK1,GALE,PFKM,GAA,B4GALT2,PFKL,HK1,GALK2,GALT,GLB1,UGP2,PGM1,PGM2,GLA,PFKP,B4GALT1,GANC,LCT,AKR1B1,HK3,G6PC2,LALBA
KEGG_FOCAL_ADHESION	-0.239921	-0.739993	0.987013	1	201	190	MYL2,PRKCG,VTN,ACTN3,LAMB4,MYLPF,IBSP,ITGA2B,ACTN2,MYLK2,COL2A1,CCND1,EGFR,PIK3R2,MYL7,RAC3,LAMC3,HRAS,BCL2,PAK4,IGF1R,SHC2,LAMA3,FLNB,CHAD,BAD,PAK1,VAV3,PDGFB,VAV2,SRC,PTK2,MAPK3,BCAR1,COL5A3,GRB2,PPP1CA,TNR,ACTG1,BRAF,MYL5,EGF,VEGFA,MAPK10,AKT1,ELK1,ERBB2,PIP5K1C,COL4A1,PDGFA,LAMA1,GSK3B,PDPK1,AKT2,PGF,MYL12B,COMP,MET,SHC3,COL4A2,MAPK9,MAPK8,RAC1,ACTN4,VEGFB,ITGA3,ITGB5,THBS3,LAMB2,COL6A2,COL6A…
KEGG_ERBB_SIGNALING_PATHWAY	-0.294126	-0.822983	0.819718	1	87	85	PRKCG,CAMK2A,NRG3,CAMK2B,EGFR,PIK3R2,EIF4EBP1,HRAS,AREG,PAK4,SHC2,CBLC,BAD,PAK1,ERBB3,SRC,PTK2,MAPK3,GRB2,BRAF,CDKN1A,RPS6KB2,TGFA,MAP2K2,EGF,ERBB4,MAPK10,AKT1,ELK1,ERBB2,NRAS,RPS6KB1,GAB1,GSK3B,MAP2K7,AKT2,SHC3,MAPK9,PLCG1,MAPK8,CAMK2G,CDKN1B,BTC,MAP2K4,PIK3CA,RAF1,MAP2K1,CRKL,CRK,ARAF,PIK3CB,MTOR,SHC1,ABL1,NRG4,PIK3R3,NCK2,KRAS,MAPK1,MYC,SOS2,PAK2,STAT5B,SHC4,CBLB,ABL2,SOS1,JUN,NCK1,CBL,NRG1,CA…
KEGG_ENDOMETRIAL_CANCER	-0.236048	-0.621831	0.985207	1	52	52	APC2,CCND1,EGFR,PIK3R2,CTNNA2,CDH1,HRAS,BAD,MAPK3,GRB2,BRAF,MAP2K2,AXIN1,EGF,AKT1,ELK1,ERBB2,NRAS,GSK3B,PDPK1,AKT2,CTNNA1,TP53,MLH1,CASP9,PIK3CA,RAF1,AXIN2,MAP2K1,ARAF,PIK3CB,APC,PIK3R3,KRAS,MAPK1,MYC,SOS2,ILK,PTEN,FOXO3,CTNNB1,SOS1,LEF1,CTNNA3,TCF7L1,TCF7L2,PIK3R1,AKT3,TCF7,PIK3R5,PIK3CD,PIK3CG
KEGG_ENDOCYTOSIS	-0.284565	-0.867217	0.800261	1	183	173	GRK7,NTRK1,PSD2,SH3GL3,PARD6B,FGFR3,RET,EGFR,RAB11FIP1,WWP1,PSD,DNAJC6,VPS37D,EPN3,HSPA1A,MDM2,PARD6A,HSPA2,VPS28,HRAS,NEDD4L,CHMP2A,ARRB1,HSPA1B,VPS25,ARFGAP1,SH3GL2,IGF1R,RAB11FIP3,CBLC,IQSEC2,SH3GLB2,CXCR1,ADRB1,AP2S1,GIT1,EPN1,AP2B1,CHMP4C,ERBB3,SRC,SNF8,CHMP4B,RAB11A,AP2A1,TSG101,VPS37C,VPS4A,RAB5B,FGFR4,EPN2,RABEP1,SH3GL1,RAB31,CHMP6,DNM1L,ASAP2,RAB22A,HGS,EGF,ERBB4,ARFGAP2,HSPA1L,DNM1,PARD…
KEGG_ECM_RECEPTOR_INTERACTION	-0.2649	-0.739737	0.934003	1	84	77	SV2C,VTN,LAMB4,IBSP,ITGA2B,COL2A1,SV2A,SDC4,LAMC3,SDC2,LAMA3,CHAD,COL5A3,TNR,HMMR,GP6,COL4A1,LAMA1,COMP,COL4A2,ITGA3,ITGB5,DAG1,SDC1,THBS3,LAMB2,COL6A2,COL6A1,ITGA11,AGRN,COL11A1,ITGA10,COL5A1,COL1A1,RELN,THBS1,COL1A2,CD44,ITGB1,LAMB1,ITGA5,CD47,ITGA2,COL5A2,ITGA6,THBS2,ITGA9,LAMA4,ITGA1,FN1,LAMC1,ITGB4,COL6A3,SDC3,THBS4,ITGA8,TNC,ITGAV,HSPG2,COL11A2,ITGA7,LAMC2,VWF,SPP1,ITGB8,LAMA2,TNN,COL4A6,TN…
KEGG_DORSO_VENTRAL_AXIS_FORMATION	0.264838	0.648334	0.965969	1	25	23	PIWIL1,FMN2,EGFR,CPEB1,SPIRE2,MAPK3,GRB2,NOTCH3,SPIRE1,MAP2K1,KRAS,MAPK1,ETV6,SOS2,PIWIL2,SOS1,NOTCH2,NOTCH4,NOTCH1,ETS2,ETS1,PIWIL4,ETV7
KEGG_DNA_REPLICATION	0.22879	0.617567	0.991525	1	36	36	RNASEH2C,POLD2,POLE4,RNASEH2A,RPA3,MCM2,RFC5,LIG1,MCM4,PRIM1,PCNA,FEN1,POLD3,POLD4,RFC2,POLE,POLA2,MCM7,POLA1,SSBP1,POLE2,POLD1,RFC4,RFC3,POLE3,RPA1,MCM3,PRIM2,MCM6,RPA2,RFC1,RNASEH2B,RNASEH1,MCM5,DNA2,RPA4
KEGG_CYSTEINE_AND_METHIONINE_METABOLISM	-0.348575	-0.844222	0.714286	1	34	33	MAT1A,GOT2,AHCY,LDHAL6A,ENOPH1,DNMT3B,TAT,MPST,APIP,LDHC,GOT1,SRM,AHCYL2,SMS,LDHB,DNMT3A,AHCYL1,CTH,CBS,LDHA,MAT2A,DNMT1,ADI1,MTAP,AMD1,MTR,MAT2B,SDS,TRDMT1,CDO1,BHMT,IL4I1,LDHAL6B
KEGG_CITRATE_CYCLE_TCA_CYCLE	0.301193	0.75385	0.836923	1	32	29	OGDHL,PCK2,ACLY,MDH2,IDH3B,IDH3G,SDHA,PDHB,PCK1,PDHA1,ACO2,IDH3A,SDHC,MDH1,IDH2,CS,SUCLG1,FH,OGDH,PC,SDHB,DLD,SUCLA2,IDH1,SUCLG2,DLAT,DLST,ACO1,SDHD
KEGG_CHRONIC_MYELOID_LEUKEMIA	-0.315723	-0.866056	0.721902	1	73	72	CCND1,PIK3R2,GAB2,MDM2,HRAS,E2F1,SHC2,CBLC,BAD,BCL2L1,MAPK3,GRB2,BRAF,SMAD3,IKBKB,CDKN1A,MAP2K2,AKT1,CTBP1,HDAC1,CDK4,NRAS,AKT2,SHC3,HDAC2,PTPN11,RELA,CDKN1B,BCR,TP53,PIK3CA,RAF1,MAP2K1,CRKL,CRK,ARAF,PIK3CB,E2F3,SHC1,SMAD4,ABL1,CDKN2A,PIK3R3,CHUK,KRAS,MAPK1,IKBKG,MYC,CTBP2,SOS2,STAT5B,SHC4,CBLB,SOS1,RB1,TGFB3,E2F2,TGFB1,NFKBIA,TGFBR1,CBL,MECOM,NFKB1,CDK6,PIK3R1,STAT5A,TGFB2,AKT3,TGFBR2,PIK3R5,PIK…
KEGG_CELL_CYCLE	-0.192307	-0.568465	1	1	128	122	CCND1,MDM2,ANAPC11,CCNB3,E2F1,CDC25C,PKMYT1,MAD2L2,BUB3,PTTG1,SKP1,ESPL1,CCNB1,CDKN2D,YWHAZ,MCM2,YWHAE,ORC6,MCM4,FZR1,SMAD3,PCNA,MAD1L1,CDC45,MAD2L1,ANAPC7,GADD45G,CDKN1A,CDK7,YWHAG,YWHAQ,E2F5,YWHAB,HDAC1,RBX1,ANAPC13,ANAPC5,CDK4,CDC23,MCM7,BUB1B,CDC7,PLK1,ORC5,CDC25A,ORC4,CDK1,PRKDC,SFN,GSK3B,ANAPC10,WEE1,CDK2,CDC27,CDC14A,ANAPC2,SKP2,CCNB2,CDKN1C,CHEK1,HDAC2,CCNH,CCNE2,CDKN1B,TP53,CHEK2,CDC16,O…
KEGG_BUTANOATE_METABOLISM	0.312352	0.818136	0.793194	1	34	32	ACSM1,OXCT2,ALDH5A1,HMGCS2,ALDH3A2,AACS,BDH1,AKR1B10,ACADS,ALDH7A1,ACSM3,ECHS1,HMGCL,L2HGDH,ACAT2,PDHB,PDHA1,ACAT1,HMGCS1,ALDH9A1,ABAT,ACSM2A,HADH,HADHA,OXCT1,GAD1,BDH2,ALDH1B1,EHHADH,ALDH2,ACSM4,ACSM5
KEGG_BLADDER_CANCER	0.251845	0.687823	0.963255	1	42	39	FGFR3,CCND1,EGFR,CDH1,MMP9,MDM2,HRAS,E2F1,MAPK3,BRAF,CDKN1A,MAP2K2,EGF,VEGFA,CDK4,ERBB2,NRAS,PGF,VEGFB,TP53,RAF1,MAP2K1,ARAF,E2F3,DAPK2,CDKN2A,KRAS,THBS1,MAPK1,MYC,RPS6KA5,RASSF1,VEGFC,RB1,E2F2,MMP2,DAPK1,TYMP,MMP1
KEGG_BASAL_TRANSCRIPTION_FACTORS	0.333898	0.850533	0.685185	1	36	31	TAF7L,GTF2IRD1,GTF2H2,TAF10,GTF2F1,TAF9B,TAF7,TAF6L,TAF11,GTF2H4,TAF9,GTF2A2,GTF2F2,TAF6,TAF2,GTF2E1,TAF12,GTF2B,TBP,TAF13,GTF2H3,GTF2E2,GTF2H1,TAF1,GTF2I,TAF5,TAF5L,TBPL1,GTF2A1,TAF4B,STON1
KEGG_BASAL_CELL_CARCINOMA	-0.263412	-0.676994	0.962085	1	55	50	SHH,WNT16,APC2,WNT3A,WNT8B,HHIP,WNT7B,FZD2,WNT4,WNT9A,FZD6,FZD3,AXIN1,FZD10,DVL3,DVL2,FZD7,GSK3B,STK36,SMO,WNT10B,TP53,GLI3,AXIN2,APC,WNT2B,FZD1,SUFU,WNT5B,WNT6,CTNNB1,FZD5,LEF1,WNT11,FZD9,TCF7L1,FZD4,BMP4,BMP2,TCF7L2,WNT5A,PTCH1,PTCH2,WNT2,GLI2,WNT7A,TCF7,GLI1,WNT10A,WNT9B
KEGG_AXON_GUIDANCE	-0.204487	-0.604721	0.998636	1	129	122	DPYSL5,UNC5D,SLIT1,EPHA7,EFNA2,EPHA6,EPHA8,NFATC4,RAC3,SRGAP1,EFNB3,HRAS,CDK5,SEMA3F,SEMA4G,PAK4,RHOD,SEMA6D,SEMA4C,EFNA3,L1CAM,ABLIM3,PLXNB3,NTN1,PAK1,SEMA6C,UNC5C,PTK2,MAPK3,NGEF,PLXNA3,SEMA6B,EPHB3,SEMA6A,SEMA4F,CHP2,CFL1,NRAS,UNC5A,ROBO2,GSK3B,RGS3,MET,PPP3CA,RAC1,SEMA4B,EPHB4,EFNA4,EPHA1,SEMA3C,PPP3R1,NTN3,PLXNB1,EFNB1,PPP3CB,EFNA1,EFNB2,PLXNB2,ABLIM2,CDC42,EPHA3,ABL1,ARHGEF12,NCK2,RHOA,SRGA…
KEGG_ASCORBATE_AND_ALDARATE_METABOLISM	0.361462	0.835996	0.71134	1	25	18	UGT1A8,UGT2B10,UGT2B4,UGT2B28,UGT2B17,UGT2B11,UGT2B7,UGT2B15,MIOX,ALDH3A2,ALDH7A1,UGDH,ALDH9A1,ALDH1B1,ALDH2,UGT1A6,UGT1A10,UGT1A7
KEGG_ARACHIDONIC_ACID_METABOLISM	0.317232	0.911776	0.638177	1	58	53	CYP4F2,CYP2C9,PLA2G12B,CYP2B6,GPX2,CYP2E1,CYP2C8,PLA2G2F,PLA2G1B,ALOX12B,PTGES,PTGS2,GGT7,GGT1,CYP2J2,PLA2G10,ALOX15B,GPX4,ALOX15,PLA2G12A,PTGES2,PLA2G6,PLA2G5,GGT6,GPX7,CBR1,PLA2G2C,GPX1,AKR1C3,LTA4H,EPHX2,PLA2G3,CYP4F3,CYP2C18,CYP4A11,ALOX12,GGT5,CBR3,CYP2U1,JMJD7-PLA2G4B,PTGIS,HPGDS,TBXAS1,PTGS1,GPX3,PLA2G2A,PLA2G4B,ALOX5,PLA2G4A,PTGDS,PLA2G4E,CYP4A22,PLA2G2D
KEGG_AMYOTROPHIC_LATERAL_SCLEROSIS_ALS	0.269406	0.765386	0.877551	1	53	49	GRIA1,GRIN2C,SLC1A2,GRIA2,PRPH,GRIN2B,MAPK12,GRIN1,BCL2,SOD1,CCS,NOS1,TOMM40,BAD,BCL2L1,CYCS,MAPK13,DAXX,DERL1,GRIN2D,CHP2,BAX,PPP3CA,RAC1,BID,PPP3R1,TP53,RAB5A,NEFH,CASP9,PPP3CB,CASP3,ALS2,GPX1,MAP2K3,MAPK11,APAF1,TNFRSF1A,MAPK14,CAT,PRPH2,MAP2K6,PPP3CC,MAP3K5,TNF,CASP1,NEFM,NEFL,GRIN2A
KEGG_AMINO_SUGAR_AND_NUCLEOTIDE_SUGAR_METABOLISM	-0.334419	-0.845382	0.716772	1	44	44	GCK,HK2,GALK1,FUK,CMAS,GALE,CYB5R1,AMDHD2,MPI,TSTA3,GNPNAT1,PMM1,GMPPA,HK1,GPI,GFPT1,NANS,NANP,UXS1,GNPDA2,UGDH,FPGT,GNPDA1,HEXA,PMM2,GMDS,GMPPB,GALK2,UAP1,PGM3,CYB5R3,NAGK,GALT,GNE,UGP2,HEXB,PGM1,PGM2,RENBP,GFPT2,NPL,CHIA,HK3,CHIT1
KEGG_AMINOACYL_TRNA_BIOSYNTHESIS	-0.228224	-0.567252	0.995363	1	41	38	SARS2,NARS2,EARS2,FARSA,VARS2,AARS,NARS,YARS2,SARS,HARS,PARS2,FARSB,TARS,DARS2,HARS2,SEPSECS,LARS,GARS,RARS,IARS2,CARS2,CARS,FARS2,VARS,YARS,WARS2,MTFMT,MARS2,KARS,PSTK,AARS2,LARS2,TARSL2,DARS,IARS,EPRS,RARS2,WARS
KEGG_ALZHEIMERS_DISEASE	0.264258	0.887502	0.792531	1	169	153	CACNA1S,COX6A2,GRIN2C,COX6C,ATP2A1,GRIN2B,MAPT,COX6A1,NDUFC2,ATP5D,ATP5H,CDK5,NDUFA3,NDUFA4L2,GRIN1,CDK5R1,NDUFA2,NDUFS6,ATP5E,NDUFB10,COX5B,CYC1,NOS1,COX8A,FADD,COX6B1,NDUFB7,NDUFB9,NDUFA4,ATP5G1,NDUFA1,GAPDH,NDUFA8,UQCR11,COX7A2,PSENEN,NDUFAB1,NDUFS5,ATP5G2,NDUFB4,BAD,NDUFB2,NDUFC1,COX4I1,NDUFS3,UQCRB,NDUFV2,HSD17B10,CALML6,UQCRQ,NDUFA5,COX7A1,MAPK3,UQCR10,NDUFB1,CYCS,UQCRC1,NDUFV3,NDUFV1,NDUFB…
KEGG_ALANINE_ASPARTATE_AND_GLUTAMATE_METABOLISM	-0.285253	-0.697636	0.933333	1	32	31	GLS2,ACY3,ALDH5A1,GOT2,GPT,ALDH4A1,ADSSL1,AGXT2,CPS1,NIT2,GLUD1,PPAT,GOT1,ASL,GPT2,GLUD2,ASNS,GFPT1,ABAT,GLUL,ADSL,CAD,GAD1,ADSS,DDO,ASS1,GLS,GFPT2,AGXT,IL4I1,ASPA
KEGG_ADHERENS_JUNCTION	0.216632	0.641021	0.993266	1	75	67	ACTN3,ACTN2,FGFR1,EGFR,CTNNA2,PTPN1,CDH1,BAIAP2,RAC3,IGF1R,NLK,CSNK2B,SRC,MAPK3,WASF1,ACTG1,SMAD3,CSNK2A1,ACP1,PARD3,ERBB2,INSR,MET,SSX2IP,WASL,CTNND1,RAC1,ACTN4,CTNNA1,PTPRF,CSNK2A2,WASF3,SMAD2,CDC42,SMAD4,CREBBP,RHOA,MAPK1,ACTB,MAP3K7,LMO7,CTNNB1,TJP1,SNAI2,YES1,FARP2,VCL,SNAI1,WASF2,FER,IQGAP1,LEF1,PTPN6,ACTN1,CTNNA3,PTPRJ,TCF7L1,TCF7L2,TGFBR1,PTPRM,PTPRB,SORBS1,FYN,TGFBR2,TCF7,RAC2,WAS
KEGG_GAP_JUNCTION	0.255507	0.792804	0.932624	1	90	85	PRKCG,TUBB4A,DRD2,DRD1,ADCY8,TUBA3E,TUBA3C,EGFR,TUBB8,TUBA3D,ADCY1,GNAS,HRAS,TUBB1,TUBB3,TUBAL3,TUBB2B,ADRB1,TUBB4B,PDGFB,SRC,TUBA1A,MAPK3,GRB2,HTR2C,ADCY9,MAP2K2,EGF,CSNK1D,ADCY6,TUBB2A,HTR2A,TUBA1B,NRAS,PRKACA,TUBB,CDK1,PDGFA,GNA11,PLCB3,ITPR1,GJA1,TUBA4A,TUBA1C,ITPR2,MAP2K5,MAPK7,RAF1,MAP2K1,PLCB4,ITPR3,PRKG1,PLCB1,GNAQ,KRAS,MAPK1,PRKACB,ADCY5,SOS2,ADCY2,GNAI1,TJP1,PDGFRB,PRKG2,GNAI2,SOS1,PDGF…
KEGG_PATHOGENIC_ESCHERICHIA_COLI_INFECTION	-0.292051	-0.767613	0.874439	1	59	55	TUBB4A,TUBA3E,TUBA3C,CDH1,TUBB8,TUBA3D,KRT18,TUBB1,CTTN,TUBB3,TUBAL3,TUBB2B,TUBB4B,TUBA1A,YWHAZ,OCLN,ACTG1,YWHAQ,EZR,ARPC1A,ARPC3,TUBB2A,TUBA1B,ARPC5L,TUBB,ARPC4,WASL,TUBA4A,NCL,TUBA1C,CDC42,ABL1,NCK2,RHOA,ARPC5,ROCK2,ACTB,CTNNB1,ARHGEF2,ITGB1,TLR5,ARPC2,ROCK1,ARPC1B,TUBB6,NCK1,PRKCA,FYN,CD14,LY96,TLR4,CLDN1,WAS,HCLS1,TUBA8
KEGG_GLIOMA	-0.301449	-0.818345	0.802671	1	65	65	PRKCG,CAMK2A,CAMK2B,CCND1,EGFR,PIK3R2,MDM2,HRAS,E2F1,IGF1R,SHC2,PDGFB,CALML6,MAPK3,GRB2,BRAF,CALM3,CDKN1A,TGFA,MAP2K2,EGF,AKT1,CDK4,NRAS,PDGFA,AKT2,CALM1,SHC3,PLCG1,CAMK2G,TP53,CALM2,PIK3CA,RAF1,MAP2K1,CALML3,ARAF,PIK3CB,CALML5,E2F3,MTOR,SHC1,CDKN2A,PIK3R3,KRAS,MAPK1,SOS2,PTEN,PDGFRB,SHC4,SOS1,RB1,E2F2,PDGFRA,CDK6,CAMK2D,PIK3R1,PRKCA,AKT3,PLCG2,PIK3R5,PIK3CD,IGF1,PIK3CG,PRKCB
KEGG_GLYCEROPHOSPHOLIPID_METABOLISM	-0.340942	-0.922974	0.627365	1	77	67	PLA2G12B,DGKG,PHOSPHO1,PLA2G2F,PLA2G1B,MBOAT7,ETNK2,PLA2G10,LYPLA1,PTDSS2,PCYT2,CDIPT,DGKE,PLA2G12A,CHPT1,CDS1,CHKA,PCYT1B,CRLS1,PLA2G6,PLA2G5,CDS2,PEMT,PTDSS1,LYPLA2,DGKQ,LPCAT3,GPD1L,LPGAT1,PGS1,LCLAT1,LPCAT1,MBOAT1,GPAT2,GNPAT,DGKZ,AGPAT2,TAZ,AGPAT3,GPD2,ETNK1,PLA2G2C,MBOAT2,PLA2G15,PCYT1A,DGKI,LPCAT4,DGKD,PLA2G3,CHKB,PLD2,LCAT,AGPAT4,GPAM,ACHE,JMJD7-PLA2G4B,LPCAT2,DGKH,DGKA,PLD1,DGKB,PLA2G2A,…
KEGG_O_GLYCAN_BIOSYNTHESIS	0.354709	0.880527	0.638889	1	30	26	GALNT8,GALNT4,GALNT13,B3GNT6,GALNTL5,GALNTL6,ST3GAL1,GCNT4,GALNT14,GALNT6,GALNT7,ST6GALNAC1,GALNT11,C1GALT1C1,GCNT1,GALNT1,GALNT2,GALNT10,GALNT3,ST3GAL2,B4GALT5,GALNT5,WBSCR17,C1GALT1,GALNT12,GCNT3
KEGG_ONE_CARBON_POOL_BY_FOLATE	-0.210932	-0.448327	0.993355	1	17	16	FTCD,DHFR,SHMT2,MTHFS,MTHFD2L,ATIC,MTHFD1,MTFMT,MTHFD2,TYMS,GART,AMT,MTR,MTHFD1L,MTHFR,ALDH1L1
KEGG_N_GLYCAN_BIOSYNTHESIS	0.174741	0.491037	1	1	46	46	MGAT5B,ALG8,DPM3,DPM2,RPN2,ALG3,RPN1,B4GALT2,ALG1,DAD1,DPM1,ALG10B,TUSC3,DOLPP1,MAN1B1,GANAB,FUT8,MOGS,DPAGT1,STT3B,DDOST,MGAT4A,ALG14,RFT1,ALG5,ALG6,ALG12,B4GALT3,STT3A,ALG2,ALG9,MAN1C1,ALG13,ALG10,MGAT4B,MAN2A2,MAN2A1,MAN1A2,ALG11,MGAT5,MGAT2,MAN1A1,B4GALT1,MGAT1,MGAT3,ST6GAL1
KEGG_NUCLEOTIDE_EXCISION_REPAIR	0.243588	0.674044	0.979228	1	44	44	POLD2,POLE4,CETN2,GTF2H2,MNAT1,GTF2H5,RPA3,ERCC2,RFC5,LIG1,PCNA,POLD3,RAD23A,ERCC1,CDK7,POLD4,DDB1,RFC2,POLE,RBX1,GTF2H4,POLE2,POLD1,CCNH,RFC4,ERCC4,ERCC3,CUL4A,RFC3,POLE3,RPA1,CUL4B,RAD23B,ERCC8,GTF2H3,XPA,RPA2,RFC1,DDB2,ERCC5,GTF2H1,XPC,ERCC6,RPA4
KEGG_NOTCH_SIGNALING_PATHWAY	-0.300122	-0.758474	0.858877	1	47	43	DLL3,HES5,LFNG,KAT2A,PSENEN,RFNG,DTX3,HES1,NCOR2,PSEN2,MAML3,CTBP1,HDAC1,DVL3,DVL2,HDAC2,JAG2,NOTCH3,NCSTN,NUMBL,APH1A,DLL4,CIR1,PSEN1,JAG1,SNW1,CREBBP,RBPJ,DTX2,MAML1,CTBP2,ADAM17,NOTCH2,NOTCH4,DTX4,DLL1,NOTCH1,DTX3L,DTX1,KAT2B,MAML2,MFNG,PTCRA
KEGG_NON_SMALL_CELL_LUNG_CANCER	-0.349144	-0.923974	0.604006	1	54	54	PRKCG,RXRG,CCND1,EGFR,PIK3R2,HRAS,E2F1,BAD,MAPK3,GRB2,BRAF,TGFA,MAP2K2,EGF,AKT1,CDK4,ERBB2,NRAS,PDPK1,AKT2,PLCG1,TP53,RXRB,FHIT,CASP9,PIK3CA,RAF1,MAP2K1,RXRA,ARAF,PIK3CB,E2F3,CDKN2A,PIK3R3,KRAS,MAPK1,SOS2,FOXO3,RASSF1,SOS1,RB1,E2F2,STK4,CDK6,PIK3R1,PRKCA,AKT3,RARB,PLCG2,RASSF5,PIK3R5,PIK3CD,PIK3CG,PRKCB
KEGG_NITROGEN_METABOLISM	0.326055	0.784711	0.803191	1	23	22	GLS2,CA7,HAL,CA14,CA3,CA9,CA12,CPS1,CA8,GLUD1,CA2,GLUD2,ASNS,CTH,GLUL,CA5B,AMT,CA13,GLS,CA6,CA4,CA1
KEGG_NICOTINATE_AND_NICOTINAMIDE_METABOLISM	-0.385393	-0.8586	0.703125	1	24	22	NT5C1A,NMNAT2,QPRT,NT5M,NT5C,NMNAT3,NUDT12,ENPP1,NNT,NADSYN1,PNP,NMNAT1,NADK,AOX1,ENPP3,NAMPT,NT5C2,NNMT,BST1,NT5E,NT5C1B,CD38
KEGG_NEUROTROPHIN_SIGNALING_PATHWAY	-0.268458	-0.789308	0.926174	1	126	123	NTRK1,CAMK2A,BDNF,NTF3,IRS4,CAMK2B,PIK3R2,NTRK3,NGF,RPS6KA6,MAPK12,FRS2,HRAS,BCL2,SHC2,BAD,CALML6,MAPK3,IRS1,ARHGDIA,YWHAZ,GRB2,YWHAE,SH2B1,BRAF,CALM3,IKBKB,MAPK13,MAP2K2,YWHAG,YWHAQ,PRKCD,MAPK10,AKT1,MAGED1,YWHAB,BAX,NRAS,TP73,GAB1,GSK3B,PDPK1,MAP2K7,AKT2,CALM1,IRS2,SHC3,MAPK9,PLCG1,MAPK8,PRDM4,RAC1,SORT1,NFKBIB,ATF4,PTPN11,SH2B2,RELA,CAMK2G,TP53,CALM2,MAP2K5,MAPK7,PIK3CA,RAF1,MAPKAPK2,MAP2K1,CR…
KEGG_MTOR_SIGNALING_PATHWAY	0.314973	0.902946	0.659824	1	52	51	INS,PIK3R2,EIF4EBP1,RPS6KA6,EIF4E1B,ULK2,MLST8,ULK1,MAPK3,RPTOR,CAB39L,ULK3,BRAF,RPS6KB2,VEGFA,AKT1,EIF4E,TSC2,RPS6KB1,STK11,DDIT4,PDPK1,RHEB,AKT2,PGF,VEGFB,RPS6,PIK3CA,EIF4B,EIF4E2,STRADA,PIK3CB,MTOR,PRKAA2,TSC1,PIK3R3,MAPK1,RICTOR,RPS6KA1,VEGFC,HIF1A,CAB39,RPS6KA2,PRKAA1,PIK3R1,RPS6KA3,AKT3,PIK3R5,PIK3CD,IGF1,PIK3CG
KEGG_MISMATCH_REPAIR	-0.200387	-0.444204	0.995208	1	23	23	POLD2,RPA3,RFC5,LIG1,PCNA,POLD3,POLD4,RFC2,MSH3,SSBP1,POLD1,MSH2,PMS2,RFC4,RFC3,MLH1,MSH6,RPA1,RPA2,EXO1,RFC1,MLH3,RPA4
KEGG_MELANOMA	0.275223	0.824064	0.874608	1	71	68	FGF4,FGF12,FGF19,FGF17,FGF11,FGF9,FGFR1,CCND1,EGFR,PIK3R2,CDH1,MDM2,FGF5,HRAS,E2F1,IGF1R,FGF3,BAD,PDGFB,MAPK3,BRAF,CDKN1A,MAP2K2,FGF13,EGF,AKT1,CDK4,NRAS,PDGFA,AKT2,MET,FGF10,TP53,PIK3CA,RAF1,MAP2K1,ARAF,PIK3CB,E2F3,CDKN2A,FGF16,PIK3R3,KRAS,MAPK1,FGF14,PTEN,PDGFRB,FGF18,RB1,PDGFC,E2F2,PDGFD,FGF1,PDGFRA,CDK6,PIK3R1,MITF,FGF2,AKT3,HGF,FGF21,FGF7,FGF22,PIK3R5,PIK3CD,IGF1,PIK3CG,FGF20
KEGG_MAPK_SIGNALING_PATHWAY	0.240163	0.847378	0.968421	1	267	254	CACNA1S,FGF4,CACNG5,PRKCG,CACNG7,CACNA1B,CACNG6,PLA2G12B,FGF12,FGF19,NTRK1,FGF17,CACNG1,CACNA1H,FGF11,CACNA1E,BDNF,FGF9,DUSP9,FGFR1,CACNB2,FGFR3,NTF3,CACNA2D2,HSPB1,CACNG4,EGFR,PLA2G2F,PLA2G1B,MAPK8IP1,MAPT,MAPK8IP2,PTPRR,NGF,NFATC4,RAC3,HSPA1A,RPS6KA6,MAPK12,HSPA2,FGF5,HRAS,CACNB3,ARRB1,HSPA1B,PLA2G10,FLNB,DDIT3,NLK,CACNA1I,PLA2G12A,FGF3,DUSP14,DUSP5,PAK1,PDGFB,ECSIT,PPP5C,MAPK3,FGFR4,GRB2,PLA2G…
KEGG_LYSINE_DEGRADATION	0.178849	0.482292	1	1	44	38	PIPOX,OGDHL,AADAT,ALDH3A2,GCDH,ALDH7A1,PLOD1,ECHS1,PLOD3,EHMT2,ACAT2,SUV39H1,ACAT1,SETD1A,SETD1B,ALDH9A1,AASDHPPT,SETMAR,OGDH,EHMT1,HADH,PLOD2,HADHA,DOT1L,SETDB1,SETD7,SETD2,TMLHE,DLST,AASDH,NSD1,SUV39H2,ALDH1B1,EHHADH,SETDB2,ALDH2,AASS,BBOX1
KEGG_LONG_TERM_DEPRESSION	-0.268696	-0.73474	0.94152	1	70	66	GRID2,PRKCG,GRIA1,PLA2G12B,GNAO1,GRIA3,GRIA2,PLA2G2F,PLA2G1B,GNAS,CRHR1,HRAS,IGF1R,NOS1,PLA2G10,PPP2R1A,PLA2G12A,GNAZ,MAPK3,PLA2G6,BRAF,PLA2G5,MAP2K2,PPP2CA,NRAS,RYR1,GNA11,PLCB3,ITPR1,PPP1R17,ITPR2,RAF1,MAP2K1,PLCB4,ITPR3,ARAF,PLA2G2C,PRKG1,PLCB1,GNAQ,KRAS,GNA13,PPP2CB,MAPK1,PPP2R1B,GNA12,PLA2G3,GNAI1,PRKG2,GNAI2,GUCY1B3,CACNA1A,GUCY1A2,JMJD7-PLA2G4B,GUCY1A3,PRKCA,CRH,PLA2G2A,PLA2G4B,PLCB2,PLA2G…
KEGG_LINOLEIC_ACID_METABOLISM	-0.390263	-0.910597	0.597087	1	29	26	CYP2C9,PLA2G12B,CYP2E1,CYP2C8,PLA2G2F,PLA2G1B,CYP2J2,PLA2G10,ALOX15,PLA2G12A,AKR1B10,PLA2G6,PLA2G5,PLA2G2C,PLA2G3,CYP2C18,CYP3A4,CYP3A5,JMJD7-PLA2G4B,PLA2G2A,PLA2G4B,PLA2G4A,CYP3A7,PLA2G4E,CYP3A43,PLA2G2D
KEGG_INSULIN_SIGNALING_PATHWAY	0.259339	0.860564	0.861953	1	137	136	INS,G6PC,GCK,PPP1R3A,GYS2,PYGM,IRS4,PIK3R2,PTPN1,EIF4EBP1,FBP1,EIF4E1B,PPP1R3D,HRAS,HK2,FASN,SHC2,PHKA1,CBLC,PRKAG3,FBP2,PCK2,SREBF1,BAD,PPP1R3C,PRKAR1B,PHKG2,CALML6,ACACA,MAPK3,FLOT1,RPTOR,IRS1,GRB2,PPP1CA,BRAF,CALM3,PRKAG1,PRKAR1A,IKBKB,RPS6KB2,MAP2K2,FLOT2,MAPK10,AKT1,HK1,PRKAB1,PCK1,GYS1,PYGB,ELK1,PRKAR2B,NRAS,PRKACA,EIF4E,TSC2,RPS6KB1,INSR,GSK3B,PDPK1,RHEB,AKT2,CALM1,IRS2,PRKCZ,SHC3,EXOC7,PH…
KEGG_INOSITOL_PHOSPHATE_METABOLISM	-0.331347	-0.868072	0.704478	1	54	53	ITPKA,PLCD4,ISYNA1,PIP4K2C,MIOX,CDIPT,ITPK1,INPP5J,TPI1,OCRL,SYNJ2,INPP4B,MINPP1,PLCD3,INPPL1,PIP5K1C,IMPA1,ALDH6A1,PLCG1,PLCB3,PI4KA,PIK3C3,INPP5K,PIP4K2B,PIK3CA,INPP5E,INPP5A,PLCB4,IPPK,PIP5K1A,PLCE1,PIK3CB,PIK3C2A,PI4KB,PLCB1,PIK3C2G,PLCD1,PTEN,SYNJ1,IPMK,IMPA2,PIK3C2B,INPP4A,PIKFYVE,ITPKB,INPP1,INPP5B,PIP4K2A,PIP5K1B,PLCG2,PLCB2,PIK3CD,PIK3CG
KEGG_HOMOLOGOUS_RECOMBINATION	-0.200415	-0.462919	0.998363	1	28	26	POLD2,EME1,RAD54B,RAD51C,RPA3,BLM,POLD3,POLD4,RAD51D,RAD50,RAD51,SSBP1,XRCC2,POLD1,RAD52,TOP3A,XRCC3,RPA1,RAD54L,NBN,MUS81,RPA2,RAD51B,BRCA2,TOP3B,RPA4
KEGG_HEDGEHOG_SIGNALING_PATHWAY	0.301945	0.854202	0.708683	1	56	50	IHH,SHH,WNT16,BMP5,WNT3A,WNT8B,ZIC2,HHIP,BMP7,WNT7B,LRP2,WNT4,WNT9A,CSNK1D,CSNK1G3,BMP8B,BMP8A,PRKACA,GSK3B,BTRC,STK36,SMO,WNT10B,FBXW11,GLI3,CSNK1A1,CSNK1G2,CSNK1G1,WNT2B,PRKACB,SUFU,WNT5B,WNT6,RAB23,WNT11,BMP4,BMP2,PRKX,GAS1,WNT5A,PTCH1,PTCH2,WNT2,GLI2,BMP6,WNT7A,GLI1,DHH,WNT10A,WNT9B
KEGG_GNRH_SIGNALING_PATHWAY	-0.240868	-0.687427	0.985673	1	101	98	CACNA1S,CGA,PLA2G12B,ADCY8,CAMK2A,CAMK2B,EGFR,PLA2G2F,LHB,PLA2G1B,MAPK12,ADCY1,GNAS,HRAS,PLA2G10,PLA2G12A,SRC,CALML6,MAPK3,GRB2,PLA2G6,CALM3,GNRH2,PLA2G5,MAPK13,ADCY9,MAP2K2,PRKCD,MAPK10,ADCY6,ELK1,NRAS,PRKACA,MAP2K7,CALM1,CACNA1F,GNA11,MAPK9,MAPK8,PLCB3,ITPR1,ATF4,CAMK2G,CALM2,ITPR2,MAP2K4,MAPK7,RAF1,MAP2K1,PLCB4,ITPR3,CALML3,PLA2G2C,CDC42,CALML5,PLCB1,MAP2K3,GNAQ,KRAS,MAPK1,PRKACB,MAPK11,ADCY5,…
KEGG_GLYCOSAMINOGLYCAN_DEGRADATION	-0.32267	-0.713527	0.85596	1	21	20	HYAL4,HPSE2,GUSB,HGSNAT,HYAL3,IDUA,NAGLU,GALNS,SGSH,GNS,HEXA,HYAL2,GLB1,IDS,HEXB,HYAL1,ARSB,HS3ST3A1,HS3ST3B1,HPSE
KEGG_GLYCOSAMINOGLYCAN_BIOSYNTHESIS_HEPARAN_SULFATE	0.370745	0.930422	0.563536	1	26	26	NDST3,HS3ST5,B3GAT2,B3GAT1,NDST4,HS6ST3,B3GAT3,EXTL1,B3GALT6,XYLT2,B4GALT7,HS6ST1,GLCE,XYLT1,EXTL2,EXT2,HS2ST1,EXT1,EXTL3,NDST1,HS6ST2,HS3ST2,NDST2,HS3ST3A1,HS3ST1,HS3ST3B1
KEGG_GLYCOSAMINOGLYCAN_BIOSYNTHESIS_CHONDROITIN_SULFATE	-0.30661	-0.674986	0.908046	1	22	20	B3GAT2,B3GAT1,B3GAT3,CHPF,B3GALT6,XYLT2,B4GALT7,CHST14,XYLT1,CHST15,UST,CHST7,CHSY3,CHSY1,CSGALNACT2,CHST3,CSGALNACT1,CHST11,DSE,CHST13
KEGG_GLYCINE_SERINE_AND_THREONINE_METABOLISM	0.350531	0.888688	0.63587	1	31	29	GLDC,PIPOX,ALAS2,AOC2,GNMT,GAMT,PHGDH,GCAT,MAOA,AGXT2,CHDH,SHMT2,SRR,PSPH,CTH,CBS,DLD,GATM,SARDH,AMT,ALAS1,GLYCTK,MAOB,SDS,PSAT1,DMGDH,AOC3,AGXT,BHMT
KEGG_GLYCEROLIPID_METABOLISM	-0.386	-0.9618	0.5168	1	49	39	LIPC,DGKG,PNLIPRP2,AWAT2,ALDH3A2,DGKE,ALDH7A1,MGLL,DGKQ,LCLAT1,MBOAT1,GPAT2,ALDH9A1,DGKZ,DGAT2,AGK,AGPAT2,AGPAT3,AKR1A1,MBOAT2,DGKI,DGKD,ALDH1B1,GLYCTK,GLA,GK,AGPAT4,PNPLA3,CEL,GPAM,ALDH2,AKR1B1,DGKH,DGKA,DGKB,LIPF,LPL,LIPG,PNLIP
FDR, false discovery rate
