# Supplementary material for: Identification of Pathway-Based Biomarkers with Crosstalk Analysis for Overall Survival Risk Prediction in Breast Cancer
Source: Front Genet. 2021 Oct 21;12:689715. doi: 10.3389/fgene.2021.689715 (PMC8566719; doi:10.3389/fgene.2021.689715)
Supplement: Supplementary file 13 [file Table1.XLSX]

## Sheet: Sheet1
Table S1| Pathway identifiers and their corresponding genes used in the current study.
Pathway Identifier	Functional summary	Genes
GO_T_CELL_ACTIVATION_INVOLVED_IN_IMMUNE_RESPONSE	GO_T_CELL_ACTIVATION_INVOLVED_IN_IMMUNE_RESPONSE	APBB1IP;ATP7A;BATF;BCL3;CD1C;CD86;CLEC4D;CLEC4E;EIF2AK4;EOMES;F2RL1;FCER1G;FOXP1;GATA3;HMGB1;ICAM1;IFNA1;IFNA10;IFNA13;IFNA14;IFNA16;IFNA17;IFNA2;IFNA21;IFNA4;IFNA5;IFNA6;IFNA7;IFNA8;IFNB1;IFNE;IFNG;IFNK;IFNW1;IL12B;IL18R1;IL4;IL6;IRF4;ITGAL;LCP1;LEF1;LILRB1;LY9;PSEN1;PTGER4;RAB27A;RC3H1;RC3H2;RELB;RORA;RORC;RPS6;SEMA4A;SLAMF6;SLC11A1;STAT6;TNFSF18;TSC1;ZFPM1
LV309	GO_POSITIVE_REGULATION_OF_HEMOPOIESIS - (GO_POSITIVE_REGULATION_OF_HEMOPOIESIS ∩ GO_ALPHA_AMINO_ACID_METABOLIC_PROCESS)	ACIN1;ACVR1B;ACVR2A;ADA;ADAM8;AGER;ANKRD54;ANXA1;AP3B1;AP3D1;ARNT;ATP11C;ATP6AP1;ATXN1L;AXL;BAD;BTK;C1orf177;C20orf123;CA2;CALCA;CASP8;CCL19;CCL5;CCR1;CD101;CD27;CD46;CD74;CD80;CD83;CD86;CREB1;CSF1;CSF1R;CSF3;CTNNBIP1;EGR3;ETS1;FADD;FES;FLT3LG;FOS;FOXC1;FOXO3;FOXP3;GAS6;GATA1;GATA2;GATA3;GLI2;GLI3;GNAS;GPR68;HAX1;HCLS1;HIF1A;HLA-G;HLX;HMGB1;HMGB2;HOXA5;ID2;IFNG;IHH;IL12A;IL12B;IL12RB1;IL15;IL17A;…
LV390	GO_LEUKOCYTE_ACTIVATION - (GO_LEUKOCYTE_ACTIVATION ∩ GO_POSITIVE_REGULATION_OF_MYOTUBE_DIFFERENTIATION)	ABL1;ADA;ADAM10;ADAM17;ADAM9;AICDA;AIF1;AIRE;AKAP17A;AMICA1;ANXA1;ANXA3;APBB1IP;ATG5;ATM;ATP11C;ATP7A;AXL;AZI2;AZU1;B2M;BAK1;BANK1;BATF;BATF2;BATF3;BAX;BCL11B;BCL3;BCL6;BLNK;BMX;BRAF;BST2;BTK;BTN3A1;C1orf177;CADM1;CAMK4;CARD11;CASP8;CBFB;CCL19;CCL21;CCL3;CCL5;CCND3;CCR7;CD151;CD180;CD1C;CD1D;CD2;CD244;CD276;CD28;CD3D;CD3E;CD3G;CD4;CD40;CD40LG;CD6;CD7;CD74;CD79A;CD79B;CD80;CD86;CD8A;CD8B;CD93;CDH1…
LV791	GO_IMMUNE_SYSTEM_PROCESS - (GO_IMMUNE_SYSTEM_PROCESS ∩ GO_REGULATION_OF_PHOSPHATIDYLINOSITOL_3_KINASE_SIGNALING)	ABCB1;ABCB4;ABCB5;ABCB9;ABCC9;ABCF3;ABI1;ABL1;ABL2;ACE;ACIN1;ACP5;ACTB;ACTG1;ACTN1;ACTR1A;ACTR1B;ACTR2;ACTR3;ADA;ADAM10;ADAM15;ADAM17;ADAM8;ADAM9;ADAMDEC1;ADAMTS13;ADAR;ADARB1;ADD1;ADD2;ADM;ADSS;ADSSL1;AGBL4;AGBL5;AGER;AGPAT5;AHCY;AHSP;AICDA;AIF1;AIM2;AIMP1;AIRE;AKAP17A;AKAP8;AKIRIN2;ALAS2;ALCAM;AMICA1;AMPD3;ANG;ANGPT2;ANGPT4;ANKHD1;ANKRD17;ANLN;ANO6;ANXA1;ANXA2;ANXA3;AP1B1;AP1G1;AP1M1;AP1M2;AP1S…
LV842	GO_NEGATIVE_REGULATION_OF_CELL_DEVELOPMENT ∩ GO_REGULATION_OF_CELL_ACTIVATION	APOE;BCL2;BMP4;CAV1;CCR2;CTNNB1;DTX1;EPB49;F2;GAL;GLI3;GNRH1;HES1;ID2;IGF1;IL1B;LGALS1;LILRB1;PTGER3;SFRP1;SHH;SOX11;STAP1;TGFB1;THY1;WNT3A;WNT5A
LV1052	GO_REGULATION_OF_TUMOR_NECROSIS_FACTOR_SUPERFAMILY_CYTOKINE_PRODUCTION - (GO_REGULATION_OF_TUMOR_NECROSIS_FACTOR_SUPERFAMILY_CYTOKINE_PRODUCTION ∩ GO_NEGATIVE_REGULATION_OF_BONE_RESORPTION)	ACP5;ADAM8;ADIPOQ;ANGPT1;ARFGEF2;ARHGEF2;ARRB2;AXL;AZU1;BCL3;BPI;C19orf29;CARD9;CCL19;CCL2;CCL3;CCR2;CD14;CD2;CD274;CD34;CD36;CD86;CHRNA7;CIDEA;CLU;CYBA;ERRFI1;FADD;FCER1G;FOXP1;FOXP3;GAS6;GHRL;GHSR;GPNMB;GPR77;GSTP1;HAVCR2;HDAC2;HLA-E;HMGB1;HSF1;HSPB1;IFNG;IL10;IL12B;IL23A;IRAK3;ISL1;JAK2;LBP;LGALS9;LILRB1;LTF;LY96;MAPKAPK2;MAVS;MC1R;NCL;NFATC4;NFKBIL1;NLRC3;NOD1;NOD2;NR1H4;ORM1;PF4;PIK3R1;POMC;…
LV1430	GO_REGULATION_OF_MAPK_CASCADE - (GO_REGULATION_OF_MAPK_CASCADE ∩ GO_POSITIVE_REGULATION_OF_MYOTUBE_DIFFERENTIATION)	ABCA7;ABL1;ADAM8;ADAM9;ADCYAP1;ADIPOQ;ADORA1;ADORA2B;ADRA1A;ADRA1B;ADRA2A;ADRA2B;ADRA2C;ADRB2;ADRB3;AIDA;AKT1;ALK;ALOX12B;ALOX15;AMBP;ANGPT1;ANKRD6;APIP;APOE;ARHGAP8;ARHGEF5;ARL6IP5;ARRB1;ARRB2;ASH1L;ATF3;ATP6AP1;ATP6AP2;AVPI1;AXIN1;BANK1;BIRC7;BMP1;BMP10;BMP15;BMP2;BMP3;BMP4;BMP5;BMP6;BMP7;BMP8A;BMP8B;BMPER;BRAF;C17orf87;C19orf10;C1QL4;C1QTNF1;C1QTNF2;C21orf7;C3;C3orf33;C5;C5AR1;CAMK2D;CARD9;CAR…
LV2117	GO_FOREBRAIN_MORPHOGENESIS - (GO_FOREBRAIN_MORPHOGENESIS ∩ GO_REGULATION_OF_HYDROLASE_ACTIVITY)	DUOX2;GDF7;GSX2;HESX1;HHEX;OTX1;PROP1;PTEN;SLIT1;SMO
LV2238	GO_REGULATION_OF_MAPK_CASCADE - (GO_REGULATION_OF_MAPK_CASCADE ∩ GO_PINOCYTOSIS)	ABCA7;ABL1;ADAM8;ADAM9;ADCYAP1;ADIPOQ;ADORA1;ADORA2B;ADRA1A;ADRA1B;ADRA2A;ADRA2B;ADRA2C;ADRB2;ADRB3;AIDA;AKT1;ALK;ALOX12B;ALOX15;AMBP;ANGPT1;ANKRD6;APIP;APOE;ARHGAP8;ARHGEF5;ARL6IP5;ARRB1;ARRB2;ASH1L;ATF3;ATP6AP1;ATP6AP2;AVPI1;AXIN1;BANK1;BIRC7;BMP1;BMP10;BMP15;BMP2;BMP3;BMP4;BMP5;BMP6;BMP7;BMP8A;BMP8B;BMPER;BRAF;C17orf87;C19orf10;C1QL4;C1QTNF1;C1QTNF2;C21orf7;C3;C3orf33;C5;C5AR1;CAMK2D;CARD9;CAR…
LV2552	GO_ALPHA_AMINO_ACID_BIOSYNTHETIC_PROCESS - (GO_ALPHA_AMINO_ACID_BIOSYNTHETIC_PROCESS ∩ GO_REGULATION_OF_MAPK_CASCADE)	AASDHPPT;ADI1;AGXT;AGXT2;AHCY;ALDH18A1;ALDH4A1;ASL;ASNS;ASNSD1;ASS1;ATIC;ATPIF1;BHMT;BHMT2;CAD;CARNS1;CBS;CPS1;CTH;DHFR;DHFRL1;DHFRP1;DHPS;EIF2B1;EIF2B2;EIF2B4;ENOPH1;FPGS;GAMT;GART;GATM;GCH1;GGT1;GLS;GLS2;GLUD1;GLUD2;GLUL;GOT1;GOT1L1;GOT2;LGSN;MRI1;MTAP;MTHFD1;MTHFD1L;MTHFD2;MTHFD2L;MTHFS;MTR;MTRR;NAGS;NOXRED1;OAT;OTC;PADI1;PADI2;PADI3;PADI4;PADI6;PAH;PHGDH;PLOD1;PSAT1;PSPH;PYCR1;PYCR2;PYCRL;SEP…
LV2600	GO_NEGATIVE_REGULATION_OF_ERK1_AND_ERK2_CASCADE - (GO_NEGATIVE_REGULATION_OF_ERK1_AND_ERK2_CASCADE ∩ GO_REGULATION_OF_OSTEOCLAST_DIFFERENTIATION)	ABL1;ADIPOQ;ARRB1;ATF3;C1QL4;C3orf33;CAV1;CNKSR3;CRYBA1;CSK;DAB2IP;DLG1;DUSP1;DUSP26;DUSP3;DUSP6;ERRFI1;EZR;FBLN1;FLCN;GBP1;GPER;GSTP1;ITGB1BP1;KLF4;LIF;LMO3;LYN;NDRG2;NLRP12;NLRP6;PHB;PIN1;PTEN;PTPN1;PTPN2;PTPRR;RANBP9;RAPGEF1;RGS14;RPS6KA6;SLC9A3R1;SPRY1;SPRY2;SPRY4;SYNJ2BP;TBC1D10C;TIMP3;TNIP1;VRK3;WNK2
LV3213	GO_REGULATION_OF_CELLULAR_RESPONSE_TO_GROWTH_FACTOR_STIMULUS - (GO_REGULATION_OF_CELLULAR_RESPONSE_TO_GROWTH_FACTOR_STIMULUS ∩ GO_REGULATION_OF_MEIOTIC_NUCLEAR_DIVISION)	ABL1;ACVR2A;ACVRL1;ADAM17;ADAMTS12;ADAMTS3;ADAMTSL2;AGT;AGTR2;ARNT;ASPN;BAMBI;BCL9;BCL9L;BMP4;BMPER;BMPR2;C10orf54;C18orf1;C5orf13;CASK;CAV1;CAV2;CAV3;CCBE1;CD109;CD63;CDKN1C;CDKN2B;CER1;CHRD;CHRDL1;CHST11;CIDEA;CITED1;CITED2;CRB2;CTDSPL2;CTNNB1;CXCL13;CYR61;DAB2;DAB2IP;DAND5;DCN;DKK1;DKK3;DLL1;DMD;DNM2;DOK5;DSTYK;DUSP6;EID2;ENG;FAM20C;FAM89B;FBN1;FBN2;FBN3;FBXL15;FGF1;FGF10;FGF16;FGF18;FGF2;FGF4…
LV3312	GO_POSITIVE_REGULATION_OF_HEMOPOIESIS - (GO_POSITIVE_REGULATION_OF_HEMOPOIESIS ∩ GO_REGULATION_OF_T_HELPER_CELL_DIFFERENTIATION)	ACIN1;ACVR1B;ACVR2A;ADA;ADAM8;AGER;ANKRD54;AP3B1;AP3D1;ARNT;ATP11C;ATP6AP1;ATXN1L;AXL;BAD;BTK;C1orf177;C20orf123;CA2;CALCA;CASP8;CCL5;CCR1;CD101;CD27;CD46;CD74;CD83;CREB1;CSF1;CSF1R;CSF3;CTNNBIP1;EGR3;ETS1;FADD;FES;FLT3LG;FOS;FOXC1;FOXO3;GAS6;GATA1;GATA2;GATA3;GLI2;GLI3;GNAS;GPR68;HAX1;HCLS1;HIF1A;HLA-G;HMGB1;HMGB2;HOXA5;ID2;IFNG;IHH;IL12A;IL15;IL17A;IL1B;IL1RL2;IL2;IL20;IL2RA;IL3;IL34;IL36B;IL5;…
LV4221	GO_LEUKOCYTE_ACTIVATION - (GO_LEUKOCYTE_ACTIVATION ∩ GO_REGULATION_OF_MEIOTIC_NUCLEAR_DIVISION)	ABL1;ADA;ADAM10;ADAM17;ADAM9;AICDA;AIF1;AIRE;AKAP17A;AMICA1;ANXA1;ANXA3;APBB1IP;ATG5;ATM;ATP11C;ATP7A;AXL;AZI2;AZU1;B2M;BAK1;BANK1;BATF;BATF2;BATF3;BAX;BCL11B;BCL2;BCL3;BCL6;BLNK;BMX;BRAF;BST2;BTK;BTN3A1;C1orf177;CADM1;CAMK4;CARD11;CASP8;CBFB;CCL19;CCL21;CCL3;CCL5;CCND3;CCR7;CD151;CD180;CD1C;CD1D;CD2;CD244;CD276;CD28;CD3D;CD3E;CD3G;CD4;CD40;CD40LG;CD6;CD7;CD74;CD79A;CD79B;CD80;CD86;CD8A;CD8B;CD93…
LV4248	GO_IRE1_MEDIATED_UNFOLDED_PROTEIN_RESPONSE - (GO_IRE1_MEDIATED_UNFOLDED_PROTEIN_RESPONSE ∩ GO_CELLULAR_RESPONSE_TO_BIOTIC_STIMULUS)	ACADVL;ADD1;ARFGAP1;ASNA1;ATP6V0D1;C19orf10;CTDSP2;CUL7;CXXC1;DCTN1;DDX11;DNAJB11;DNAJB9;DNAJC3;EDEM1;ERN1;EXTL3;FKBP14;GFPT1;GOSR2;GSK3A;HDGF;HYOU1;KDELR3;KLHDC3;LMNA;PDIA5;PDIA6;PLA2G4B;PPP2R5B;PREB;PTPN1;SEC31A;SEC61A1;SEC61A2;SEC61B;SEC61G;SEC62;SEC63;SERP1;SHC1;SRPR;SRPRB;SSR1;SULT1A3;SYVN1;TATDN2;TLN1;TPP1;TSPYL2;WIPI1;YIF1A;ZBTB17
LV4308	GO_OSTEOBLAST_DIFFERENTIATION - (GO_OSTEOBLAST_DIFFERENTIATION ∩ GO_POSITIVE_REGULATION_OF_HEMOPOIESIS)	ACHE;ADAR;AKT1;ALPL;AMELX;ASF1A;ATP5B;BCAP29;BGLAP;BMP2;BMP3;BMP4;BMP6;CAT;CBFB;CCDC47;CCL3;CHRD;CLEC5A;CLTC;COL1A1;COL6A1;CREB3L1;CYP24A1;CYR61;DDX21;DHX9;DLX5;DNAJC13;EPHA2;ERH;ESR1;FASN;FBL;FGF9;FHL2;FIGNL1;FZD1;GABBR1;GDF10;GDF2;GJA1;GLI1;GNB2L1;GPNMB;GTPBP4;HDAC4;HIRA;HNRNPC;HNRNPU;HOXA2;HSD17B4;HSPE1;IARS;IBSP;IFT80;IGFBP3;IGFBP5;ITGA11;JUNB;JUND;LGR4;LIMD1;LRP5;LRRC17;MEF2C;MEF2D;MEN1;MMP1…
