# Supplementary material for: Identification of Pathway-Based Biomarkers with Crosstalk Analysis for Overall Survival Risk Prediction in Breast Cancer
Source: Front Genet. 2021 Oct 21;12:689715. doi: 10.3389/fgene.2021.689715 (PMC8566719; doi:10.3389/fgene.2021.689715)
Supplement: Supplementary file 14 [file Table8.XLS]

## Sheet: Table S8
Table S8| Detailed information of Reactome Gene Set Enrichment Analysis (GSEA) analysis.
Term	ES	NES	p-val	FDR	Geneset_size	Matched_size	Genes
REACTOME_COSTIMULATION_BY_THE_CD28_FAMILY	-0.7648	-2.07712	0	0	63	61	PIK3R2,TRIB3,PPP2R1A,MLST8,PAK1,SRC,GRB2,ICOSLG,PPP2CA,AKT1,PDPK1,AKT2,PPP2R5A,PPP2R5B,RAC1,PPP2R5D,PIK3CA,MAPKAP1,CDC42,THEM4,PPP2R5E,MTOR,PIK3R3,PPP2R5C,PPP2CB,RICTOR,PPP2R1B,PAK2,YES1,CSK,PTPN6,MAP3K8,TNFRSF14,PIK3R1,MAP3K14,AKT3,FYN,VAV1,LYN,CD86,HLA-DRB1,HLA-DPB1,CD4,HLA-DRB5,HLA-DPA1,PDCD1LG2,HLA-DQA2,HLA-DQA1,CD274,CD80,CD28,LCK,CD3D,CD3E,CD247,CTLA4,GRAP2,PDCD1,CD3G,ICOS,BTLA
REACTOME_GENERATION_OF_SECOND_MESSENGER_MOLECULES	-0.890453	-2.07798	0	0	27	26	PAK1,PLCG1,EVL,VASP,PAK2,ENAH,NCK1,WAS,HLA-DRB1,HLA-DPB1,CD4,HLA-DRB5,LCP2,HLA-DPA1,HLA-DQA2,HLA-DQA1,FYB,LCK,CD3D,LAT,CD3E,CD247,ZAP70,GRAP2,CD3G,ITK
REACTOME_CYTOKINE_SIGNALING_IN_IMMUNE_SYSTEM	-0.596711	-1.88726	0	0	270	242	PRL,GH1,CAMK2A,CAMK2B,PIK3R2,GH2,PTPN1,GAB2,NCAM1,HRAS,FLNB,RAE1,UBE2N,PIN1,EIF4A3,SKP1,MAPK3,PELI3,IRS1,NUP107,MT2A,YWHAZ,GRB2,SH2B1,ISG15,AAAS,PRLR,UBA52,IKBKB,TOLLIP,NUP85,MAP2K2,PRKCD,INPPL1,YWHAB,RBX1,SQSTM1,KPNA2,NRAS,EIF4E,IRF6,GHR,CDK1,NUP37,KPNB1,BTRC,TAB1,IRS2,SUMO1,NUP88,NUP43,NUP62,NUP155,SOCS2,PLCG1,IP6K2,IRF3,SEH1L,NUP35,TNIP2,EIF4G1,IFITM2,KPNA1,RELA,UBE2E1,IFNA21,NUP210,MAP2K4,NUP…
REACTOME_DOWNSTREAM_TCR_SIGNALING	-0.802888	-1.94354	0	0	37	33	PIK3R2,UBE2N,IKBKB,PDPK1,RELA,PIK3CA,PIK3CB,CHUK,IKBKG,BCL10,TRAF6,MAP3K7,PTEN,TAB2,RIPK2,MALT1,NFKBIA,PIK3R1,HLA-DRB1,HLA-DPB1,CD4,HLA-DRB5,HLA-DPA1,HLA-DQA2,HLA-DQA1,CARD11,LCK,CD3D,CD3E,CD247,PRKCQ,CD3G,TRAT1
REACTOME_ADAPTIVE_IMMUNE_SYSTEM	-0.583588	-1.93699	0	0	539	487	ASB5,ASB15,TRIM36,TRIM9,KIF5A,SPSB4,PIK3R2,ASB12,ASB11,WWP1,FBXO2,CDH1,UBE2U,UBE2S,CTSF,PSMD3,ASB4,DYNC1I1,MDM2,KLC3,RAP1GAP,KLC2,ANAPC11,ASB16,SPTBN2,HRAS,UBE2M,AP1M2,SH3GL2,TRIB3,PHLPP1,UBE2C,PSMC5,FBXO27,AP1S1,ASB13,KIF3C,FBXO44,UBE2F,DYNLL2,PPP2R1A,STUB1,UBE2V2,MLST8,PSMD12,AP2S1,CDC34,PSMA7,BAD,UBE2O,AP2B1,AKT1S1,UBE2W,PSMB3,UBE2N,PAK1,KIF22,SRC,PSMD8,SKP1,FBXO17,LRSAM1,KIF3B,PSMB6,DCTN4,PSM…
REACTOME_PD1_SIGNALING	-0.898551	-1.95199	0	0	18	17	CSK,PTPN6,HLA-DRB1,HLA-DPB1,CD4,HLA-DRB5,HLA-DPA1,PDCD1LG2,HLA-DQA2,HLA-DQA1,CD274,LCK,CD3D,CD3E,CD247,PDCD1,CD3G
REACTOME_CHEMOKINE_RECEPTORS_BIND_CHEMOKINES	-0.756901	-1.95607	0	0	57	49	PF4,PPBP,CCR9,CCL16,CXCR1,CCR10,CCR3,CCR6,CCL3L3,CXCL13,CCL28,CXCL6,CXCL16,CXCR4,CXCL12,CX3CL1,CXCL1,CCL3,CX3CR1,CCL11,CCL17,CCL2,CXCL3,CCL22,CCL20,CCR1,CXCL2,CCR7,CCL4,CCL7,CCR8,CCL21,CCR5,CCR4,CXCL11,CCL5,CXCR3,CXCL10,CCL19,CCR2,CXCL5,CXCR6,XCL2,CXCL9,XCL1,CCL25,CXCR5,XCR1,CXCR2
REACTOME_TCR_SIGNALING	-0.804276	-2.07918	0	0	54	50	PIK3R2,UBE2N,PAK1,IKBKB,PDPK1,PLCG1,EVL,RELA,PIK3CA,VASP,PIK3CB,CHUK,IKBKG,BCL10,PAK2,TRAF6,MAP3K7,PTEN,ENAH,TAB2,CSK,RIPK2,MALT1,NFKBIA,NCK1,PIK3R1,PAG1,WAS,HLA-DRB1,HLA-DPB1,CD4,HLA-DRB5,LCP2,HLA-DPA1,HLA-DQA2,HLA-DQA1,CARD11,FYB,LCK,PTPRC,CD3D,LAT,CD3E,CD247,PRKCQ,ZAP70,GRAP2,CD3G,TRAT1,ITK
REACTOME_IMMUNOREGULATORY_INTERACTIONS_BETWEEN_A_LYMPHOID_AND_A_NON_LYMPHOID_CELL	-0.818211	-2.19426	0	0	70	56	CDH1,ULBP2,ULBP1,CD81,PVR,RAET1E,KIR2DL1,ITGB1,CXADR,ULBP3,IFITM1,CD34,KIR2DL3,HLA-C,ICAM2,HLA-A,TYROBP,HLA-B,B2M,CD40,FCGR2B,FCGR3A,ICAM1,HLA-G,HLA-F,ITGAL,HCST,LILRB2,VCAM1,ITGB2,C3,LILRB1,LILRB4,LILRB5,CD8B,ITGB7,CD8A,CD160,CD3D,SELL,CD3E,CD247,KLRC1,CD96,LILRB3,CD40LG,CD3G,ICAM3,CD200R1,LILRA1,CRTAM,CD19,KLRK1,KLRD1,KIR2DL4,CD226
REACTOME_INTERFERON_SIGNALING	-0.623145	-1.86955	0	0.000343137	159	137	CAMK2A,CAMK2B,PTPN1,NCAM1,FLNB,RAE1,UBE2N,PIN1,EIF4A3,MAPK3,NUP107,MT2A,ISG15,AAAS,UBA52,NUP85,PRKCD,KPNA2,EIF4E,IRF6,NUP37,KPNB1,SUMO1,NUP88,NUP43,NUP62,NUP155,PLCG1,IP6K2,IRF3,SEH1L,NUP35,EIF4G1,IFITM2,KPNA1,UBE2E1,IFNA21,NUP210,NUP93,EIF4G3,NUPL2,EIF4E2,POM121,EIF4G2,NUP188,NUP214,RPS27A,PPM1B,NUP205,NUP133,NUP50,KPNA4,EIF4A1,TYK2,CD44,TPR,IFNAR1,RNASEL,RANBP2,NUP153,IFI6,KPNA3,PIAS1,IFI35,PTP…
REACTOME_INTERFERON_GAMMA_SIGNALING	-0.698004	-1.85838	0	0.000374331	63	59	CAMK2A,CAMK2B,PTPN1,NCAM1,MT2A,PRKCD,IRF6,SUMO1,IRF3,CD44,PIAS1,PTPN2,IRF7,IFNGR2,IRF2,PTPN6,JAK1,IRF5,OAS1,IRF9,PML,IFNGR1,CAMK2D,OAS3,SP100,HLA-C,SOCS3,JAK2,HLA-A,OASL,OAS2,HLA-B,B2M,FCGR1A,GBP2,SOCS1,STAT1,IRF1,ICAM1,HLA-G,HLA-F,GBP6,HLA-DRB1,VCAM1,HLA-DPB1,PTAFR,HLA-DRB5,HLA-DPA1,HLA-DQA2,GBP1,IRF8,HLA-DQA1,GBP4,CIITA,GBP5,FCGR1B,IRF4,IFNG,GBP7
REACTOME_SIGNALING_BY_ILS	-0.629364	-1.82643	0	0.000800653	107	102	PIK3R2,GAB2,HRAS,UBE2N,SKP1,MAPK3,PELI3,YWHAZ,GRB2,IKBKB,TOLLIP,MAP2K2,INPPL1,YWHAB,RBX1,SQSTM1,NRAS,CDK1,BTRC,TAB1,TNIP2,RELA,MAP2K4,PIK3CA,RAF1,MAP2K1,IL6ST,CRKL,CRK,PIK3CB,IRAK4,SHC1,CUL1,PIK3R3,CHUK,KRAS,MAPK1,PRKACB,IKBKG,TYK2,STAT5B,TAB3,TRAF6,MAP3K7,YES1,TAB2,SOS1,STAT3,RIPK2,MAP3K3,PELI2,PTPN6,IL1R1,JAK1,MAP2K6,MYD88,NOD2,PELI1,BLNK,CBL,RAPGEF1,IL1RAP,IL1RN,MAP3K8,NFKB2,NOD1,PIK3R1,STAT5A…
REACTOME_PHOSPHORYLATION_OF_CD3_AND_TCR_ZETA_CHAINS	-0.873384	-1.79821	0	0.00195324	16	15	CSK,PAG1,HLA-DRB1,HLA-DPB1,CD4,HLA-DRB5,HLA-DPA1,HLA-DQA2,HLA-DQA1,LCK,PTPRC,CD3D,CD3E,CD247,CD3G
REACTOME_ANTIGEN_PROCESSING_CROSS_PRESENTATION	-0.633986	-1.73442	0	0.00794117	76	71	PSMD3,PSMC5,PSMD12,PSMA7,PSMB3,PSMD8,PSMB6,PSMB5,PSMD11,PSMC3,PSMD4,SEC61G,PSMD9,PSMB7,PSMD10,UBA52,PSMC4,PSMB1,PDIA3,PSMD13,PSMB4,PSMA2,SEC61B,SEC61A1,PSMD14,PSMF1,CALR,PSMC6,PSMA1,SEC61A2,PSMA4,PSMD2,PSMA5,PSMD7,PSMC2,PSMA3,PSMA6,PSMD6,PSMD1,MRC2,ITGB5,PSMB2,RPS27A,PSMC1,PSMD5,PSME1,LNPEP,PSME4,ITGAV,CYBA,PSMB10,PSMB8,HLA-C,HLA-A,PSMA8,HLA-B,B2M,FCGR1A,TAP2,CD36,HLA-G,HLA-F,CD207,NCF4,NCF2,TAP1…
REACTOME_DIABETES_PATHWAYS	0.596848	1.94043	0	0.0080112	133	115	GCG,INS,F2,PLG,PCSK1,IGFBP1,MBOAT4,SNAP25,PCSK2,GH1,IGFBP2,CPE,EXOC2,STX1A,IGF2,KLK3,IGF2BP1,PAPPA2,WFS1,ARFGAP1,SPCS2,EXOSC5,DDIT3,YIF1A,IGFALS,SEC11C,IGFBP5,SRPRB,GSK3A,MBTPS1,IGFBP4,EXOSC6,SERP1,SPCS1,KLHDC3,EXOSC1,ACADVL,PARN,WIPI1,CALR,DDX11,ASNS,MBTPS2,PREB,DCTN1,CUL7,ATP6V0D1,GOSR2,HSPA5,SLC30A5,EXOC3,EXOSC7,PDIA6,EXOSC9,DNAJB11,TATDN2,EXOSC2,CXXC1,PPP2R5B,SEC11A,ADD1,KIF5B,ATF4,VAMP2,HYOU…
REACTOME_METABOLISM_OF_STEROID_HORMONES_AND_VITAMINS_A_AND_D	0.743689	1.91472	0.00276243	0.0102543	35	31	HSD3B2,CYP19A1,CYP17A1,STAR,GC,CYP11A1,HSD3B1,CGA,HSD17B3,LHB,POMC,HSD17B1,LRP2,RBP2,CYP2R1,RDH11,SRD5A1,SRD5A3,LRAT,CLPS,CYP27B1,HSD11B1,CUBN,AKR1B1,STARD4,CYP21A2,LGMN,STARD5,CYP24A1,SRD5A2,PNLIP
REACTOME_IL_2_SIGNALING	-0.687308	-1.71169	0	0.0105229	41	40	PIK3R2,GAB2,HRAS,MAPK3,GRB2,MAP2K2,INPPL1,YWHAB,NRAS,CDK1,PIK3CA,RAF1,MAP2K1,PIK3CB,SHC1,PIK3R3,KRAS,MAPK1,STAT5B,SOS1,PTPN6,JAK1,PIK3R1,STAT5A,IL3RA,SYK,JAK2,PTK2B,CSF2RA,PIK3CD,IL2RB,JAK3,IL2RA,CSF2,CSF2RB,LCK,IL2RG,IL5,IL2,IL5RA
REACTOME_LIPOPROTEIN_METABOLISM	0.777313	1.94357	0	0.0106816	28	25	APOC3,APOA2,APOA5,APOB,APOA1,LIPC,MTTP,ALB,P4HB,SCARB1,AMN,SAR1B,ABCG1,SDC1,BMP1,LDLRAP1,LCAT,PLTP,HSPG2,CUBN,ABCA1,CETP,A2M,APOE,LPL
REACTOME_REGULATION_OF_BETA_CELL_DEVELOPMENT	0.776561	1.96453	0	0.0112157	30	27	INS,NEUROD1,IAPP,GCK,FOXA2,ONECUT1,HNF1A,NEUROG3,INSM1,MAFA,PDX1,NKX6-1,HES1,AKT1,AKT2,FGF10,SLC2A2,HNF4G,NKX2-2,RBPJ,NR5A2,PKLR,HNF1B,AKT3,FOXO1,FOXA3,PAX6
REACTOME_INTERFERON_ALPHA_BETA_SIGNALING	-0.651414	-1.70279	0	0.0120098	64	51	PTPN1,ISG15,IRF6,IP6K2,IRF3,IFITM2,IFNA21,TYK2,IFNAR1,RNASEL,IFI6,IFI35,IRF7,ADAR,IRF2,IFI27,IFITM3,PTPN6,JAK1,IRF5,IFITM1,OAS1,IRF9,USP18,STAT2,IFIT1,OAS3,ISG20,IFNAR2,MX1,PSMB8,HLA-C,SOCS3,HLA-A,MX2,EGR1,OASL,OAS2,IFIT2,HLA-B,IFIT3,GBP2,SOCS1,STAT1,IRF1,HLA-G,HLA-F,XAF1,IFNB1,IRF8,IRF4
REACTOME_IL_3_5_AND_GM_CSF_SIGNALING	-0.669401	-1.69158	0.0015949	0.0133442	43	42	PIK3R2,GAB2,HRAS,YWHAZ,GRB2,INPPL1,PIK3CA,CRKL,CRK,PIK3CB,SHC1,PIK3R3,PRKACB,STAT5B,YES1,SOS1,PTPN6,JAK1,BLNK,CBL,RAPGEF1,PIK3R1,STAT5A,IL3RA,SYK,FYN,JAK2,TEC,HCK,VAV1,LYN,CSF2RA,PIK3CD,IL2RB,JAK3,IL2RA,CSF2,CSF2RB,IL2RG,IL5,IL2,IL5RA
REACTOME_GPVI_MEDIATED_ACTIVATION_CASCADE	-0.707902	-1.69445	0.00150376	0.0134025	31	31	PIK3R2,VAV3,RHOB,AKT1,PDPK1,AKT2,PRKCZ,RAC1,PIK3CA,PIK3CB,CDC42,PIK3R3,COL1A1,RHOA,COL1A2,RHOG,PIK3R1,SYK,AKT3,FYN,PLCG2,FCER1G,PIK3R6,VAV1,LYN,RAC2,PIK3R5,LCP2,PIK3CG,LCK,LAT
REACTOME_ANTIGEN_ACTIVATES_B_CELL_RECEPTOR_LEADING_TO_GENERATION_OF_SECOND_MESSENGERS	-0.727975	-1.68692	0.00165017	0.0141228	29	27	GRB2,CALM3,CALM1,PLCG1,CALM2,ITPR2,ITPR3,SHC1,CBLB,SOS1,BLNK,NCK1,CBL,PIK3R1,SYK,SH3KBP1,FYN,PLCG2,VAV1,LYN,PIK3AP1,BTK,PIK3CD,CD79B,CD79A,CD19,BLK
REACTOME_IL_RECEPTOR_SHC_SIGNALING	-0.729601	-1.67759	0.00162338	0.01575	27	26	PIK3R2,GAB2,HRAS,GRB2,INPPL1,PIK3CA,PIK3CB,SHC1,PIK3R3,SOS1,PTPN6,JAK1,PIK3R1,IL3RA,JAK2,CSF2RA,PIK3CD,IL2RB,JAK3,IL2RA,CSF2,CSF2RB,IL2RG,IL5,IL2,IL5RA
REACTOME_INSULIN_SYNTHESIS_AND_PROCESSING	0.800227	1.86882	0	0.0160224	21	19	INS,PCSK1,SNAP25,PCSK2,CPE,EXOC2,STX1A,SLC30A5,EXOC3,KIF5B,VAMP2,EXOC4,EXOC1,EXOC6,EXOC8,EXOC5,SLC30A7,MYO5A,RAB27A
REACTOME_REGULATION_OF_GLUCOKINASE_BY_GLUCOKINASE_REGULATORY_PROTEIN	0.735557	1.84227	0.00250627	0.0202283	27	26	GCKR,GCK,RAE1,NUP107,AAAS,NUP85,NUP37,NUP88,NUP43,NUP62,NUP155,SEH1L,NUP35,NUP210,NUP93,NUPL2,POM121,NUP188,NUP214,NUP205,NUP133,NUP50,TPR,RANBP2,NUP153,NUP54
REACTOME_STEROID_HORMONES	0.790507	1.96554	0	0.0224314	29	26	HSD3B2,CYP19A1,CYP17A1,STAR,GC,CYP11A1,HSD3B1,CGA,HSD17B3,LHB,POMC,HSD17B1,LRP2,CYP2R1,SRD5A1,SRD5A3,CYP27B1,HSD11B1,CUBN,AKR1B1,STARD4,CYP21A2,LGMN,STARD5,CYP24A1,SRD5A2
REACTOME_REGULATION_OF_GENE_EXPRESSION_IN_BETA_CELLS	0.778513	1.84444	0	0.0224314	20	19	INS,NEUROD1,IAPP,GCK,FOXA2,HNF1A,MAFA,PDX1,NKX6-1,AKT1,AKT2,SLC2A2,HNF4G,NKX2-2,PKLR,AKT3,FOXO1,FOXA3,PAX6
REACTOME_THE_ROLE_OF_NEF_IN_HIV1_REPLICATION_AND_DISEASE_PATHOGENESIS	-0.683012	-1.61136	0.0046729	0.0430793	28	26	ATP6V1H,AP1M2,AP1S1,AP2S1,AP2B1,AP2A1,AP1G1,AP2M1,RAC1,PACS1,AP2A2,AP1M1,AP1B1,PAK2,AP1S2,ELMO1,FYN,HLA-A,B2M,HCK,CD4,DOCK2,CD8B,CD28,LCK,CD247
REACTOME_PPARA_ACTIVATES_GENE_EXPRESSION	0.554513	1.77804	0	0.0432605	104	97	APOA2,FABP1,APOA5,SULT2A1,APOA1,AGT,NR1D1,TRIB3,HMGCS2,ANKRD1,SREBF1,CPT1A,MED29,HMGCR,SMARCD3,NCOA6,MED13L,MED19,CYP1A1,MED10,MED16,FDFT1,NCOA2,MED31,ACOX1,MED11,MED7,NCOR1,CPT2,CDK19,TBL1X,MED26,MED18,NCOA3,HMGCS1,ME1,SREBF2,MED27,TGS1,TEAD3,PEX11A,ESRRA,MED20,MED21,MED9,NFYA,MED4,CLOCK,TEAD2,FHL2,SLC27A1,RXRA,NRF1,MED12,TXNRD1,GRHL1,MED30,NFYB,MED14,MED8,MED17,MED23,MED15,HDAC3,MED22,CREBBP,AB…
REACTOME_CTLA4_INHIBITORY_SIGNALING	-0.717897	-1.61397	0.00652528	0.0432679	21	21	PPP2R1A,SRC,PPP2CA,AKT1,PDPK1,AKT2,PPP2R5A,PPP2R5B,PPP2R5D,PPP2R5E,PPP2R5C,PPP2CB,PPP2R1B,YES1,AKT3,FYN,LYN,CD86,CD80,LCK,CTLA4
REACTOME_NUCLEOTIDE_LIKE_PURINERGIC_RECEPTORS	-0.769569	-1.60237	0.00819672	0.0472634	16	15	ADORA1,P2RY11,P2RY2,ADORA2B,ADORA2A,P2RY1,LPAR4,LPAR6,P2RY6,P2RY14,P2RY13,P2RY12,GPR17,P2RY10,P2RY4
REACTOME_STRIATED_MUSCLE_CONTRACTION	0.71471	1.7781	0.00268817	0.0480672	27	26	MYL1,MYL2,MYL4,NEB,TNNC2,DES,TNNI1,TCAP,TNNC1,ACTN2,TNNI3,TNNT1,MYL3,TPM2,MYBPC2,TPM3,TPM4,MYBPC1,TPM1,TNNT2,TNNI2,VIM,MYH3,TMOD1,DMD,MYH8
REACTOME_TOLL_RECEPTOR_CASCADES	-0.547814	-1.58567	0	0.0569035	118	106	SIGIRR,PPP2R1A,UBE2N,ECSIT,MAPK3,PELI3,UBA52,IKBKB,MAP2K2,PPP2CA,CNPY3,MAPK10,DNM1,ELK1,CDK1,MAP2K7,TAB1,MAPK9,MAPK8,IRF3,NFKBIB,UNC93B1,PPP2R5D,RELA,PIK3C3,MAP2K4,DNM2,MAPK7,MAPKAPK2,MAP2K1,HMGB1,PIK3R4,TBK1,ATF2,RPS27A,IRAK4,CHUK,MAP2K3,PPP2CB,MAPK1,ATF1,TICAM1,MAPK11,IKBKG,MAPKAPK3,APP,AGER,DUSP3,PPP2R1B,TIRAP,MAPK14,TAB3,TRAF6,MAP3K7,DUSP6,RPS6KA1,RIPK1,RPS6KA5,TAB2,CREB1,IRF7,S100A12,MEF2A,E…
REACTOME_LIPID_DIGESTION_MOBILIZATION_AND_TRANSPORT	0.645309	1.74682	0.0058997	0.0604482	46	40	APOC3,APOA2,APOA5,APOB,APOA1,ABCG5,LIPC,MTTP,ALB,PNLIPRP2,P4HB,SCARB1,AMN,PPP1CA,SAR1B,MGLL,ABCG1,PRKACA,SDC1,PPP1CC,ABHD5,BMP1,LDLRAP1,PPP1CB,PRKACB,LCAT,PLTP,CLPS,HSPG2,CUBN,ABCA1,CAV1,CETP,A2M,APOE,LIPE,LPL,FABP4,PLIN1,PNLIP
REACTOME_SHC_RELATED_EVENTS	0.768132	1.73951	0.00261097	0.0618198	17	17	INS,HRAS,SHC2,MAPK3,GRB2,MAP2K2,YWHAB,NRAS,CDK1,INSR,SHC3,RAF1,MAP2K1,SHC1,KRAS,MAPK1,SOS1
REACTOME_SYNTHESIS_SECRETION_AND_INACTIVATION_OF_GLP1	0.770953	1.72781	0.00503778	0.0650756	19	16	GCG,PCSK1,FFAR1,CDX2,GNG13,SPCS2,SEC11C,SPCS1,GNB3,GRP,SEC11A,SPCS3,CTNNB1,PAX6,DPP4,LEP
REACTOME_MUSCLE_CONTRACTION	0.613481	1.70434	0.00537634	0.0747712	48	44	MYL1,MYL2,MYL4,NEB,TNNC2,DES,TNNI1,TCAP,TNNC1,ACTN2,TNNI3,TNNT1,MYL3,MYL6B,CALM3,MYL6,TPM2,CALM1,MYL12B,MYBPC2,SORBS3,ITGB5,CALM2,TPM3,MYL9,TPM4,ACTA2,VCL,MYBPC1,ITGA1,TPM1,CALD1,TNNT2,MYH11,TNNI2,VIM,LMOD1,MYH3,MYLK,ACTG2,TMOD1,SORBS1,DMD,MYH8
REACTOME_MYOGENESIS	0.679579	1.69922	0	0.0748046	28	26	MYF6,MYF5,MYOG,CDH15,CDH4,CDH2,MAPK12,NEO1,CTNNA1,CDON,NTN3,TCF3,CDC42,ABL1,MEF2D,MAPK11,MAPK14,CTNNB1,TCF12,MEF2A,MAP2K6,BNIP2,TCF4,BOC,MEF2C,MYOD1
REACTOME_SYNTHESIS_SECRETION_AND_DEACYLATION_OF_GHRELIN	0.77129	1.70865	0.00493827	0.0762209	16	15	GCG,INS,PCSK1,MBOAT4,GH1,SPCS2,SEC11C,SPCS1,SEC11A,SPCS3,GHRL,KLF4,BCHE,PLA2G7,LEP
REACTOME_ANTIGEN_PRESENTATION_FOLDING_ASSEMBLY_AND_PEPTIDE_LOADING_OF_CLASS_I_MHC	-0.708254	-1.56053	0.0177134	0.0769725	21	20	SAR1B,SEC13,PDIA3,CANX,CALR,HSPA5,SEC24C,SEC31A,SEC24B,SEC24D,SEC23A,ERAP1,HLA-C,HLA-A,HLA-B,B2M,TAP2,HLA-G,HLA-F,TAP1
REACTOME_CYTOCHROME_P450_ARRANGED_BY_SUBSTRATE_TYPE	0.596696	1.6884	0.0116959	0.0799235	51	44	CYP19A1,CYP17A1,CYP4F2,CYP11A1,CYP2C9,CYP2W1,CYP2B6,CYP2E1,CYP2F1,CYP46A1,CYP2C8,CYP2A6,POMC,CYP8B1,CYP2J2,CYP51A1,CYP2R1,CYP1A1,CYP4F11,CYP4B1,CYP2S1,CYP4F3,CYP2C18,CYP3A4,CYP26A1,CYP26B1,CYP4A11,CYP3A5,CYP27B1,CYP2U1,CYP2D6,CYP2A13,CYP27A1,PTGIS,CYP1B1,CYP21A2,TBXAS1,CYP7B1,CYP39A1,CYP24A1,CYP4F12,CYP4F8,CYP3A7,CYP3A43
REACTOME_REGULATION_OF_INSULIN_SECRETION	0.549544	1.6791	0	0.0830495	93	87	GCG,INS,PCSK1,GNG3,FFAR1,SNAP25,GATA4,CDX2,KCNC2,GNG4,GNG13,ADCY8,GNAO1,KCNG2,SYT5,GNGT1,CACNB2,KCNB1,ABCC8,STX1A,CHRM3,GNAS,CACNB3,KCNJ11,SPCS2,SLC25A4,SLC2A1,STXBP1,SEC11C,PRKAR1B,GNB2,PRKAR1A,SPCS1,ADCY6,GNB3,SLC25A6,PRKAR2B,PRKACA,GNB1,GRP,GNA11,SEC11A,PLCB3,SLC25A5,VAMP2,GNG5,SLC2A2,ITPR2,KCNS3,PRKAR2A,ADRA2A,GLP1R,GNB5,ITPR3,SPCS3,PLCB1,GNAQ,PRKACB,ADCY5,GNG10,RAP1B,MARCKS,GNAI1,CTNNB1,RAPG…
REACTOME_AMYLOIDS	0.54254	1.66972	0	0.0868583	83	76	APCS,INS,IAPP,APOA1,TTR,FGA,HIST1H4A,HIST1H2BM,HIST1H2AJ,HIST1H4B,PRL,HIST1H2AB,HIST1H3F,HIST1H3B,HIST1H2BL,HIST1H2BB,HIST1H4C,HIST1H3J,HIST1H3A,HIST1H4J,HIST1H2BF,HIST2H4A,HIST1H4D,HIST4H4,HIST1H3H,HIST2H2AC,HIST2H3D,HIST1H4E,HIST1H2BE,HIST1H2BI,HIST1H3D,HIST1H2AD,HIST1H2AE,HIST1H2BD,HIST1H2BN,HIST1H2BO,HIST1H4H,HIST1H3I,HIST2H2BE,HIST1H4K,HIST1H2BC,HIST3H2BB,HIST1H2BH,HIST1H2AC,HIST1H3C,CST3,HI…
REACTOME_RESPIRATORY_ELECTRON_TRANSPORT_ATP_SYNTHESIS_BY_CHEMIOSMOTIC_COUPLING_AND_HEAT_PRODUCTION_BY_UNCOUPLING_PROTEINS_	0.544567	1.64394	0	0.0928603	98	78	COX6C,UCP1,COX6A1,ATP5I,NDUFC2,ATP5D,ATP5H,NDUFA3,NDUFA2,NDUFA13,NDUFS6,ETFB,ATP5E,NDUFB10,NDUFA11,COX5B,CYC1,COX8A,COX6B1,NDUFB7,NDUFB9,NDUFA4,ATP5G1,NDUFA1,NDUFA8,UQCR11,NDUFAB1,NDUFS5,NDUFB4,NDUFB2,NDUFC1,COX4I1,NDUFS3,UQCRB,ATP5J2,NDUFV2,UQCRQ,NDUFA5,NDUFA12,NDUFB1,CYCS,UQCRC1,NDUFV3,NDUFV1,NDUFB8,NDUFS7,ATP5O,COX5A,ATP5B,COX7B,COX7A2L,UQCRH,ATP5J,NDUFS4,NDUFB6,ATP5C1,SDHA,NDUFA6,NDUFA9,NDUFA…
REACTOME_SRP_DEPENDENT_COTRANSLATIONAL_PROTEIN_TARGETING_TO_MEMBRANE	0.513245	1.64554	0	0.0949692	179	103	RPL3L,RPS4Y1,RPL19,RPL38,SPCS2,RPS21,RPL18,RPN2,RPL36A,RPL23A,RPL35,SEC11C,RPL36,RPS15,RPS3,RPS2,FAU,RPL30,RPS5,RPLP1,SRPRB,SRP19,RPL26L1,SRP14,RPS24,RPL13,RPLP0,RPL7,RPL24,RPL37,RPN1,RPLP2,RPL39,RPS28,SEC61G,RPL18A,RPS16,RPS20,SRP54,RPS19,RPS11,UBA52,RPL27,RPL29,SRP68,RPL37A,SSR2,RPS18,SSR4,SPCS1,RPS26,RPL13A,SEC61B,RPL27A,SEC61A1,RPL12,RPS7,RPL32,RPL7A,RPL14,RPS17,RPS8,RPS14,RPS23,RPSA,RPS9,RPL…
REACTOME_RESPIRATORY_ELECTRON_TRANSPORT	0.562402	1.65038	0.00321543	0.0956004	79	62	COX6C,COX6A1,NDUFC2,NDUFA3,NDUFA2,NDUFA13,NDUFS6,ETFB,NDUFB10,NDUFA11,COX5B,CYC1,COX8A,COX6B1,NDUFB7,NDUFB9,NDUFA4,NDUFA1,NDUFA8,UQCR11,NDUFAB1,NDUFS5,NDUFB4,NDUFB2,NDUFC1,COX4I1,NDUFS3,UQCRB,NDUFV2,UQCRQ,NDUFA5,NDUFA12,NDUFB1,CYCS,UQCRC1,NDUFV3,NDUFV1,NDUFB8,NDUFS7,COX5A,COX7B,COX7A2L,UQCRH,NDUFS4,NDUFB6,SDHA,NDUFA6,NDUFA9,NDUFA10,UQCRFS1,SDHC,NDUFB3,NDUFB5,UQCRHL,NDUFS2,SDHB,ETFA,UQCRC2,NDUFS1,…
REACTOME_RNA_POL_I_PROMOTER_OPENING	0.559873	1.63597	0	0.096535	62	56	HIST1H4A,HIST1H2BM,HIST1H2AJ,HIST1H4B,HIST1H2AB,HIST1H3F,HIST1H3B,HIST1H2BL,HIST1H2BB,HIST1H4C,HIST1H3J,HIST1H3A,HIST1H4J,HIST1H2BF,HIST2H4A,HIST1H4D,HIST4H4,HIST1H3H,HIST2H2AC,HIST2H3D,HIST1H4E,HIST1H2BE,HIST1H2BI,HIST1H3D,HIST1H2AD,HIST1H2AE,HIST1H2BD,HIST1H2BN,HIST1H2BO,HIST1H4H,HIST1H3I,HIST2H2BE,HIST1H4K,HIST1H2BC,HIST3H2BB,HIST1H2BH,HIST1H2AC,HIST1H3C,HIST1H4I,H2AFX,HIST1H3G,MAPK3,HIST1H2BG…
REACTOME_SIGNALING_BY_THE_B_CELL_RECEPTOR_BCR	-0.522136	-1.53859	0.00410959	0.0978996	126	118	PSMD3,MDM2,HRAS,TRIB3,PHLPP1,PSMC5,MLST8,PSMD12,PSMA7,BAD,AKT1S1,PSMB3,PSMD8,SKP1,PSMB6,PSMB5,PSMD11,GSK3A,PSMC3,GRB2,PSMD4,PSMD9,PSMB7,CALM3,PSMD10,UBA52,PSMC4,IKBKB,CDKN1A,PSMB1,RPS6KB2,PSMD13,AKT1,PSMB4,PSMA2,PSMD14,PSMF1,PSMC6,NRAS,TSC2,PSMA1,PDPK1,BTRC,AKT2,CALM1,PSMA4,PSMD2,PSMA5,PSMD7,PSMC2,PLCG1,NFKBIB,PSMA3,PSMA6,PSMD6,PSMD1,RELA,CDKN1B,PSMB2,CALM2,ITPR2,FBXW11,CASP9,MAPKAP1,ITPR3,RPS27A…
REACTOME_REGULATION_OF_INSULIN_SECRETION_BY_GLUCAGON_LIKE_PEPTIDE1	0.609557	1.65092	0	0.0998997	43	41	GCG,GNG3,KCNC2,GNG4,GNG13,ADCY8,KCNG2,GNGT1,KCNB1,GNAS,PRKAR1B,GNB2,PRKAR1A,ADCY6,GNB3,PRKAR2B,PRKACA,GNB1,GNG5,ITPR2,KCNS3,PRKAR2A,GLP1R,GNB5,ITPR3,PRKACB,ADCY5,GNG10,RAP1B,RAPGEF4,IQGAP1,GNG7,RAP1A,RAPGEF3,GNG11,GNB4,GNG12,AKAP5,GNG2,GNG8,GNGT2
REACTOME_PTM_GAMMA_CARBOXYLATION_HYPUSINE_FORMATION_AND_ARYLSULFATASE_ACTIVATION	0.644684	1.62459	0.00263158	0.103633	27	26	F2,F9,PROZ,ARSG,DHPS,VKORC1,DOHH,SUMF1,EIF5A,FURIN,SUMF2,GGCX,ARSE,ARSA,ARSH,ARSI,ARSK,EIF5A2,STS,ARSB,PROC,F7,ARSJ,F10,ARSF,PROS1
REACTOME_ION_CHANNEL_TRANSPORT	0.560011	1.60931	0.00569801	0.115978	55	50	GABRA1,GABRR1,GABRG2,ATP12A,GABRB1,ATP1A3,ATP4B,ATP2B3,GABRG3,ATP2A1,ATP1A2,ATP2B2,ATP8B3,GABRB3,ATP4A,HTR3B,GLRA3,ATP9A,GLRB,ATP2C2,ATP8A2,GABRA3,ATP1A4,GABRA2,ATP8B1,GABRB2,ATP2A3,ATP1A1,ATP2A2,ATP1B3,ATP7A,ATP1B2,ATP2C1,ATP1B1,ATP9B,ARHGEF9,ATP11B,ATP7B,GABRA5,ATP11A,ATP11C,ATP10A,ATP10D,ATP8A1,GLRA1,ATP10B,GLRA2,GABRR2,HTR3A,ATP8B4
REACTOME_INFLUENZA_VIRAL_RNA_TRANSCRIPTION_AND_REPLICATION	0.513595	1.60215	0	0.119278	169	97	RPL3L,RPS4Y1,RPL19,POLR2I,POLR2J,RPL38,RPS21,RPL18,HSP90AA1,POLR2L,POLR2K,POLR2F,RPL36A,RPL23A,RPL35,RPL36,RPS15,POLR2G,RPS3,RPS2,FAU,RPL30,RPS5,RPLP1,POLR2H,RPL26L1,RPS24,POLR2C,RPL13,RPLP0,RPL7,RPL24,RPL37,POLR2E,RPLP2,RPL39,RPS28,RPL18A,RPS16,RPS20,RPS19,RPS11,UBA52,RPL27,RPL29,RPL37A,GTF2F1,RPS18,RPS26,RPL13A,RPL27A,RPL12,RPS7,RPL32,RPL7A,RPL14,RPS17,RPS8,RPS14,RPS23,RPSA,RPS9,RPL31,RPL6,RPL3…
REACTOME_NUCLEOTIDE_BINDING_DOMAIN_LEUCINE_RICH_REPEAT_CONTAINING_RECEPTOR_NLR_SIGNALING_PATHWAYS	-0.590701	-1.50442	0.0193165	0.129966	46	43	MAPK12,BCL2,HSP90AB1,BCL2L1,UBE2N,TXN,IKBKB,MAPK13,CASP2,TAB1,CASP9,CHUK,MAPK11,IKBKG,APP,MAPK14,TAB3,TRAF6,MAP3K7,PANX1,TAB2,PYCARD,RIPK2,MAP2K6,BIRC2,NOD2,CASP8,CYLD,NOD1,TXNIP,CARD9,IRAK2,CASP4,NLRP1,P2RX7,CASP1,TNFAIP3,NLRC4,NLRP3,BIRC3,PSTPIP1,AIM2,MEFV
REACTOME_CD28_CO_STIMULATION	-0.631902	-1.5051	0.0211382	0.133872	32	31	PIK3R2,TRIB3,MLST8,PAK1,SRC,GRB2,AKT1,PDPK1,AKT2,RAC1,PIK3CA,MAPKAP1,CDC42,THEM4,MTOR,PIK3R3,RICTOR,PAK2,YES1,MAP3K8,PIK3R1,MAP3K14,AKT3,FYN,VAV1,LYN,CD86,CD80,CD28,LCK,GRAP2
REACTOME_INFLAMMASOMES	-0.721065	-1.50581	0.0240964	0.137484	17	16	BCL2,HSP90AB1,BCL2L1,TXN,APP,PANX1,PYCARD,TXNIP,NLRP1,P2RX7,CASP1,NLRC4,NLRP3,PSTPIP1,AIM2,MEFV
REACTOME_INTEGRATION_OF_ENERGY_METABOLISM	0.492414	1.58079	0	0.138193	120	113	GCG,INS,PCSK1,GNG3,FFAR1,SNAP25,GATA4,CDX2,KCNC2,GNG4,GNG13,ADCY8,GNAO1,KCNG2,SYT5,GNGT1,CACNB2,KCNB1,ABCC8,STX1A,ADCY1,CHRM3,GNAS,CACNB3,KCNJ11,FASN,SPCS2,SLC25A4,SLC2A1,PPP2R1A,STXBP1,SEC11C,PRKAR1B,TALDO1,ACACA,GNB2,ACLY,TKT,PRKAR1A,ADCY9,PPP2CA,SPCS1,MLX,ADCY6,GNB3,SLC25A6,PRKAR2B,PRKACA,STK11,GNB1,GRP,GNA11,SEC11A,PLCB3,PPP2R5D,SLC25A5,VAMP2,GNG5,SLC2A2,ITPR2,KCNS3,PFKFB1,PRKAR2A,ADRA2A,GLP1…
REACTOME_NEURONAL_SYSTEM	0.444972	1.57071	0	0.14597	279	257	GABRA1,KCNMB2,SLC18A3,GABRR1,CHRNA3,GABRG2,SLC5A7,PRKCG,HCN4,GNG3,KCNH6,KCNC1,CHRNA4,CHRNB3,SNAP25,GABRB1,CHRND,CACNA1B,GRIA1,KCNA5,KCNK10,KCNQ2,GLS2,CHRNB2,KCNK3,KCNC2,KCNN2,KCNJ3,GNG4,SLC1A6,KCNG3,GNG13,HCN2,SYN1,ADCY8,SLC6A3,KCNN1,GRIN2C,KCNK9,KCNH3,GABRG3,KCNJ6,SYN3,ACTN2,CAMK2A,KCNG2,GNGT1,KCNF1,SLC1A2,GRIA3,KCNH2,CACNB2,CHRNA2,GRIA2,KCNJ12,CAMK2B,CACNG4,KCNB1,RAB3A,GABRB3,HCN1,KCNJ1,GRIN2B,…
REACTOME_GLUCAGON_SIGNALING_IN_METABOLIC_REGULATION	0.586942	1.53476	0.0204082	0.159556	34	32	GCG,GNG3,GNG4,GNG13,ADCY8,ADCY1,GNAS,PRKAR1B,GNB2,PRKAR1A,ADCY9,ADCY6,GNB3,PRKAR2B,PRKACA,GNB1,GNG5,PRKAR2A,PRKACB,ADCY5,GNG10,ADCY2,GNG7,ADCY3,GNG11,GNB4,GNG12,ADCY4,GCGR,GNG2,ADCY7,GNG8
REACTOME_TRANSLATION	0.468749	1.53703	0	0.16114	222	138	RPL3L,RPS4Y1,EEF1G,EIF4EBP1,RPL19,RPL38,SPCS2,EIF3H,RPS21,RPL18,RPN2,RPL36A,RPL23A,RPL35,SEC11C,RPL36,RPS15,EEF1D,RPS3,RPS2,FAU,RPL30,RPS5,RPLP1,SRPRB,SRP19,RPL26L1,SRP14,RPS24,RPL13,RPLP0,RPL7,RPL24,RPL37,EIF3I,RPN1,RPLP2,RPL39,RPS28,SEC61G,RPL18A,RPS16,RPS20,SRP54,RPS19,RPS11,UBA52,RPL27,RPL29,EIF3B,SRP68,RPL37A,SSR2,RPS18,SSR4,SPCS1,EIF2B4,RPS26,RPL13A,SEC61B,RPL27A,SEC61A1,RPL12,RPS7,EIF5B,EI…
REACTOME_PEPTIDE_CHAIN_ELONGATION	0.504204	1.54158	0	0.164691	153	81	RPL3L,RPS4Y1,RPL19,RPL38,RPS21,RPL18,RPL36A,RPL23A,RPL35,RPL36,RPS15,RPS3,RPS2,FAU,RPL30,RPS5,RPLP1,RPL26L1,RPS24,RPL13,RPLP0,RPL7,RPL24,RPL37,RPLP2,RPL39,RPS28,RPL18A,RPS16,RPS20,RPS19,RPS11,UBA52,RPL27,RPL29,RPL37A,RPS18,RPS26,RPL13A,RPL27A,RPL12,RPS7,RPL32,RPL7A,RPL14,RPS17,RPS8,RPS14,RPS23,RPSA,RPS9,EEF2,RPL31,RPL6,RPL35A,RPL26,RPL22,RPS10,RPL3,RPS13,RPS3A,RPL41,RPL4,RPL15,RPS15A,RPL9,RPS4X,R…
REACTOME_RNA_POL_I_TRANSCRIPTION	0.503577	1.53761	0	0.165172	89	80	HIST1H4A,HIST1H2BM,HIST1H2AJ,HIST1H4B,HIST1H2AB,HIST1H3F,HIST1H3B,HIST1H2BL,HIST1H2BB,HIST1H4C,HIST1H3J,HIST1H3A,HIST1H4J,HIST1H2BF,HIST2H4A,HIST1H4D,HIST4H4,HIST1H3H,HIST2H2AC,HIST2H3D,HIST1H4E,HIST1H2BE,HIST1H2BI,HIST1H3D,HIST1H2AD,HIST1H2AE,HIST1H2BD,HIST1H2BN,HIST1H2BO,HIST1H4H,HIST1H3I,HIST2H2BE,HIST1H4K,HIST1H2BC,HIST3H2BB,HIST1H2BH,POLR2K,HIST1H2AC,HIST1H3C,GTF2H2,MNAT1,HIST1H4I,H2AFX,HIST…
REACTOME_DEPOSITION_OF_NEW_CENPA_CONTAINING_NUCLEOSOMES_AT_THE_CENTROMERE	0.529372	1.54421	0.00600601	0.166433	64	59	HIST1H4A,HIST1H2BM,HIST1H2AJ,HIST1H4B,HIST1H2AB,HIST1H2BL,HIST1H2BB,HIST1H4C,HIST1H4J,HIST1H2BF,HIST2H4A,HIST1H4D,HIST4H4,HIST2H2AC,HIST1H4E,HIST1H2BE,HIST1H2BI,HIST1H2AD,HIST1H2AE,HIST1H2BD,HIST1H2BN,HIST1H2BO,HIST1H4H,HIST2H2BE,HIST1H4K,HIST1H2BC,HIST3H2BB,HIST1H2BH,HIST1H2AC,HIST1H4I,H2AFX,CENPH,RBBP7,HIST1H2BG,H2AFZ,RUVBL1,HIST1H2BK,CENPO,RSF1,MIS18A,RBBP4,CENPA,ITGB3BP,NPM1,OIP5,CENPK,CENPQ,…
REACTOME_NEUROTRANSMITTER_RELEASE_CYCLE	0.596354	1.52474	0.0326633	0.166763	34	31	SLC18A3,SLC5A7,SNAP25,GLS2,SLC1A6,SYN1,SYN3,RAB3A,STX1A,RIMS1,SYT1,ALDH5A1,SLC6A1,SLC6A11,MAOA,STXBP1,DNAJC5,SLC38A2,VAMP2,ABAT,HSPA8,UNC13B,GAD1,SYN2,GLS,SLC6A12,SLC18A2,SLC22A2,SLC17A7,SLC1A7,SLC1A1
REACTOME_FORMATION_OF_FIBRIN_CLOT_CLOTTING_CASCADE	0.613178	1.54937	0.0235602	0.170799	32	29	F2,F9,KNG1,SERPINC1,FGA,PF4,FGB,PF4V1,FGG,F13B,F11,KLKB1,F12,C1QBP,PRCP,F8,THBD,PROC,F7,TFPI,F3,F10,VWF,A2M,F13A1,PROS1,SERPING1,F5,GP1BA
REACTOME_3_UTR_MEDIATED_TRANSLATIONAL_REGULATION	0.488901	1.54436	0.00363636	0.171698	176	99	RPL3L,RPS4Y1,RPL19,RPL38,EIF3H,RPS21,RPL18,RPL36A,RPL23A,RPL35,RPL36,RPS15,RPS3,RPS2,FAU,RPL30,RPS5,RPLP1,RPL26L1,RPS24,RPL13,RPLP0,RPL7,RPL24,RPL37,EIF3I,RPLP2,RPL39,RPS28,RPL18A,RPS16,RPS20,RPS19,RPS11,UBA52,RPL27,RPL29,EIF3B,RPL37A,RPS18,RPS26,RPL13A,RPL27A,RPL12,RPS7,EIF2S2,RPL32,RPL7A,RPL14,RPS17,RPS8,RPS14,EIF3G,EIF3K,RPS23,EIF3C,EIF4E,RPSA,RPS9,RPL31,EIF1AX,EIF3J,RPL6,RPL35A,RPL26,RPL22,RP…
REACTOME_REGULATION_OF_INSULIN_LIKE_GROWTH_FACTOR_IGF_ACTIVITY_BY_INSULIN_LIKE_GROWTH_FACTOR_BINDING_PROTEINS_IGFBPS	0.692162	1.51122	0.0612245	0.177438	16	16	F2,PLG,IGFBP1,IGFBP2,IGF2,KLK3,PAPPA2,IGFALS,IGFBP5,IGFBP4,IGFBP6,IGFBP3,MMP2,PAPPA,CTSG,MMP1
REACTOME_TRANSMISSION_ACROSS_CHEMICAL_SYNAPSES	0.441522	1.50438	0	0.177927	186	174	GABRA1,SLC18A3,GABRR1,CHRNA3,GABRG2,SLC5A7,PRKCG,GNG3,CHRNA4,CHRNB3,SNAP25,GABRB1,CHRND,CACNA1B,GRIA1,GLS2,CHRNB2,KCNJ3,GNG4,SLC1A6,GNG13,SYN1,ADCY8,SLC6A3,GRIN2C,GABRG3,KCNJ6,SYN3,ACTN2,CAMK2A,GNGT1,SLC1A2,GRIA3,CACNB2,CHRNA2,GRIA2,KCNJ12,CAMK2B,CACNG4,RAB3A,GABRB3,GRIN2B,GRIK4,STX1A,RIMS1,RPS6KA6,CHRNB4,MDM2,GRIK2,SYT1,ADCY1,GRIK3,ALDH5A1,CHRNG,HRAS,SLC6A1,GRIN1,CACNB3,SLC6A11,MAOA,NCALD,GABRA3…
REACTOME_RNA_POL_I_RNA_POL_III_AND_MITOCHONDRIAL_TRANSCRIPTION	0.460296	1.50538	0.00380228	0.181053	122	112	HIST1H4A,HIST1H2BM,HIST1H2AJ,HIST1H4B,HIST1H2AB,HIST1H3F,HIST1H3B,HIST1H2BL,HIST1H2BB,HIST1H4C,HIST1H3J,HIST1H3A,HIST1H4J,HIST1H2BF,HIST2H4A,BRF2,HIST1H4D,HIST4H4,HIST1H3H,HIST2H2AC,HIST2H3D,HIST1H4E,HIST1H2BE,HIST1H2BI,HIST1H3D,HIST1H2AD,HIST1H2AE,HIST1H2BD,HIST1H2BN,HIST1H2BO,HIST1H4H,HIST1H3I,HIST2H2BE,HIST1H4K,HIST1H2BC,HIST3H2BB,POLR3K,HIST1H2BH,POLR2L,SNAPC2,POLR2K,POLR2F,HIST1H2AC,HIST1H3C…
REACTOME_METABOLISM_OF_LIPIDS_AND_LIPOPROTEINS	0.404257	1.51143	0	0.18177	478	439	HSD3B2,CYP19A1,APOC3,APOA2,BAAT,CYP17A1,FABP1,STAR,APOA5,GC,APOB,CYP11A1,HSD3B1,SULT2A1,APOA1,ENPP7,ABCG5,CGA,LIPC,MTTP,ASAH2,GBA3,PLA2G4D,CYP46A1,ACER1,GAL3ST1,ELOVL2,SLCO1B1,HSD17B3,TPTE2,NEU4,AKR1D1,TM7SF2,ALB,FABP6,PHOSPHO1,PIK3R2,SLCO1A2,PLA2G2F,PNLIPRP2,LHB,POMC,PLA2G1B,MTMR7,SLC27A2,MBOAT7,HSD17B1,CERS4,AGT,ECI1,PLA2G4F,ETNK2,ARSG,CYP8B1,ELOVL6,ELOVL3,FASN,SQLE,NR1D1,DHCR7,TRIB3,PLA2G10,SL…
REACTOME_G_ALPHA_I_SIGNALLING_EVENTS	-0.483273	-1.46711	0.0039267	0.186095	195	160	KNG1,SSTR1,GNG3,PPY,HRH3,RLN3,DRD2,HTR1B,PYY,NMUR2,HTR1E,GNG4,GNG13,PF4,MCHR1,ADCY8,PPBP,SSTR5,MTNR1B,CHRM2,GNGT1,HEBP1,HTR1F,INSL5,CCR9,NPW,POMC,RGS11,RGS7,NPY1R,SSTR2,RGS9,ADCY1,ADORA1,AGT,CCL16,GNAS,RGS6,NPY5R,RGR,GAL,S1PR3,CXCR1,OPRL1,GNAZ,CNR1,CCR10,PTGER3,LPAR2,RRH,GNB2,CCR3,RGS4,HCAR3,ADCY9,ADCY6,GNB3,SST,NMUR1,HTR1D,RGS12,OPN1SW,GNB1,NPBWR1,LPAR3,GNG5,C5,ADRA2A,GNB5,GABBR1,RGS20,S1PR5,ADC…
REACTOME_ACTIVATED_TLR4_SIGNALLING	-0.511093	-1.45785	0.0116448	0.197027	93	87	SIGIRR,PPP2R1A,UBE2N,ECSIT,MAPK3,PELI3,UBA52,IKBKB,MAP2K2,PPP2CA,MAPK10,ELK1,CDK1,MAP2K7,TAB1,MAPK9,MAPK8,IRF3,NFKBIB,PPP2R5D,RELA,MAP2K4,MAPK7,MAPKAPK2,MAP2K1,HMGB1,TBK1,ATF2,RPS27A,IRAK4,CHUK,MAP2K3,PPP2CB,MAPK1,ATF1,TICAM1,MAPK11,IKBKG,MAPKAPK3,APP,AGER,DUSP3,PPP2R1B,TIRAP,MAPK14,TAB3,TRAF6,MAP3K7,DUSP6,RPS6KA1,RIPK1,RPS6KA5,TAB2,CREB1,IRF7,S100A12,MEF2A,RIPK2,PELI2,TRAF3,DUSP7,RPS6KA2,SAA1,MA…
REACTOME_AMINE_LIGAND_BINDING_RECEPTORS	0.583861	1.47219	0.0332481	0.211059	38	28	TAAR6,ADRA1D,HRH3,DRD2,HTR1B,HTR1E,DRD1,CHRM2,HTR6,HTR1F,DRD5,ADRA1B,CHRM3,ADRB1,HTR2C,HTR2A,HTR1D,ADRA2A,ADRA2B,CHRM1,HRH1,HTR7,HRH2,ADRA1A,HTR2B,ADRB3,ADRB2,CHRM5
REACTOME_INCRETIN_SYNTHESIS_SECRETION_AND_INACTIVATION	0.635435	1.47244	0.043257	0.215483	22	19	GCG,PCSK1,FFAR1,GATA4,CDX2,GNG13,SPCS2,SEC11C,SPCS1,GNB3,GRP,SEC11A,SPCS3,CTNNB1,ISL1,PAX6,DPP4,LEP,GIP
REACTOME_BIOLOGICAL_OXIDATIONS	0.446823	1.46609	0.00819672	0.216338	139	121	CYP19A1,CYP17A1,CYP4F2,CYP11A1,SULT2A1,CYP2C9,CYP2W1,ACSM1,GSTA5,UGT1A8,UGT2B10,CYP2B6,GSTA2,CYP2E1,CYP2F1,CYP46A1,GSTM5,MAT1A,UGT2B4,UGT2B28,SULT4A1,GSTA1,CYP2C8,CYP2A6,SULT2B1,SULT1C4,POMC,UGT2B17,UGT2B11,UGT2B7,SULT1A2,SULT1A1,GSS,ADH7,PTGS2,AHCY,CYP8B1,GGT7,GGT1,CYP2J2,OPLAH,MAOA,SMOX,GSTO2,MGST2,GSTM1,GGCT,ACSS1,MGST3,SULT1C2,GSTA4,CYP51A1,CYP2R1,CYP1A1,MGST1,ACSS2,GCLC,CYP4F11,GSTM4,UGDH,AD…
REACTOME_DEVELOPMENTAL_BIOLOGY	0.39892	1.456	0	0.217538	396	365	INS,MYF6,CACNA1S,NEUROD1,IAPP,MYF5,HFE2,SCN5A,GCK,GDNF,MYOG,DPYSL5,CDH15,FOXA2,ONECUT1,UNC5D,ANK1,COL9A1,TRPC4,HNF1A,FOXH1,NEUROG3,INSM1,KCNQ2,SLIT1,CDH4,ITGA2B,MAFA,NRCAM,CACNA1H,SPTBN4,CDH2,COL2A1,FGFR1,CACNB2,PDX1,LEFTY1,EGFR,LEFTY2,NRTN,NKX6-1,DPYSL4,GFRA1,NCAM1,ARTN,RPS6KA6,SRGAP1,MAPK12,SPTBN2,HRAS,CDK5,CDK5R1,GPC1,CACNB3,SH3GL2,PAK4,SEMA6D,ST8SIA2,GFRA2,HSP90AA1,PFN2,L1CAM,DRAP1,ROCK1P1,AB…
REACTOME_POST_CHAPERONIN_TUBULIN_FOLDING_PATHWAY	0.643308	1.46202	0.0484262	0.217696	19	18	TUBB4A,TUBA3C,TUBA3D,TUBB1,TUBB3,TBCA,TBCB,TUBB2B,TBCD,TUBB4B,TUBA1A,TUBB2A,TUBA1B,TBCE,TUBA4A,TBCC,TUBA1C,TUBB6
REACTOME_TELOMERE_MAINTENANCE	0.479496	1.45244	0.0201729	0.218461	75	72	HIST1H4A,HIST1H2BM,HIST1H2AJ,TERT,HIST1H4B,HIST1H2AB,HIST1H2BL,HIST1H2BB,HIST1H4C,HIST1H4J,HIST1H2BF,HIST2H4A,HIST1H4D,HIST4H4,HIST2H2AC,HIST1H4E,HIST1H2BE,HIST1H2BI,HIST1H2AD,HIST1H2AE,HIST1H2BD,HIST1H2BN,HIST1H2BO,HIST1H4H,HIST2H2BE,HIST1H4K,HIST1H2BC,HIST3H2BB,RUVBL2,HIST1H2BH,POLD2,HIST1H2AC,NHP2,HIST1H4I,H2AFX,ACD,RPA3,TERF1,HIST1H2BG,H2AFZ,RUVBL1,RFC5,LIG1,WRAP53,HIST1H2BK,PRIM1,PCNA,FEN1,P…
REACTOME_GABA_SYNTHESIS_RELEASE_REUPTAKE_AND_DEGRADATION	0.682853	1.47251	0.0444444	0.220423	17	15	SNAP25,RAB3A,STX1A,RIMS1,SYT1,ALDH5A1,SLC6A1,SLC6A11,STXBP1,DNAJC5,VAMP2,ABAT,HSPA8,GAD1,SLC6A12
REACTOME_INFLUENZA_LIFE_CYCLE	0.448397	1.45636	0.00735294	0.221586	203	130	RPL3L,RPS4Y1,RPL19,POLR2I,POLR2J,RPL38,HSPA1B,RPS21,RPL18,HSP90AA1,POLR2L,POLR2K,POLR2F,RAE1,RPL36A,RPL23A,RPL35,RPL36,RPS15,POLR2G,RPS3,RPS2,FAU,RPL30,RPS5,RPLP1,POLR2H,RPL26L1,NUP107,RPS24,POLR2C,RPL13,RPLP0,RPL7,RPL24,RPL37,POLR2E,RAN,RPLP2,RPL39,RPS28,AAAS,RPL18A,RPS16,RPS20,RPS19,RPS11,UBA52,RPL27,RPL29,NUP85,RPL37A,GTF2F1,RPS18,CANX,RPS26,RPL13A,RPL27A,RPL12,RPS7,CALR,RPL32,RPL7A,RPL14,RPS1…
REACTOME_RIG_I_MDA5_MEDIATED_INDUCTION_OF_IFN_ALPHA_BETA_PATHWAYS	-0.532164	-1.44194	0.0216049	0.223468	73	57	FADD,PIN1,ISG15,UBA52,IKBKB,UBE2K,RNF135,PCBP2,UBE2D2,IRF3,NFKBIB,OTUD5,TAX1BP1,ATG5,ATG12,RELA,MAVS,IFNA21,HMGB1,TBK1,UBE2D3,TRAF2,NLRX1,RPS27A,CREBBP,CHUK,IKBKG,SIKE1,APP,AGER,TRAF6,RIPK1,UBE2D1,IRF7,S100A12,IRF2,DHX58,TANK,TRAF3,SAA1,NFKBIA,MAP3K1,CASP8,CYLD,NFKB2,S100B,IKBKE,RNF125,UBE2L6,HERC5,DDX58,IFIH1,CASP10,IRF1,TNFAIP3,IFNB1,NLRC5
REACTOME_TRIF_MEDIATED_TLR3_SIGNALING	-0.517826	-1.42847	0.0274566	0.237572	74	71	PPP2R1A,MAPK3,UBA52,IKBKB,MAP2K2,PPP2CA,MAPK10,ELK1,CDK1,MAP2K7,TAB1,MAPK9,MAPK8,IRF3,NFKBIB,PPP2R5D,RELA,MAP2K4,MAPK7,MAPKAPK2,MAP2K1,HMGB1,TBK1,ATF2,RPS27A,CHUK,MAP2K3,PPP2CB,MAPK1,ATF1,TICAM1,MAPK11,IKBKG,MAPKAPK3,APP,AGER,DUSP3,PPP2R1B,MAPK14,TAB3,TRAF6,MAP3K7,DUSP6,RPS6KA1,RIPK1,RPS6KA5,TAB2,CREB1,IRF7,S100A12,MEF2A,RIPK3,RIPK2,DUSP7,RPS6KA2,SAA1,MAP2K6,JUN,DUSP4,NFKBIA,NOD2,NFKB2,NOD1,S100B…
REACTOME_PEPTIDE_LIGAND_BINDING_RECEPTORS	-0.472282	-1.43203	0.00549451	0.237596	188	155	F2,KNG1,NPS,NTS,MLNR,SSTR1,PPY,TRH,CCK,RLN3,NTSR1,PYY,NMUR2,KISS1,MLN,PF4,MCHR1,PPBP,SSTR5,KISS1R,PROKR1,MC5R,AGTR1,RLN2,HEBP1,PRLHR,PRLH,NTSR2,TAC3,INSL5,CCR9,NPW,POMC,INSL3,NPY1R,SSTR2,AGT,CCL16,NMBR,TACR3,TACR2,NPY5R,GAL,CXCR1,OPRL1,CCR10,GRPR,QRFPR,CCR3,NMB,QRFP,OXT,SST,NMUR1,NPBWR1,GRP,EDN2,UTS2R,C5,MC1R,EDNRA,F2RL3,CCKBR,APP,AVPR1A,TAC1,NPFFR1,BDKRB2,F2RL1,BDKRB1,OPRD1,CCR6,CCL3L3,SAA1,CXCL…
REACTOME_LIGAND_GATED_ION_CHANNEL_TRANSPORT	0.616673	1.43582	0.0507042	0.239823	21	18	GABRA1,GABRR1,GABRG2,GABRB1,GABRG3,GABRB3,HTR3B,GLRA3,GLRB,GABRA3,GABRA2,GABRB2,ARHGEF9,GABRA5,GLRA1,GLRA2,GABRR2,HTR3A
REACTOME_PACKAGING_OF_TELOMERE_ENDS	0.52156	1.42926	0.0322581	0.246431	48	46	HIST1H4A,HIST1H2BM,HIST1H2AJ,HIST1H4B,HIST1H2AB,HIST1H2BL,HIST1H2BB,HIST1H4C,HIST1H4J,HIST1H2BF,HIST2H4A,HIST1H4D,HIST4H4,HIST2H2AC,HIST1H4E,HIST1H2BE,HIST1H2BI,HIST1H2AD,HIST1H2AE,HIST1H2BD,HIST1H2BN,HIST1H2BO,HIST1H4H,HIST2H2BE,HIST1H4K,HIST1H2BC,HIST3H2BB,HIST1H2BH,HIST1H2AC,HIST1H4I,H2AFX,ACD,TERF1,HIST1H2BG,H2AFZ,HIST1H2BK,POT1,TERF2,HIST1H2BJ,HIST1H4L,TINF2,HIST2H2AA3,HIST2H2AA4,HIST3H3,HIS…
REACTOME_GABA_RECEPTOR_ACTIVATION	0.494889	1.41208	0.0232558	0.251237	52	49	GABRA1,GABRR1,GABRG2,GNG3,GABRB1,KCNJ3,GNG4,ADCY8,GABRG3,KCNJ6,GNGT1,KCNJ12,GABRB3,ADCY1,GABRA3,GABRA2,GABRB2,GNB2,ADCY9,ADCY6,GNB3,KCNJ16,GNB1,GNG5,GABBR1,ARHGEF9,ADCY5,GNG10,ADCY2,GNAI1,GNAI2,GABRA5,GNG7,ADCY3,GNG12,GNAL,KCNJ15,KCNJ4,ADCY4,KCNJ2,GABBR2,KCNJ9,GNG2,KCNJ5,ADCY7,GNG8,GNGT2,GABRR2,KCNJ10
REACTOME_THROMBIN_SIGNALLING_THROUGH_PROTEINASE_ACTIVATED_RECEPTORS_PARS	0.53799	1.41423	0.0598291	0.252513	32	32	F2,GNG3,GNG4,GNG13,GNGT1,ARRB1,SRC,MAPK3,GNB2,GNB3,GNB1,GNA11,GNG5,GNB5,F2RL3,GNAQ,GNA13,MAPK1,GNG10,GNA12,GNA14,GNG7,GNA15,GNG11,GNB4,GNG12,ARRB2,F2R,F2RL2,GNG2,GNG8,GNGT2
REACTOME_POTASSIUM_CHANNELS	0.45101	1.40579	0.0257235	0.25332	98	90	KCNMB2,HCN4,GNG3,KCNH6,KCNC1,KCNA5,KCNK10,KCNQ2,KCNK3,KCNC2,KCNN2,KCNJ3,GNG4,KCNG3,HCN2,KCNN1,KCNK9,KCNH3,KCNJ6,KCNG2,GNGT1,KCNF1,KCNH2,KCNJ12,KCNB1,HCN1,KCNJ1,ABCC8,KCNMB4,KCNA2,KCNH4,KCNJ11,KCNK6,HCN3,KCNK17,KCND2,KCNQ3,KCNMB3,KCNK16,KCNV1,GNB2,KCNA1,KCNS1,KCNG1,KCND3,GNB3,KCNAB3,KCNJ16,KCNJ14,KCNN4,GNB1,KCNC3,KCNK1,GNG5,KCNJ8,KCNS3,GABBR1,KCNQ4,GNG10,KCNQ1,KCNAB1,KCNQ5,KCNH8,GNG7,GNG12,KCNK7,K…
REACTOME_GLUCOSE_TRANSPORT	0.529708	1.41846	0.0498615	0.254847	38	37	G6PC,GCKR,GCK,G6PC3,HK2,SLC2A1,RAE1,NUP107,AAAS,SLC37A4,NUP85,HK1,NUP37,NUP88,NUP43,NUP62,NUP155,SEH1L,NUP35,SLC2A2,NUP210,NUP93,NUPL2,POM121,NUP188,NUP214,NUP205,NUP133,NUP50,TPR,RANBP2,NUP153,NUP54,SLC2A4,SLC2A3,HK3,G6PC2
REACTOME_INSULIN_RECEPTOR_RECYCLING	0.578638	1.41489	0.0737913	0.255913	23	23	INS,ATP6V1G3,ATP6V1B1,ATP6V1H,ATP6V1G2,ATP6V0B,ATP6V0C,ATP6V1G1,ATP6V1F,ATP6V1C1,ATP6V1E1,ATP6V1E2,ATP6V1D,ATP6V0E1,ATP6V0A4,ATP6V0D1,INSR,ATP6V1C2,ATP6V1A,ATP6V0A2,TCIRG1,ATP6V1B2,ATP6V0D2
REACTOME_MITOCHONDRIAL_PROTEIN_IMPORT	0.49936	1.40654	0.0289855	0.256246	58	48	LDHD,COX17,TIMM17B,TIMM13,CYC1,SLC25A4,ATP5G1,TIMM50,TOMM40,DNAJC19,GFER,PAM16,GRPEL1,TIMM10,HSPA9,VDAC1,CHCHD4,ATP5B,MTX1,TIMM8B,IDH3G,MTX2,TIMM22,PMPCA,HSPD1,HSCB,TIMM17A,TOMM7,TOMM20,SLC25A6,TIMM9,SAMM50,TIMM44,ACO2,ATP5A1,TOMM22,GRPEL2,BCS1L,SLC25A13,CS,FXN,TIMM8A,TAZ,PMPCB,TOMM5,COQ2,TIMM23B,SLC25A12
REACTOME_NONSENSE_MEDIATED_DECAY_ENHANCED_BY_THE_EXON_JUNCTION_COMPLEX	0.443375	1.42009	0.00666667	0.256975	176	100	RPL3L,RPS4Y1,RPL19,RPL38,RPS21,RPL18,PPP2R1A,RPL36A,RPL23A,RPL35,RPL36,RPS15,EIF4A3,RPS3,RPS2,FAU,RPL30,RPS5,RPLP1,RNPS1,RPL26L1,RPS24,RPL13,RPLP0,RPL7,RPL24,RPL37,RPLP2,RPL39,RPS28,RPL18A,RPS16,RPS20,RPS19,RPS11,UBA52,RPL27,RPL29,RPL37A,SMG8,PPP2CA,RPS18,RBM8A,RPS26,RPL13A,RPL27A,RPL12,RPS7,RPL32,RPL7A,RPL14,RPS17,RPS8,RPS14,RPS23,RPSA,RPS9,RPL31,RPL6,RPL35A,RPL26,SMG7,RPL22,RPS10,NCBP2,RPL3,RPS…
REACTOME_FATTY_ACID_TRIACYLGLYCEROL_AND_KETONE_BODY_METABOLISM	0.422477	1.38906	0.00369004	0.261064	168	155	APOA2,FABP1,APOA5,SULT2A1,APOA1,ELOVL2,AGT,ECI1,ELOVL6,ELOVL3,FASN,NR1D1,TRIB3,SLC25A1,HMGCS2,ANKRD1,SREBF1,BDH1,CPT1A,PCCB,ACADS,MED29,ACACA,HMGCR,ELOVL4,SMARCD3,ACLY,ECHS1,NCOA6,MED13L,HMGCL,ACSL3,MED19,LPIN3,CYP1A1,NCOR2,MED10,ELOVL5,ACADVL,MED16,MCEE,FDFT1,NCOA2,MED31,ACOX1,GPD1L,ACAT1,MED11,MED7,LCLAT1,NCOR1,LPCAT1,CPT2,CDK19,TBL1X,MED26,MED18,NCOA3,HMGCS1,GPAT2,ME1,SREBF2,MED27,TGS1,DGAT2,H…
REACTOME_ACTIVATION_OF_THE_MRNA_UPON_BINDING_OF_THE_CAP_BINDING_COMPLEX_AND_EIFS_AND_SUBSEQUENT_BINDING_TO_43S	0.476748	1.39498	0.0406977	0.263061	84	53	RPS4Y1,EIF4EBP1,EIF3H,RPS21,RPS15,RPS3,RPS2,FAU,RPS5,RPS24,EIF3I,RPS28,RPS16,RPS20,RPS19,RPS11,EIF3B,RPS18,RPS26,RPS7,EIF2S2,RPS17,RPS8,RPS14,EIF3G,EIF3K,RPS23,EIF3C,EIF4E,RPSA,RPS9,EIF1AX,EIF3J,RPS10,RPS13,RPS3A,RPS15A,RPS4X,EIF3E,EIF3F,EIF4H,EIF4G1,RPS6,EIF4B,EIF2S3,RPS25,EIF3D,RPS12,RPS27A,EIF2S1,EIF3A,RPS27,EIF4A1
REACTOME_FORMATION_OF_THE_TERNARY_COMPLEX_AND_SUBSEQUENTLY_THE_43S_COMPLEX	0.489734	1.3901	0.0617647	0.263362	74	47	RPS4Y1,EIF3H,RPS21,RPS15,RPS3,RPS2,FAU,RPS5,RPS24,EIF3I,RPS28,RPS16,RPS20,RPS19,RPS11,EIF3B,RPS18,RPS26,RPS7,EIF2S2,RPS17,RPS8,RPS14,EIF3G,EIF3K,RPS23,EIF3C,RPSA,RPS9,EIF1AX,EIF3J,RPS10,RPS13,RPS3A,RPS15A,RPS4X,EIF3E,EIF3F,RPS6,EIF2S3,RPS25,EIF3D,RPS12,RPS27A,EIF2S1,EIF3A,RPS27
REACTOME_GLUTATHIONE_CONJUGATION	0.568229	1.38474	0.0818414	0.264345	23	23	GSTA5,GSTA2,GSTM5,GSTA1,GSS,GGT7,GGT1,OPLAH,GSTO2,MGST2,GSTM1,GGCT,MGST3,GSTA4,MGST1,GCLC,GSTM4,GCLM,GSTO1,CNDP2,GSTP1,GGT5,GSTA3
REACTOME_PHASE_II_CONJUGATION	0.478638	1.3968	0.030581	0.264777	70	58	SULT2A1,ACSM1,GSTA5,UGT1A8,UGT2B10,GSTA2,GSTM5,MAT1A,UGT2B4,UGT2B28,SULT4A1,GSTA1,SULT2B1,SULT1C4,UGT2B17,UGT2B11,UGT2B7,SULT1A2,SULT1A1,GSS,AHCY,GGT7,GGT1,OPLAH,GSTO2,MGST2,GSTM1,GGCT,MGST3,SULT1C2,GSTA4,MGST1,GCLC,GSTM4,UGDH,GCLM,BPNT1,MAT2A,NAT1,PAPSS1,GSTO1,CNDP2,TPMT,PAPSS2,SLC35D1,UGP2,MTR,GSTP1,GGT5,SULT1E1,MAT2B,NNMT,SULT1B1,GSTA3,NAT2,UGT1A6,GLYAT,UGT1A7
REACTOME_CLASS_B_2_SECRETIN_FAMILY_RECEPTORS	0.454042	1.39109	0.013468	0.265736	88	79	GCG,IAPP,PTH,PTH2,IHH,GNG3,SHH,WNT16,GNG4,GNG13,RAMP1,GNGT1,WNT3A,ADCYAP1,RAMP3,CALCB,GLP2R,WNT8B,GNAS,WNT7B,VIPR2,FZD2,WNT4,GIPR,GNB2,PTH1R,WNT9A,FZD6,FZD3,RAMP2,GNB3,VIPR1,FZD10,FZD7,GNB1,SMO,WNT10B,GNG5,SCT,SCTR,ADM,GLP1R,GNB5,CD55,WNT2B,FZD1,ADM2,GNG10,PTH2R,GHRH,WNT6,FZD5,ADCYAP1R1,GNG7,WNT11,FZD9,PTHLH,GNG11,FZD4,GNB4,CALCRL,GNG12,WNT5A,CRHR2,PTCH1,PTCH2,WNT2,CRH,WNT7A,GCGR,GNG2,GNG8,GNGT2,…
REACTOME_CD28_DEPENDENT_PI3K_AKT_SIGNALING	-0.633916	-1.4121	0.0527157	0.268039	22	21	PIK3R2,TRIB3,MLST8,AKT1,PDPK1,AKT2,PIK3CA,MAPKAP1,THEM4,MTOR,PIK3R3,RICTOR,MAP3K8,PIK3R1,MAP3K14,AKT3,FYN,CD86,CD80,CD28,LCK
REACTOME_NCAM1_INTERACTIONS	0.512097	1.37268	0.0453258	0.273146	39	37	CACNA1S,GDNF,COL9A1,CACNA1H,COL2A1,CACNB2,NRTN,GFRA1,NCAM1,ARTN,CACNB3,ST8SIA2,GFRA2,CACNA1I,PSPN,COL9A3,COL4A1,CACNA1G,COL4A2,COL9A2,CACNB1,COL6A2,COL6A1,CNTN2,AGRN,COL5A1,COL1A1,COL1A2,COL5A2,COL6A3,COL4A5,CACNB4,PRNP,ST8SIA4,NCAN,COL4A3,COL4A4
REACTOME_NFKB_AND_MAP_KINASES_ACTIVATION_MEDIATED_BY_TLR4_SIGNALING_REPERTOIRE	-0.516611	-1.40649	0.0195489	0.27348	72	68	PPP2R1A,MAPK3,UBA52,IKBKB,MAP2K2,PPP2CA,MAPK10,ELK1,CDK1,MAP2K7,TAB1,MAPK9,MAPK8,NFKBIB,PPP2R5D,RELA,MAP2K4,MAPK7,MAPKAPK2,MAP2K1,HMGB1,ATF2,RPS27A,CHUK,MAP2K3,PPP2CB,MAPK1,ATF1,TICAM1,MAPK11,IKBKG,MAPKAPK3,APP,AGER,DUSP3,PPP2R1B,MAPK14,TAB3,TRAF6,MAP3K7,DUSP6,RPS6KA1,RIPK1,RPS6KA5,TAB2,CREB1,S100A12,MEF2A,RIPK2,DUSP7,RPS6KA2,SAA1,MAP2K6,JUN,DUSP4,NFKBIA,NOD2,NFKB2,NOD1,S100B,RPS6KA3,IRAK2,MEF2C,…
REACTOME_FORMATION_OF_TUBULIN_FOLDING_INTERMEDIATES_BY_CCT_TRIC	0.577785	1.37669	0.0723514	0.27455	22	21	TUBB4A,TUBA3C,TUBA3D,TUBB1,CCT2,TUBB3,TUBB2B,TUBB4B,TUBA1A,CCT7,CCT5,CCT3,CCT8,TUBB2A,TCP1,TUBA1B,CCT6A,CCT4,TUBA4A,TUBA1C,TUBB6
REACTOME_PHASE1_FUNCTIONALIZATION_OF_COMPOUNDS	0.464568	1.37366	0.0267559	0.275683	70	63	CYP19A1,CYP17A1,CYP4F2,CYP11A1,CYP2C9,CYP2W1,CYP2B6,CYP2E1,CYP2F1,CYP46A1,CYP2C8,CYP2A6,POMC,ADH7,PTGS2,CYP8B1,CYP2J2,MAOA,SMOX,ACSS1,CYP51A1,CYP2R1,CYP1A1,ACSS2,CYP4F11,ADH1C,PAOX,CYP4B1,CYP2S1,CYP4F3,CYP2C18,CYP3A4,CYP26A1,CYP26B1,CYP4A11,CYP3A5,MAOB,CYP27B1,CYP2U1,CYP2D6,CYP2A13,CYP27A1,ADH4,ALDH2,PTGIS,CYP1B1,CYP21A2,TBXAS1,PTGS1,CYP7B1,CYP39A1,FMO1,CYP24A1,ALDH1A1,CYP4F12,FMO2,CYP4F8,FMO3,AD…
REACTOME_NEF_MEDIATES_DOWN_MODULATION_OF_CELL_SURFACE_RECEPTORS_BY_RECRUITING_THEM_TO_CLATHRIN_ADAPTERS	-0.650721	-1.40125	0.0700637	0.278145	21	19	ATP6V1H,AP1M2,AP1S1,AP2S1,AP2B1,AP2A1,AP1G1,AP2M1,PACS1,AP2A2,AP1M1,AP1B1,AP1S2,HLA-A,B2M,CD4,CD8B,CD28,LCK
REACTOME_NEGATIVE_REGULATORS_OF_RIG_I_MDA5_SIGNALING	-0.596672	-1.3962	0.0675039	0.282709	31	28	PIN1,ISG15,UBA52,UBE2K,RNF135,PCBP2,UBE2D2,IRF3,OTUD5,TAX1BP1,ATG5,ATG12,MAVS,TBK1,UBE2D3,NLRX1,RPS27A,UBE2D1,TRAF3,CYLD,IKBKE,RNF125,UBE2L6,HERC5,DDX58,IFIH1,TNFAIP3,NLRC5
REACTOME_INTERACTION_BETWEEN_L1_AND_ANKYRINS	0.58461	1.35923	0.0944882	0.288798	23	20	SCN5A,ANK1,KCNQ2,NRCAM,SPTBN4,SPTBN2,L1CAM,KCNQ3,SCN8A,SCN1B,SCN4A,SCN3B,SPTBN5,SPTAN1,ANK3,SPTBN1,SCN2A,SPTA1,SCN7A,SCN2B
REACTOME_MEIOTIC_RECOMBINATION	0.45422	1.36123	0.0424837	0.289487	86	76	HIST1H4A,HIST1H2BM,HIST1H2AJ,HIST1H4B,HIST1H2AB,HIST1H3F,HIST1H3B,HIST1H2BL,HIST1H2BB,HIST1H4C,HIST1H3J,HIST1H3A,HIST1H4J,HIST1H2BF,HIST2H4A,HIST1H4D,HIST4H4,HIST1H3H,TEX15,HIST2H2AC,HIST2H3D,HIST1H4E,HIST1H2BE,HIST1H2BI,HIST1H3D,HIST1H2AD,HIST1H2AE,HIST1H2BD,HIST1H2BN,HIST1H2BO,HIST1H4H,HIST1H3I,HIST2H2BE,HIST1H4K,HIST1H2BC,HIST3H2BB,HIST1H2BH,RAD51C,HIST1H2AC,HIST1H3C,BRCA1,HIST1H4I,H2AFX,HIST1…
REACTOME_COMPLEMENT_CASCADE	0.53166	1.3538	0.0775194	0.290231	32	29	CRP,C9,C8A,C8B,MASP1,C4BPB,C8G,CFHR3,MBL2,CD46,C5,CD55,MASP2,CFD,C4A,PROS1,CFB,CFH,C2,CFI,C1S,C7,C1QC,C1QA,C1QB,C6,C3,C4BPA,CR1
REACTOME_MRNA_SPLICING_MINOR_PATHWAY	0.494511	1.35574	0.0634441	0.290692	45	39	POLR2I,POLR2J,SNRPB,SNRPF,TXNL4A,POLR2L,PRPF6,POLR2K,SNRPD2,POLR2F,POLR2G,SNRPD1,POLR2H,POLR2C,POLR2E,SNRPD3,SNRPE,SF3B5,GTF2F1,EFTUD2,SF3B4,SRSF6,DDX23,SNRPG,LSM2,SRSF1,NCBP2,SF3B2,GTF2F2,SF3B3,POLR2A,SNRNP200,POLR2D,SNRNP40,POLR2B,NCBP1,SRSF7,PRPF8,SF3B1
REACTOME_ER_PHAGOSOME_PATHWAY	-0.514599	-1.3892	0.0482456	0.292458	61	57	PSMD3,PSMC5,PSMD12,PSMA7,PSMB3,PSMD8,PSMB6,PSMB5,PSMD11,PSMC3,PSMD4,SEC61G,PSMD9,PSMB7,PSMD10,UBA52,PSMC4,PSMB1,PDIA3,PSMD13,PSMB4,PSMA2,SEC61B,SEC61A1,PSMD14,PSMF1,CALR,PSMC6,PSMA1,SEC61A2,PSMA4,PSMD2,PSMA5,PSMD7,PSMC2,PSMA3,PSMA6,PSMD6,PSMD1,PSMB2,RPS27A,PSMC1,PSMD5,PSME1,PSME4,PSMB10,PSMB8,HLA-C,HLA-A,PSMA8,HLA-B,B2M,TAP2,HLA-G,HLA-F,TAP1,PSMB9
REACTOME_GLYCOSPHINGOLIPID_METABOLISM	0.504904	1.34992	0.103542	0.29341	38	36	ENPP7,ASAH2,GBA3,GAL3ST1,NEU4,ARSG,SMPD3,UGCG,SUMF1,NEU3,NEU1,SMPD2,CTSA,GBA,SMPD4,SUMF2,ARSE,ARSA,HEXA,SMPD1,GBA2,ARSH,ARSI,GALC,CERK,GLB1,ARSK,HEXB,STS,GLA,PSAP,ASAH1,ARSB,GM2A,ARSJ,ARSF
REACTOME_MYD88_MAL_CASCADE_INITIATED_ON_PLASMA_MEMBRANE	-0.497279	-1.38327	0.0240793	0.298838	83	78	SIGIRR,PPP2R1A,UBE2N,ECSIT,MAPK3,PELI3,UBA52,IKBKB,MAP2K2,PPP2CA,MAPK10,ELK1,CDK1,MAP2K7,TAB1,MAPK9,MAPK8,NFKBIB,PPP2R5D,RELA,MAP2K4,MAPK7,MAPKAPK2,MAP2K1,HMGB1,ATF2,RPS27A,IRAK4,CHUK,MAP2K3,PPP2CB,MAPK1,ATF1,MAPK11,IKBKG,MAPKAPK3,APP,AGER,DUSP3,PPP2R1B,TIRAP,MAPK14,TAB3,TRAF6,MAP3K7,DUSP6,RPS6KA1,RPS6KA5,TAB2,CREB1,S100A12,MEF2A,RIPK2,PELI2,DUSP7,RPS6KA2,SAA1,MAP2K6,JUN,DUSP4,NFKBIA,MYD88,NOD2,P…
REACTOME_MHC_CLASS_II_ANTIGEN_PRESENTATION	-0.48462	-1.37858	0.033241	0.302613	91	85	KIF5A,CTSF,DYNC1I1,KLC3,KLC2,SPTBN2,AP1M2,SH3GL2,AP1S1,KIF3C,DYNLL2,AP2S1,AP2B1,KIF22,KIF3B,DCTN4,AP2A1,DYNLL1,SAR1B,DCTN2,AP1G1,SEC13,CANX,RACGAP1,DNM1,KIF18A,DYNC2LI1,CTSA,KIF20A,ACTR1A,KIF11,DCTN3,KIF4A,AP2M1,DCTN1,CLTC,RAB7A,CLTA,DCTN5,KLC4,KIFAP3,KIF5B,KIF2C,DCTN6,ACTR1B,KIF23,KIF15,SEC24C,AP2A2,DYNC1H1,DNM2,OSBPL1A,SEC31A,DYNC1LI2,AP1M1,SEC24B,KLC1,DYNC1I2,SEC24D,KIF26A,AP1B1,CTSD,KIF2A,CTS…
REACTOME_PREFOLDIN_MEDIATED_TRANSFER_OF_SUBSTRATE_TO_CCT_TRIC	0.540675	1.34202	0.100796	0.304338	28	26	TUBB4A,TUBA3C,TUBA3D,TUBB1,CCT2,PFDN4,TUBB3,TUBB2B,TUBB4B,TUBA1A,CCT7,CCT5,PFDN2,CCT3,CCT8,PFDN5,VBP1,PFDN1,TUBB2A,TCP1,CCT6A,CCT4,TUBA4A,TUBA1C,ACTB,TUBB6
REACTOME_FORMATION_OF_THE_HIV1_EARLY_ELONGATION_COMPLEX	0.520319	1.33619	0.11276	0.310835	34	28	POLR2I,POLR2J,POLR2L,POLR2K,POLR2F,GTF2H2,MNAT1,POLR2G,SUPT4H1,ERCC2,POLR2H,POLR2C,POLR2E,CDK7,GTF2F1,SUPT5H,GTF2H4,NCBP2,GTF2F2,CCNH,POLR2A,ERCC3,POLR2D,CTDP1,GTF2H3,POLR2B,NCBP1,GTF2H1
REACTOME_TCA_CYCLE_AND_RESPIRATORY_ELECTRON_TRANSPORT	0.419174	1.33138	0.032491	0.311341	141	113	COX6C,UCP1,COX6A1,ATP5I,NDUFC2,ATP5D,BSG,ATP5H,NDUFA3,NDUFA2,NDUFA13,NDUFS6,ETFB,ATP5E,NDUFB10,NDUFA11,COX5B,CYC1,COX8A,COX6B1,NDUFB7,NDUFB9,NDUFA4,ATP5G1,NDUFA1,NDUFA8,UQCR11,NDUFAB1,NDUFS5,NDUFB4,NDUFB2,NDUFC1,COX4I1,NDUFS3,UQCRB,ATP5J2,PDHX,NDUFV2,PDK2,UQCRQ,NDUFA5,NDUFA12,NDUFB1,CYCS,UQCRC1,MDH2,NDUFV3,NDUFV1,NDUFB8,NDUFS7,ATP5O,IDH3B,COX5A,ATP5B,COX7B,COX7A2L,L2HGDH,IDH3G,UQCRH,ATP5J,NDUFS4,…
REACTOME_G_ALPHA_S_SIGNALLING_EVENTS	0.418668	1.33321	0.0134228	0.312245	121	107	GCG,TAAR6,IAPP,PTH,NPS,LHCGR,PTH2,GNG3,CGA,RLN3,FSHR,DRD1,GNG4,GNG13,ADCY8,HTR6,RAMP1,MC5R,GNGT1,RLN2,ADCYAP1,DRD5,RAMP3,LHB,POMC,INSL3,CALCB,GLP2R,PTGER2,ADCY1,GNAS,ADRB1,VIPR2,GNAZ,GIPR,GNB2,PTH1R,ADCY9,RAMP2,ADCY6,GNB3,VIPR1,GNB1,P2RY11,GNG5,SCT,SCTR,PDE3A,MC1R,ADM,ADORA2B,GLP1R,GNB5,PDE8B,ADCY5,ADM2,GNG10,PTH2R,PDE7A,GHRH,PDE8A,ADCY2,GNAI1,GNAI2,ADCYAP1R1,ADORA2A,GNG7,ADCY3,PTHLH,GNG11,GNB4,C…
REACTOME_GLUCONEOGENESIS	0.510008	1.3253	0.110818	0.314984	34	29	ALDOB,ENO2,ENO3,FBP1,ALDOC,SLC25A10,GOT2,ALDOA,SLC25A1,FBP2,GAPDH,PCK2,SLC25A11,TPI1,MDH2,GOT1,GPI,PCK1,PRKACA,SLC25A13,MDH1,PC,PGK1,PFKFB1,PGAM1,PRKACB,ENO1,SLC25A12,GAPDHS
REACTOME_EXTENSION_OF_TELOMERES	0.517678	1.32243	0.128767	0.316635	27	26	TERT,RUVBL2,POLD2,NHP2,RPA3,RUVBL1,RFC5,LIG1,WRAP53,PRIM1,PCNA,FEN1,POLD3,POLD4,RFC2,POLE,POLA2,POLA1,POLE2,POLD1,RFC4,RFC3,RPA1,PRIM2,RPA2,DNA2
REACTOME_NEUROTRANSMITTER_RECEPTOR_BINDING_AND_DOWNSTREAM_TRANSMISSION_IN_THE_POSTSYNAPTIC_CELL	0.410901	1.32539	0.0273438	0.318992	137	129	GABRA1,GABRR1,CHRNA3,GABRG2,PRKCG,GNG3,CHRNA4,CHRNB3,GABRB1,CHRND,GRIA1,CHRNB2,KCNJ3,GNG4,GNG13,ADCY8,GRIN2C,GABRG3,KCNJ6,ACTN2,CAMK2A,GNGT1,GRIA3,CHRNA2,GRIA2,KCNJ12,CAMK2B,CACNG4,GABRB3,GRIN2B,GRIK4,RPS6KA6,CHRNB4,MDM2,GRIK2,ADCY1,GRIK3,CHRNG,HRAS,GRIN1,NCALD,GABRA3,GABRA2,AP2S1,NSF,AP2B1,GABRB2,EPB41L1,AP2A1,DLG3,GNB2,BRAF,CALM3,ADCY9,ADCY6,GNB3,GRIN2D,CHRNA9,PICK1,AP2M1,KCNJ16,PDPK1,CALM1,GNB…
REACTOME_TRAF6_MEDIATED_INDUCTION_OF_NFKB_AND_MAP_KINASES_UPON_TLR7_8_OR_9_ACTIVATION	-0.494915	-1.36247	0.0461538	0.320256	77	72	PPP2R1A,UBE2N,ECSIT,MAPK3,PELI3,UBA52,IKBKB,MAP2K2,PPP2CA,MAPK10,ELK1,CDK1,MAP2K7,TAB1,MAPK9,MAPK8,NFKBIB,PPP2R5D,RELA,MAP2K4,MAPK7,MAPKAPK2,MAP2K1,HMGB1,ATF2,RPS27A,IRAK4,CHUK,MAP2K3,PPP2CB,MAPK1,ATF1,MAPK11,IKBKG,MAPKAPK3,APP,AGER,DUSP3,PPP2R1B,MAPK14,TAB3,TRAF6,MAP3K7,DUSP6,RPS6KA1,RPS6KA5,TAB2,CREB1,S100A12,MEF2A,RIPK2,PELI2,DUSP7,RPS6KA2,SAA1,MAP2K6,JUN,DUSP4,NFKBIA,MYD88,NOD2,PELI1,MAP3K1,N…
REACTOME_REGULATION_OF_SIGNALING_BY_CBL	-0.622351	-1.35761	0.106036	0.325385	18	18	PIK3R2,GRB2,PIK3CA,CRKL,CRK,PIK3CB,PIK3R3,YES1,BLNK,CBL,RAPGEF1,PIK3R1,SYK,FYN,HCK,VAV1,LYN,PIK3CD
REACTOME_NCAM_SIGNALING_FOR_NEURITE_OUT_GROWTH	0.448758	1.31486	0.0617647	0.326196	64	61	CACNA1S,GDNF,COL9A1,CACNA1H,SPTBN4,COL2A1,FGFR1,CACNB2,NRTN,GFRA1,NCAM1,ARTN,SPTBN2,HRAS,CACNB3,ST8SIA2,GFRA2,CACNA1I,SRC,PTK2,MAPK3,PSPN,GRB2,COL9A3,MAP2K2,YWHAB,NRAS,COL4A1,CACNA1G,CDK1,COL4A2,COL9A2,CACNB1,COL6A2,COL6A1,RAF1,MAP2K1,CNTN2,SPTBN5,AGRN,SPTAN1,COL5A1,COL1A1,KRAS,MAPK1,COL1A2,SPTBN1,RPS6KA5,CREB1,COL5A2,SOS1,COL6A3,COL4A5,CACNB4,PRNP,SPTA1,FYN,ST8SIA4,NCAN,COL4A3,COL4A4
REACTOME_HOST_INTERACTIONS_OF_HIV_FACTORS	-0.461722	-1.36255	0.0334728	0.327416	132	114	PSMD3,ATP6V1H,AP1M2,SLC25A4,PSMC5,AP1S1,BANF1,PSMD12,AP2S1,RAE1,PSMA7,AP2B1,PSMB3,PPIA,PSMD8,SKP1,PSMB6,PSMB5,AP2A1,PSMD11,NUP107,PSMC3,RAN,PSMD4,AAAS,PSMD9,PSMB7,PSMD10,UBA52,PSMC4,AP1G1,PSMB1,NUP85,RANBP1,PSMD13,RANGAP1,PSMB4,PSMA2,PSMD14,PSMF1,SLC25A6,RBX1,PSMC6,NPM1,AP2M1,PSMA1,RCC1,NUP37,KPNB1,BTRC,PSMA4,PSMD2,NUP88,PSIP1,NUP43,NUP62,PSMA5,NUP155,PSMD7,PSMC2,RAC1,CCNT1,SEH1L,NUP35,PSMA3,PSMA…
REACTOME_CLASS_A1_RHODOPSIN_LIKE_RECEPTORS	-0.433505	-1.36528	0.00853658	0.328366	305	249	TAAR6,F2,KNG1,ADRA1D,NPS,NTS,MLNR,LHCGR,SSTR1,PPY,FFAR1,TRH,CGA,HRH3,CCK,RLN3,DRD2,HTR1B,FSHR,NTSR1,PYY,NMUR2,HTR1E,DRD1,KISS1,PTGER1,MLN,PF4,MCHR1,PPBP,SSTR5,MTNR1B,CHRM2,KISS1R,HTR6,PROKR1,MC5R,AGTR1,RLN2,HEBP1,PRLHR,HTR1F,PRLH,NTSR2,TAC3,INSL5,OPN4,DRD5,CCR9,NPW,LHB,POMC,INSL3,NPY1R,PTGER2,SSTR2,FFAR2,ADRA1B,CHRM3,ADORA1,AGT,CCL16,NMBR,TACR3,TACR2,NPY5R,RGR,GAL,S1PR3,CXCR1,OPRL1,ADRB1,CNR1,CCR…
REACTOME_REGULATION_OF_KIT_SIGNALING	-0.636152	-1.34554	0.0837521	0.334058	17	16	SRC,GRB2,KITLG,SOCS6,SH2B2,YES1,SOS1,PTPN6,CBL,KIT,SH2B3,PRKCA,FYN,SOCS1,LYN,LCK
REACTOME_IL1_SIGNALING	-0.555057	-1.34998	0.0765472	0.337796	39	36	UBE2N,SKP1,PELI3,IKBKB,TOLLIP,RBX1,SQSTM1,BTRC,TAB1,TNIP2,MAP2K4,MAP2K1,IRAK4,CUL1,CHUK,IKBKG,TAB3,TRAF6,MAP3K7,TAB2,RIPK2,MAP3K3,PELI2,IL1R1,MAP2K6,MYD88,NOD2,PELI1,IL1RAP,IL1RN,MAP3K8,NOD1,IRAK2,IL1B,IL1R2,IL1A
REACTOME_TRANSCRIPTION_COUPLED_NER_TC_NER	0.479417	1.30575	0.0952381	0.338923	45	43	POLR2I,POLR2J,POLR2L,POLD2,POLR2K,POLR2F,GTF2H2,MNAT1,XAB2,POLR2G,RPA3,TCEA1,ERCC2,POLR2H,POLR2C,POLR2E,RFC5,LIG1,PCNA,POLD3,ERCC1,CDK7,POLD4,RFC2,POLE,GTF2H4,POLE2,POLD1,CCNH,POLR2A,RFC4,ERCC4,ERCC3,POLR2D,RFC3,RPA1,ERCC8,GTF2H3,POLR2B,RPA2,ERCC5,GTF2H1,ERCC6
REACTOME_CROSS_PRESENTATION_OF_SOLUBLE_EXOGENOUS_ANTIGENS_ENDOSOMES	-0.530805	-1.34595	0.053681	0.340246	48	46	PSMD3,PSMC5,PSMD12,PSMA7,PSMB3,PSMD8,PSMB6,PSMB5,PSMD11,PSMC3,PSMD4,PSMD9,PSMB7,PSMD10,PSMC4,PSMB1,PSMD13,PSMB4,PSMA2,PSMD14,PSMF1,PSMC6,PSMA1,PSMA4,PSMD2,PSMA5,PSMD7,PSMC2,PSMA3,PSMA6,PSMD6,PSMD1,MRC2,PSMB2,PSMC1,PSMD5,PSME1,PSME4,PSMB10,PSMB8,PSMA8,FCGR1A,CD207,PSMB9,MRC1,FCGR1B
REACTOME_RESPONSE_TO_ELEVATED_PLATELET_CYTOSOLIC_CA2_	0.423056	1.30145	0.053125	0.343036	89	76	PLG,KNG1,PRKCG,APOA1,FGA,SCG3,PF4,FGB,PPBP,ITGA2B,ACTN2,FGG,ALB,LEFTY2,SERPINA1,ALDOA,SOD1,PDGFB,PPIA,CD9,SERPINF2,CALM3,TIMP1,EGF,VEGFA,CFL1,CD63,PDGFA,HSPA5,CALM1,ACTN4,STXBP3,TUBA4A,VEGFB,BRPF3,WDR1,CALM2,PFN1,STX4,LAMP2,SPARC,THBS1,APP,CALU,VCL,CFD,ABCC4,CAP1,FN1,VEGFC,TGFB3,SERPINE1,F8,ACTN1,HABP4,TGFB1,PSAP,TMSB4X,PRKCA,TF,VWF,A2M,F13A1,PROS1,TGFB2,PECAM1,SERPING1,HGF,CD36,ITGB3,F5,MMRN1,SR…
REACTOME_ABORTIVE_ELONGATION_OF_HIV1_TRANSCRIPT_IN_THE_ABSENCE_OF_TAT	0.566384	1.29232	0.137363	0.356315	23	19	POLR2I,POLR2J,POLR2L,POLR2K,POLR2F,POLR2G,SUPT4H1,POLR2H,POLR2C,POLR2E,GTF2F1,SUPT5H,NCBP2,GTF2F2,POLR2A,POLR2D,CTDP1,POLR2B,NCBP1
REACTOME_TRANSCRIPTION	0.372409	1.2788	0.0130435	0.362671	210	186	HIST1H4A,HIST1H2BM,HIST1H2AJ,HIST1H4B,HIST1H2AB,HIST1H3F,HIST1H3B,HIST1H2BL,HIST1H2BB,HIST1H4C,HIST1H3J,HIST1H3A,HIST1H4J,HIST1H2BF,HIST2H4A,BRF2,HIST1H4D,HIST4H4,HIST1H3H,HIST2H2AC,HIST2H3D,HIST1H4E,HIST1H2BE,HIST1H2BI,HIST1H3D,HIST1H2AD,HIST1H2AE,HIST1H2BD,HIST1H2BN,HIST1H2BO,HIST1H4H,HIST1H3I,HIST2H2BE,HIST1H4K,HIST1H2BC,HIST3H2BB,POLR2I,POLR3K,POLR2J,SNRPB,SNRPF,HIST1H2BH,POLR2L,SNAPC2,POLR2K…
REACTOME_FORMATION_OF_TRANSCRIPTION_COUPLED_NER_TC_NER_REPAIR_COMPLEX	0.507167	1.2806	0.123037	0.36323	30	28	POLR2I,POLR2J,POLR2L,POLR2K,POLR2F,GTF2H2,MNAT1,XAB2,POLR2G,TCEA1,ERCC2,POLR2H,POLR2C,POLR2E,ERCC1,CDK7,GTF2H4,CCNH,POLR2A,ERCC4,ERCC3,POLR2D,ERCC8,GTF2H3,POLR2B,ERCC5,GTF2H1,ERCC6
REACTOME_ELONGATION_ARREST_AND_RECOVERY	0.525728	1.28087	0.157385	0.366839	32	23	POLR2I,POLR2J,POLR2L,POLR2K,POLR2F,POLR2G,SUPT4H1,TCEA1,POLR2H,POLR2C,POLR2E,GTF2F1,SUPT5H,GTF2F2,CCNT1,POLR2A,SSRP1,SUPT16H,POLR2D,CTDP1,POLR2B,ELL,CCNT2
REACTOME_ION_TRANSPORT_BY_P_TYPE_ATPASES	0.483858	1.28429	0.129944	0.367981	34	32	ATP12A,ATP1A3,ATP4B,ATP2B3,ATP2A1,ATP1A2,ATP2B2,ATP8B3,ATP4A,ATP9A,ATP2C2,ATP8A2,ATP1A4,ATP8B1,ATP2A3,ATP1A1,ATP2A2,ATP1B3,ATP7A,ATP1B2,ATP2C1,ATP1B1,ATP9B,ATP11B,ATP7B,ATP11A,ATP11C,ATP10A,ATP10D,ATP8A1,ATP10B,ATP8B4
REACTOME_MEIOTIC_SYNAPSIS	0.429842	1.28198	0.09	0.36861	73	66	HIST1H4A,HIST1H2BM,HIST1H2AJ,HIST1H4B,HIST1H2AB,HIST1H2BL,HIST1H2BB,HIST1H4C,HIST1H4J,HIST1H2BF,HIST2H4A,HIST1H4D,HIST4H4,HIST2H2AC,HIST1H4E,HIST1H2BE,HIST1H2BI,HIST1H2AD,HIST1H2AE,HIST1H2BD,HIST1H2BN,HIST1H2BO,HIST1H4H,HIST2H2BE,SYCP2,HSPA2,HIST1H4K,HIST1H2BC,HIST3H2BB,HIST1H2BH,HIST1H2AC,BRCA1,HIST1H4I,H2AFX,ACD,TERF1,HIST1H2BG,H2AFZ,HIST1H2BK,DIDO1,UBE2I,POT1,TERF2,LMNB1,STAG2,SMC1A,HIST1H2BJ,…
REACTOME_FORMATION_OF_RNA_POL_II_ELONGATION_COMPLEX_	0.469506	1.26711	0.106017	0.382756	45	34	POLR2I,POLR2J,POLR2L,POLR2K,POLR2F,GTF2H2,MNAT1,POLR2G,SUPT4H1,TCEA1,ERCC2,POLR2H,POLR2C,POLR2E,CDK7,GTF2F1,SUPT5H,GTF2H4,NCBP2,GTF2F2,CCNT1,CCNH,POLR2A,ERCC3,SSRP1,SUPT16H,POLR2D,CTDP1,GTF2H3,POLR2B,NCBP1,ELL,GTF2H1,CCNT2
REACTOME_MICRORNA_MIRNA_BIOGENESIS	0.539089	1.25885	0.167979	0.39554	23	17	POLR2I,POLR2J,POLR2L,POLR2K,POLR2F,POLR2G,TARBP2,POLR2H,POLR2C,POLR2E,RAN,DROSHA,POLR2A,POLR2D,XPO5,POLR2B,DICER1
REACTOME_INHIBITION_OF_INSULIN_SECRETION_BY_ADRENALINE_NORADRENALINE	0.503249	1.25284	0.148825	0.399864	25	25	GNG3,GNG4,GNG13,GNAO1,GNGT1,CACNB2,CACNB3,GNB2,ADCY6,GNB3,GNB1,GNG5,ADRA2A,GNB5,ADCY5,GNG10,GNAI1,GNAI2,GNG7,GNG11,GNB4,GNG12,GNG2,GNG8,GNGT2
REACTOME_METABOLISM_OF_AMINO_ACIDS_AND_DERIVATIVES	0.361949	1.2542	0.0230415	0.401036	200	185	PCSK1,CKM,CGB5,INHBE,HDC,ARG1,INHA,CGA,HAO1,PNMT,GLS2,DDC,MAT1A,HAL,FTCD,HPD,UROC1,LHB,POMC,PAH,NAGS,AADAT,AMDHD1,BCAT2,GAMT,PHGDH,PSMD3,IYD,CKMT1B,CKMT1A,DIO1,SLC25A10,GOT2,CKB,AHCY,GPT,MCCC2,SLC6A8,TPH1,ALDH4A1,PYCR1,PSMC5,ENOPH1,TH,ACADSB,TST,NQO1,SMOX,DIO3,AGXT2,CPS1,HGD,PSMD12,GCDH,IVD,AFMID,PSMA7,TAT,ACMSD,PCBD1,PSMB3,PSMD8,SLC25A21,HSD17B10,QDPR,GSTZ1,PSMB6,PSMB5,GLUD1,PSMD11,ALDH7A1,SUOX,…
REACTOME_TRANSCRIPTIONAL_REGULATION_OF_WHITE_ADIPOCYTE_DIFFERENTIATION	-0.488602	-1.31638	0.0744681	0.406064	72	66	SREBF1,MED29,SMARCD3,NCOA6,MED13L,MED19,NCOR2,MED10,MED16,NCOA2,MED31,PCK1,CDK4,MED11,MED7,NCOR1,CDK19,TBL1X,MED26,MED18,NCOA3,MED27,TGS1,WNT10B,RELA,MED20,MED21,MED9,MED4,RXRA,MED12,MED30,MED14,MED8,MED17,MED23,MED15,HDAC3,MED22,CREBBP,CCNC,CCND3,CDK8,MED6,CEBPD,TBL1XR1,NCOA1,CEBPB,MED1,ANGPTL4,TGFB1,PPARG,EBF1,KLF5,SLC2A4,PPARA,KLF4,PPARGC1A,EGR2,CD36,TNF,LPL,FABP4,PLIN1,LEP,ADIPOQ
REACTOME_INSULIN_RECEPTOR_SIGNALLING_CASCADE	0.394054	1.2431	0.0719178	0.416272	87	80	INS,FGF4,FGF19,FGF17,FGF9,FGFR1,FGFR3,PIK3R2,EIF4EBP1,FGF5,FRS2,HRAS,TRIB3,SHC2,PRKAG3,MLST8,FGF3,MAPK3,RPTOR,CAB39L,IRS1,FGFR4,GRB2,PRKAG1,MAP2K2,PRKAB1,YWHAB,NRAS,EIF4E,TSC2,RPS6KB1,STK11,CDK1,INSR,GAB1,PDPK1,RHEB,AKT2,IRS2,SHC3,FGFR2,PPM1A,STRADB,EIF4G1,FGF10,RPS6,PIK3C3,PIK3CA,EIF4B,RAF1,MAP2K1,STRADA,PIK3R4,CRK,PIK3CB,PRKAG2,THEM4,MTOR,SHC1,PRKAA2,TSC1,KRAS,MAPK1,GRB10,EEF2K,PRKAB2,DOK1,FGF1…
REACTOME_MEIOSIS	0.392945	1.24071	0.0787671	0.417571	116	100	HIST1H4A,HIST1H2BM,HIST1H2AJ,HIST1H4B,HIST1H2AB,HIST1H3F,HIST1H3B,HIST1H2BL,HIST1H2BB,HIST1H4C,HIST1H3J,HIST1H3A,HIST1H4J,HIST1H2BF,HIST2H4A,HIST1H4D,HIST4H4,HIST1H3H,TEX15,HIST2H2AC,HIST2H3D,HIST1H4E,HIST1H2BE,HIST1H2BI,HIST1H3D,HIST1H2AD,HIST1H2AE,HIST1H2BD,HIST1H2BN,HIST1H2BO,HIST1H4H,HIST1H3I,HIST2H2BE,SYCP2,HSPA2,HIST1H4K,HIST1H2BC,HIST3H2BB,HIST1H2BH,RAD51C,HIST1H2AC,HIST1H3C,BRCA1,HIST1H4I…
REACTOME_PI3K_CASCADE	0.42328	1.23696	0.115756	0.421136	71	64	INS,FGF4,FGF19,FGF17,FGF9,FGFR1,FGFR3,PIK3R2,EIF4EBP1,FGF5,FRS2,TRIB3,PRKAG3,MLST8,FGF3,RPTOR,CAB39L,IRS1,FGFR4,GRB2,PRKAG1,PRKAB1,EIF4E,TSC2,RPS6KB1,STK11,INSR,GAB1,PDPK1,RHEB,AKT2,IRS2,FGFR2,PPM1A,STRADB,EIF4G1,FGF10,RPS6,PIK3C3,PIK3CA,EIF4B,STRADA,PIK3R4,PIK3CB,PRKAG2,THEM4,MTOR,PRKAA2,TSC1,EEF2K,PRKAB2,DOK1,FGF18,CAB39,PRKAA1,FGF1,PIK3R1,FGF2,KL,FGF7,FGF22,KLB,PDE3B,FGF20
REACTOME_SIGNALING_BY_SCF_KIT	-0.474495	-1.30568	0.0740741	0.427796	78	75	PIK3R2,GAB2,MMP9,MDM2,HRAS,TRIB3,PHLPP1,GRB7,MLST8,BAD,AKT1S1,SRC,MAPK3,GSK3A,GRB2,CDKN1A,RPS6KB2,MAP2K2,AKT1,KITLG,YWHAB,NRAS,TSC2,CDK1,PDPK1,AKT2,RAC1,CHEK1,SOCS6,SH2B2,CDKN1B,CASP9,PIK3CA,RAF1,MAP2K1,MAPKAP1,THEM4,MTOR,PIK3R3,CHUK,KRAS,MAPK1,GRB10,RICTOR,FOXO4,STAT5B,PTEN,FOXO3,YES1,CREB1,FER,SOS1,STAT3,PTPN6,CBL,NR4A1,FES,PIK3R1,KIT,STAT5A,SH2B3,PRKCA,AKT3,FOXO1,FYN,JAK2,TEC,SOCS1,STAT1,VAV1,…
REACTOME_CHROMOSOME_MAINTENANCE	0.382583	1.22927	0.0857143	0.433239	122	110	HIST1H4A,HIST1H2BM,HIST1H2AJ,TERT,HIST1H4B,HIST1H2AB,HIST1H2BL,HIST1H2BB,HIST1H4C,HIST1H4J,HIST1H2BF,HIST2H4A,HIST1H4D,HIST4H4,HIST2H2AC,HIST1H4E,HIST1H2BE,HIST1H2BI,HIST1H2AD,HIST1H2AE,HIST1H2BD,HIST1H2BN,HIST1H2BO,HIST1H4H,HIST2H2BE,SYCP2,HSPA2,HIST1H4K,HIST1H2BC,HIST3H2BB,RUVBL2,HIST1H2BH,POLD2,HIST1H2AC,NHP2,BRCA1,HIST1H4I,H2AFX,ACD,CENPH,RPA3,TERF1,RBBP7,HIST1H2BG,H2AFZ,RUVBL1,RFC5,LIG1,WRAP…
REACTOME_OLFACTORY_SIGNALING_PATHWAY	0.39903	1.22247	0.0957096	0.444845	328	79	OR51B6,OR52N5,OR10J1,OR7G2,OR5AU1,OR52E6,OR52N2,OR51I2,OR51Q1,OR2A4,OR6T1,OR8D1,OR10G2,OR4K1,OR51M1,OR52D1,OR3A3,OR7C1,OR52E8,OR51I1,OR1L8,GNGT1,OR1N2,OR8A1,OR6B3,OR6A2,OR5AK2,OR56A4,OR1N1,OR2A5,OR8U1,OR10A5,OR10A4,OR8B12,OR8H1,OR7A5,OR51E1,OR10Q1,OR51B4,OR52W1,OR2C1,OR2B6,OR7D2,GNB1,OR52B6,OR2W3,OR1J1,OR52H1,OR2A7,OR51E2,OR2A12,OR5C1,OR2D3,OR5K2,GNAL,OR1F1,OR56A3,OR10AD1,OR2D2,OR52N4,OR1K1,OR1Q1…
REACTOME_VOLTAGE_GATED_POTASSIUM_CHANNELS	0.44321	1.21888	0.162983	0.448791	43	37	KCNH6,KCNC1,KCNA5,KCNQ2,KCNC2,KCNG3,KCNH3,KCNG2,KCNF1,KCNH2,KCNB1,KCNA2,KCNH4,KCND2,KCNQ3,KCNV1,KCNA1,KCNS1,KCNG1,KCND3,KCNAB3,KCNC3,KCNS3,KCNQ4,KCNQ1,KCNAB1,KCNQ5,KCNH8,KCNV2,KCNB2,KCNC4,KCNH1,KCND1,KCNAB2,KCNS2,KCNH7,KCNA3
REACTOME_CHOLESTEROL_BIOSYNTHESIS	0.504675	1.20869	0.21547	0.46889	24	21	TM7SF2,SQLE,DHCR7,MSMO1,MVK,DHCR24,EBP,MVD,NSDHL,HMGCR,PMVK,CYP51A1,LSS,IDI1,FDFT1,HSD17B7,GGPS1,HMGCS1,IDI2,FDPS,LBR
REACTOME_GLUTAMATE_NEUROTRANSMITTER_RELEASE_CYCLE	0.54211	1.20236	0.215311	0.479054	15	15	SNAP25,GLS2,SLC1A6,RAB3A,STX1A,RIMS1,SYT1,STXBP1,SLC38A2,VAMP2,UNC13B,GLS,SLC17A7,SLC1A7,SLC1A1
REACTOME_PERK_REGULATED_GENE_EXPRESSION	0.484664	1.19681	0.221053	0.483468	29	24	IGFBP1,EXOSC5,DDIT3,EXOSC6,EXOSC1,PARN,ASNS,HSPA5,EXOSC7,EXOSC9,EXOSC2,ATF4,NFYA,EXOSC3,NFYB,ATF6,EIF2S1,DCP2,EIF2AK3,DIS3,EXOSC8,HERPUD1,ATF3,CCL2
REACTOME_ACTIVATION_OF_GENES_BY_ATF4	0.501673	1.19797	0.244737	0.485336	26	21	IGFBP1,EXOSC5,DDIT3,EXOSC6,EXOSC1,PARN,ASNS,EXOSC7,EXOSC9,EXOSC2,ATF4,NFYA,EXOSC3,NFYB,ATF6,DCP2,DIS3,EXOSC8,HERPUD1,ATF3,CCL2
REACTOME_NUCLEOTIDE_EXCISION_REPAIR	0.432896	1.18741	0.159021	0.500801	51	48	POLR2I,POLR2J,POLR2L,POLD2,POLR2K,POLR2F,GTF2H2,MNAT1,XAB2,POLR2G,RPA3,TCEA1,ERCC2,POLR2H,POLR2C,POLR2E,RFC5,LIG1,PCNA,POLD3,ERCC1,CDK7,POLD4,DDB1,RFC2,POLE,GTF2H4,POLE2,POLD1,CCNH,POLR2A,RFC4,ERCC4,ERCC3,POLR2D,RFC3,RPA1,RAD23B,ERCC8,GTF2H3,POLR2B,XPA,RPA2,DDB2,ERCC5,GTF2H1,XPC,ERCC6
REACTOME_NETRIN1_SIGNALING	0.436869	1.18326	0.197297	0.506616	41	37	HFE2,UNC5D,TRPC4,SLIT1,ABLIM3,NTN1,SIAH2,SRC,UNC5C,PTK2,TRPC3,SIAH1,EZR,UNC5A,RGMB,WASL,PLCG1,RAC1,NEO1,MYO10,CDC42,DOCK1,PITPNA,UNC5B,TRIO,ABLIM1,ROBO1,NCK1,SLIT3,TRPC5,DCC,RGMA,TRPC6,SLIT2,NTN4,FYN,PRKCQ
REACTOME_TAK1_ACTIVATES_NFKB_BY_PHOSPHORYLATION_AND_ACTIVATION_OF_IKKS_COMPLEX	-0.568523	-1.26967	0.15534	0.513216	23	22	IKBKB,TAB1,NFKBIB,RELA,HMGB1,CHUK,IKBKG,APP,AGER,TAB3,TRAF6,MAP3K7,TAB2,S100A12,RIPK2,SAA1,NFKBIA,NOD2,NFKB2,NOD1,S100B,IRAK2
REACTOME_RIP_MEDIATED_NFKB_ACTIVATION_VIA_DAI	-0.583822	-1.27129	0.166129	0.51753	18	18	IKBKB,NFKBIB,RELA,HMGB1,CHUK,TICAM1,IKBKG,APP,AGER,RIPK1,S100A12,RIPK3,SAA1,NFKBIA,NFKB2,S100B,TLR3,ZBP1
REACTOME_MAP_KINASE_ACTIVATION_IN_TLR_CASCADE	-0.493283	-1.27194	0.116667	0.525632	50	48	PPP2R1A,MAPK3,MAP2K2,PPP2CA,MAPK10,ELK1,CDK1,MAP2K7,TAB1,MAPK9,MAPK8,PPP2R5D,MAP2K4,MAPK7,MAPKAPK2,MAP2K1,ATF2,MAP2K3,PPP2CB,MAPK1,ATF1,MAPK11,IKBKG,MAPKAPK3,DUSP3,PPP2R1B,MAPK14,TAB3,TRAF6,MAP3K7,DUSP6,RPS6KA1,RPS6KA5,TAB2,CREB1,MEF2A,RIPK2,DUSP7,RPS6KA2,MAP2K6,JUN,DUSP4,NOD2,NOD1,RPS6KA3,IRAK2,MEF2C,FOS
REACTOME_NOD1_2_SIGNALING_PATHWAY	-0.53317	-1.25876	0.163233	0.539094	30	28	MAPK12,UBE2N,IKBKB,MAPK13,CASP2,TAB1,CASP9,CHUK,MAPK11,IKBKG,MAPK14,TAB3,TRAF6,MAP3K7,TAB2,RIPK2,MAP2K6,BIRC2,NOD2,CASP8,CYLD,NOD1,CARD9,IRAK2,CASP4,CASP1,TNFAIP3,BIRC3
REACTOME_SPHINGOLIPID_METABOLISM	0.393553	1.16674	0.177019	0.544228	69	63	ENPP7,ASAH2,GBA3,ACER1,GAL3ST1,NEU4,CERS4,ARSG,SMPD3,UGCG,DEGS2,VAPB,SUMF1,NEU3,CERS6,NEU1,CERS2,SMPD2,CERS5,ACER3,SPHK2,CTSA,PPM1L,GBA,SMPD4,SUMF2,ARSE,KDSR,ARSA,VAPA,OSBP,HEXA,CSNK1G2,SMPD1,ACER2,SPTLC1,GBA2,ARSH,ARSI,SGPL1,GALC,CERK,GLB1,DEGS1,SGPP2,ARSK,COL4A3BP,SPHK1,HEXB,PRKD1,STS,GLA,SPTLC2,PSAP,SGMS1,ASAH1,SGMS2,SGPP1,ARSB,GM2A,ARSJ,CERS3,ARSF
REACTOME_TRAF6_MEDIATED_IRF7_ACTIVATION	-0.595152	-1.24829	0.184385	0.565203	30	17	RNF135,IRF3,MAVS,IFNA21,TBK1,TRAF2,CREBBP,SIKE1,TRAF6,IRF7,IRF2,TANK,IKBKE,DDX58,IFIH1,IRF1,IFNB1
REACTOME_CHONDROITIN_SULFATE_BIOSYNTHESIS	-0.579706	-1.24492	0.192751	0.566629	21	17	CSPG4,CHPF,CHST15,BGN,BCAN,CHST7,CHSY3,CHSY1,CHST9,CSGALNACT2,VCAN,CHST3,DCN,CSGALNACT1,CHST11,NCAN,CHST13
REACTOME_EFFECTS_OF_PIP2_HYDROLYSIS	-0.544868	-1.23549	0.192126	0.579677	25	22	DGKG,DGKK,DGKE,TRPC3,MGLL,PRKCD,DGKQ,DAGLA,PRKCE,ITPR2,DAGLB,ITPR3,DGKI,DGKD,RASGRP1,PRKCH,TRPC6,DGKH,DGKA,DGKB,RASGRP2,PRKCQ
REACTOME_SIGNALING_BY_INSULIN_RECEPTOR	0.358724	1.14781	0.188889	0.58332	108	101	INS,FGF4,FGF19,FGF17,FGF9,FGFR1,FGFR3,PIK3R2,ATP6V1G3,ATP6V1B1,EIF4EBP1,FGF5,FRS2,HRAS,ATP6V1H,ATP6V1G2,ATP6V0B,TRIB3,SHC2,PRKAG3,MLST8,ATP6V0C,FGF3,ATP6V1G1,ATP6V1F,ATP6V1C1,MAPK3,RPTOR,CAB39L,IRS1,FGFR4,GRB2,ATP6V1E1,PRKAG1,MAP2K2,ATP6V1E2,PRKAB1,YWHAB,ATP6V1D,NRAS,ATP6V0E1,EIF4E,ATP6V0A4,TSC2,RPS6KB1,STK11,CDK1,ATP6V0D1,INSR,ATP6V1C2,GAB1,PDPK1,RHEB,AKT2,IRS2,SHC3,FGFR2,PPM1A,STRADB,EIF4G1,FGF…
REACTOME_ACTIVATED_TAK1_MEDIATES_P38_MAPK_ACTIVATION	-0.59209	-1.23675	0.204319	0.585127	18	16	TAB1,MAPKAPK2,MAP2K3,MAPK11,IKBKG,MAPKAPK3,MAPK14,TAB3,TRAF6,MAP3K7,TAB2,RIPK2,MAP2K6,NOD2,NOD1,IRAK2
REACTOME_MRNA_CAPPING	0.457697	1.14887	0.251269	0.585755	30	28	POLR2I,POLR2J,POLR2L,POLR2K,POLR2F,GTF2H2,MNAT1,POLR2G,ERCC2,POLR2H,POLR2C,POLR2E,CDK7,GTF2F1,SUPT5H,GTF2H4,NCBP2,GTF2F2,CCNH,POLR2A,ERCC3,POLR2D,GTF2H3,POLR2B,NCBP1,RNMT,GTF2H1,RNGTT
REACTOME_NEPHRIN_INTERACTIONS	0.496506	1.1321	0.300505	0.623242	20	18	KIRREL3,ACTN2,PIK3R2,KIRREL2,MAGI2,WASL,ACTN4,PIK3CA,PIK3CB,SPTAN1,NCK2,CD2AP,SPTBN1,IQGAP1,ACTN1,NCK1,PIK3R1,FYN
REACTOME_GLUCAGON_TYPE_LIGAND_RECEPTORS	0.429174	1.12613	0.249284	0.634914	33	32	GCG,GNG3,GNG4,GNG13,GNGT1,ADCYAP1,GLP2R,GNAS,VIPR2,GIPR,GNB2,GNB3,VIPR1,GNB1,GNG5,SCT,SCTR,GLP1R,GNB5,GNG10,GHRH,ADCYAP1R1,GNG7,GNG11,GNB4,GNG12,GCGR,GNG2,GNG8,GNGT2,VIP,GIP
REACTOME_INNATE_IMMUNE_SYSTEM	-0.390451	-1.21237	0.0912596	0.651216	279	217	CRP,C9,DEFB123,C8A,C8B,DEFA6,MASP1,PRSS2,DEFB126,C4BPB,C8G,MAPK12,SIGIRR,CFHR3,BCL2,FADD,ART1,PPP2R1A,HSP90AB1,BCL2L1,PRKCSH,UBE2N,PIN1,ECSIT,TXN,MAPK3,PELI3,MBL2,ISG15,UBA52,IKBKB,MAPK13,UBE2K,MAP2K2,PPP2CA,CNPY3,MAPK10,RNF135,DEFB135,DNM1,ELK1,PCBP2,UBE2D2,CDK1,CASP2,MAP2K7,TAB1,DDOST,MAPK9,MAPK8,IRF3,NFKBIB,UNC93B1,OTUD5,CD46,TAX1BP1,PPP2R5D,ATG5,ATG12,RELA,PIK3C3,MAVS,IFNA21,C5,MAP2K4,DNM2,MA…
REACTOME_KINESINS	0.462801	1.11266	0.291553	0.670013	24	22	KIF5A,KLC3,KLC2,KIF3C,KIF22,KIF3B,KIF9,RACGAP1,KIF18A,KIF20A,KIF11,KIFC1,KIF4A,KLC4,KIFAP3,KIF5B,KIF2C,KIF23,KIF15,KLC1,KIF26A,KIF2A
REACTOME_GPCR_LIGAND_BINDING	-0.370972	-1.19866	0.0676328	0.691867	408	337	GCG,TAAR6,F2,KNG1,ADRA1D,IAPP,PTH,NPS,NTS,MLNR,LHCGR,PTH2,SSTR1,IHH,GNG3,SHH,PPY,FFAR1,TRH,CGA,HRH3,CCK,RLN3,DRD2,HTR1B,WNT16,FSHR,NTSR1,PYY,NMUR2,HTR1E,DRD1,GNG4,KISS1,PTGER1,GNG13,MLN,PF4,MCHR1,TAS1R1,PPBP,SSTR5,MTNR1B,CHRM2,KISS1R,HTR6,RAMP1,PROKR1,MC5R,GNGT1,AGTR1,WNT3A,RLN2,HEBP1,PRLHR,HTR1F,PRLH,ADCYAP1,NTSR2,GRM2,TAC3,GRM7,GRM6,INSL5,OPN4,DRD5,CCR9,RAMP3,NPW,LHB,POMC,GRM4,INSL3,CALCB,GLP2R…
REACTOME_YAP1_AND_WWTR1_TAZ_STIMULATED_GENE_EXPRESSION	-0.518811	-1.19356	0.207516	0.700382	24	23	SMARCD3,NCOA6,NCOA2,TBL1X,NCOA3,TGS1,TEAD3,TEAD2,RXRA,CREBBP,TEAD1,TEAD4,TBL1XR1,NCOA1,MED1,RUNX2,TBX5,WWTR1,YAP1,CTGF,KAT2B,PPARA,NPPA
REACTOME_PLATELET_HOMEOSTASIS	0.35921	1.09808	0.255385	0.707469	78	73	APOB,KCNMB2,GNG3,SLC8A3,SLC8A2,NOS2,GNG4,GNG13,ATP2B3,GNGT1,ATP2A1,ATP2B2,PDE6A,KCNMB4,GNAS,PDE5A,NOS1,PPP2R1A,KCNMB3,TRPC3,GNB2,PPP2CA,GNB3,ATP2A3,GNB1,PPP2R5A,PDE6B,PPP2R5B,ATP2A2,PPP2R5D,GNG5,PDE3A,PDE9A,ITPR2,GNB5,ITPR3,PPP2R5E,PRKG1,LRP8,PPP2R5C,PPP2CB,GNG10,PPP2R1B,MAPK14,PRKG2,GNG7,MRVI1,PTPN6,GUCY1B3,GUCY1A2,GNG11,GNB4,GNG12,NOS3,PDE2A,PTGIR,GUCY1A3,TRPC6,PDE10A,PDE1A,KCNMB1,PECAM1,PDE1B,…
REACTOME_ENDOSOMAL_SORTING_COMPLEX_REQUIRED_FOR_TRANSPORT_ESCRT	0.43945	1.0863	0.310526	0.709026	27	26	VPS37D,VPS28,CHMP2A,VPS25,CHMP4C,SNF8,CHMP4B,TSG101,VPS37C,VPS4A,UBA52,CHMP6,HGS,CHMP5,VPS37A,VTA1,STAM,VPS4B,CHMP3,STAM2,VPS37B,CHMP2B,RPS27A,CHMP4A,CHMP7,VPS36
REACTOME_DNA_STRAND_ELONGATION	0.427265	1.08956	0.302387	0.710238	30	30	GINS2,POLD2,GINS4,RPA3,MCM2,RFC5,LIG1,MCM4,GINS1,PRIM1,PCNA,CDC45,FEN1,POLD3,POLD4,RFC2,POLA2,MCM7,POLA1,POLD1,RFC4,MCM8,RFC3,RPA1,MCM3,PRIM2,MCM6,RPA2,MCM5,DNA2
REACTOME_THROMBOXANE_SIGNALLING_THROUGH_TP_RECEPTOR	0.451606	1.08645	0.33515	0.714558	23	23	GNG3,GNG4,GNG13,GNGT1,GNB2,GNB3,TBXA2R,GNB1,GNA11,GNG5,GNB5,GNAQ,GNA13,GNG10,GNA14,GNG7,GNA15,GNG11,GNB4,GNG12,GNG2,GNG8,GNGT2
REACTOME_REGULATION_OF_WATER_BALANCE_BY_RENAL_AQUAPORINS	0.399128	1.09372	0.276923	0.714814	44	41	AQP2,GNG3,GNG4,GNG13,ADCY8,GNGT1,ADCY1,GNAS,PRKAR1B,RAB11A,GNB2,AQP3,PRKAR1A,ADCY9,ADCY6,GNB3,PRKAR2B,PRKACA,GNB1,MYO5B,GNG5,PRKAR2A,GNB5,PRKACB,ADCY5,GNG10,ADCY2,RAB11FIP2,GNG7,ADCY3,GNG11,GNB4,GNG12,AQP1,ADCY4,GNG2,AQP4,ADCY7,GNG8,AVPR2,GNGT2
REACTOME_PLATELET_SENSITIZATION_BY_LDL	0.474502	1.09177	0.362025	0.715578	16	16	APOB,PPP2R1A,PPP2CA,PPP2R5A,PPP2R5B,PPP2R5D,PPP2R5E,LRP8,PPP2R5C,PPP2CB,PPP2R1B,MAPK14,PTPN6,PECAM1,PLA2G4A,FGR
REACTOME_METABOLISM_OF_PROTEINS	0.295856	1.08969	0.119403	0.716061	518	406	F2,F9,RPL3L,MUC5AC,RPS4Y1,MUC21,TUBB4A,GALNT8,EEF1G,TUBA3C,LDHD,GALNT13,B3GNT6,GALNTL5,GALNTL6,PROZ,EIF4EBP1,TUBA3D,COX17,ALG8,PIGT,RPL19,TUBB1,TIMM17B,PIGU,ARSG,CCT2,PFDN4,PIGP,RPL38,TIMM13,SPCS2,CYC1,SLC25A4,B3GNT8,SEMA6D,TUBB3,ST8SIA2,ST6GALNAC2,ST3GAL1,TBCA,EIF3H,RPS21,DHPS,RPL18,TBCB,DPM3,GCNT4,PIGQ,TUBB2B,ATP5G1,TBCD,VKORC1,GPAA1,DPM2,TIMM50,TOMM40,RPN2,DOHH,GALNT14,DNAJC19,RPL36A,RPL23A,GF…
REACTOME_AMINO_ACID_SYNTHESIS_AND_INTERCONVERSION_TRANSAMINATION	0.493885	1.08188	0.379747	0.717342	17	15	GLS2,PHGDH,GOT2,GPT,PYCR1,GLUD1,GOT1,GPT2,ASNS,ALDH18A1,PSPH,GLUL,OAT,GLS,PSAT1
REACTOME_BASE_EXCISION_REPAIR	0.458892	1.07717	0.371501	0.725788	19	19	NTHL1,POLB,POLD2,SMUG1,LIG1,MPG,LIG3,PCNA,FEN1,POLD3,APEX1,POLD4,TDG,XRCC1,POLD1,MUTYH,OGG1,MBD4,CCNO
REACTOME_UNBLOCKING_OF_NMDA_RECEPTOR_GLUTAMATE_BINDING_AND_ACTIVATION	0.493505	1.07531	0.379221	0.725935	15	15	GRIA1,GRIN2C,ACTN2,CAMK2A,GRIA3,GRIA2,CAMK2B,GRIN2B,GRIN1,GRIN2D,AKAP9,CAMK2D,NEFL,GRIN2A,GRIA4
REACTOME_GPCR_DOWNSTREAM_SIGNALING	-0.356466	-1.17703	0.0610599	0.72863	805	494	GCG,TAAR6,F2,KNG1,ADRA1D,IAPP,PTH,NPS,NTS,OR51B6,MLNR,OR52N5,LHCGR,OR10J1,PRKCG,PTH2,SSTR1,GNG3,OR7G2,PPY,FFAR1,OR5AU1,TRH,CGA,HRH3,OR52E6,CCK,OR52N2,RLN3,OR51I2,DRD2,HTR1B,OR51Q1,OR2A4,OR6T1,OR8D1,FSHR,OR10G2,OR4K1,NTSR1,PYY,OR51M1,NMUR2,HTR1E,DRD1,OR52D1,GNG4,KISS1,PTGER1,GNG13,MLN,PF4,OR3A3,MCHR1,ADCY8,OR7C1,PPBP,OR52E8,SSTR5,MTNR1B,MCF2,CHRM2,KISS1R,HTR6,OR51I1,OR1L8,RAMP1,PROKR1,MC5R,GNGT1,A…
REACTOME_MITOCHONDRIAL_TRNA_AMINOACYLATION	0.457755	1.06934	0.359494	0.732631	21	19	SARS2,NARS2,EARS2,VARS2,YARS2,PARS2,PPA2,DARS2,HARS2,GARS,IARS2,CARS2,FARS2,WARS2,MARS2,KARS,AARS2,LARS2,RARS2
REACTOME_G_ALPHA_Q_SIGNALLING_EVENTS	0.314073	1.06548	0.266667	0.733387	184	166	GCG,F2,KNG1,ADRA1D,NPS,NTS,MLNR,GNG3,FFAR1,TRH,CCK,NTSR1,NMUR2,GNG4,KISS1,PTGER1,GNG13,MLN,MCHR1,KISS1R,PROKR1,GNGT1,AGTR1,DGKG,NTSR2,PIK3R2,TAC3,OPN4,DGKK,FFAR2,ADRA1B,CHRM3,AGT,NMBR,TACR3,TACR2,DGKE,GRPR,LPAR2,TRPC3,GNB2,QRFPR,GNRH2,MGLL,HTR2C,NMB,PRKCD,QRFP,DGKQ,OXT,GNB3,HTR2A,ARHGEF25,TBXA2R,NMUR1,GNB1,GRP,GNA11,P2RY11,LPAR3,PLCB3,EDN2,GNG5,DAGLA,UTS2R,PRKCE,P2RY2,ITPR2,DAGLB,PIK3CA,PLCB4,GNB…
REACTOME_TRAF6_MEDIATED_NFKB_ACTIVATION	-0.540078	-1.17838	0.236246	0.735424	21	20	IKBKB,RNF135,NFKBIB,RELA,MAVS,HMGB1,TRAF2,CHUK,IKBKG,APP,AGER,TRAF6,S100A12,SAA1,NFKBIA,MAP3K1,NFKB2,S100B,DDX58,IFIH1
REACTOME_NUCLEAR_RECEPTOR_TRANSCRIPTION_PATHWAY	0.388234	1.06959	0.353801	0.738024	49	46	NR5A1,NR0B2,NR0B1,NR2E1,NR2E3,RXRG,ESR1,NR2F6,NR1D1,ESRRG,RARA,NR2C2AP,THRA,NR1I2,PGR,RORB,RARG,NR1H2,AR,NR6A1,ESRRA,RXRB,NRBP1,THRB,RXRA,HNF4G,NR4A2,NR1D2,PPARD,NR3C2,MED1,VDR,NRBF2,NR5A2,NR2F1,PPARG,RORC,NR4A1,RORA,NR1I3,NR3C1,PPARA,NR1H3,NR4A3,ESRRB,ESR2
REACTOME_PHOSPHOLIPASE_C_MEDIATED_CASCADE	0.377062	1.06567	0.305949	0.738659	54	48	FGF4,PRKCG,FGF19,FGF17,ADCY8,FGF9,FGFR1,FGFR3,ADCY1,FGF5,FGF3,PRKAR1B,FGFR4,CALM3,PRKAR1A,ADCY9,PRKCD,ADCY6,PRKAR2B,PRKACA,CALM1,FGFR2,PLCG1,FGF10,PRKCE,CALM2,ITPR2,PRKAR2A,ITPR3,PRKACB,ADCY5,ADCY2,CREB1,FGF18,ADCY3,FGF1,FGF2,PRKCA,ADCY4,PDE1A,PDE1B,KL,ADCY7,FGF7,FGF22,KLB,CAMK4,FGF20
REACTOME_NUCLEAR_SIGNALING_BY_ERBB4	-0.474321	-1.17086	0.220312	0.740563	38	37	PRL,GH1,GH2,ESR1,PSENEN,SKP1,PGR,WWOX,SH2B1,PRLR,PSEN2,ERBB4,RBX1,GHR,BTRC,NCOR1,APH1B,NCSTN,APH1A,BTC,PSEN1,CUL1,NRG4,STAT5B,ADAM17,TAB2,YAP1,NRG1,S100B,STAT5A,HBEGF,CXCL12,JAK2,NRG2,EREG,GFAP,CSN2
REACTOME_MAPK_TARGETS_NUCLEAR_EVENTS_MEDIATED_BY_MAP_KINASES	-0.486698	-1.16789	0.249216	0.741093	30	30	PPP2R1A,MAPK3,PPP2CA,MAPK10,ELK1,MAPK9,MAPK8,PPP2R5D,MAPK7,MAPKAPK2,ATF2,PPP2CB,MAPK1,ATF1,MAPK11,DUSP3,PPP2R1B,MAPK14,DUSP6,RPS6KA1,RPS6KA5,CREB1,MEF2A,DUSP7,RPS6KA2,JUN,DUSP4,RPS6KA3,MEF2C,FOS
REACTOME_SYNTHESIS_OF_PIPS_AT_THE_PLASMA_MEMBRANE	-0.483056	-1.17915	0.238854	0.744109	31	30	PIK3R2,INPP5J,SYNJ2,INPP4B,INPPL1,PIP5K1C,INPP5K,MTMR14,PIP4K2B,PIK3CA,PIK3CB,PIK3C2A,PI4K2A,PIK3R3,MTMR1,PIK3C2G,MTMR6,MTMR3,PI4K2B,PTEN,SYNJ1,PIK3C2B,MTM1,PIP4K2A,PIK3R1,PIP5K1B,PIK3R6,PIK3R5,PIK3CD,PIK3CG
REACTOME_RESOLUTION_OF_AP_SITES_VIA_THE_MULTIPLE_NUCLEOTIDE_PATCH_REPLACEMENT_PATHWAY	0.460175	1.04145	0.396947	0.754153	17	17	NTHL1,POLB,POLD2,SMUG1,LIG1,MPG,PCNA,FEN1,POLD3,APEX1,POLD4,TDG,POLD1,MUTYH,OGG1,MBD4,CCNO
REACTOME_TRANSMEMBRANE_TRANSPORT_OF_SMALL_MOLECULES	0.283151	1.04603	0.235294	0.756661	413	379	GABRA1,GABRR1,GABRG2,SLC5A7,G6PC,GCKR,APOA1,SLC18A1,GCK,SLC13A5,AQP2,GNG3,SLC12A5,ABCG5,ATP12A,SLC17A8,SLC28A2,GABRB1,SLC5A2,SLC8A3,SLC8A2,ATP1A3,ATP4B,GNG4,SLC1A6,GNG13,SLC30A8,ADCY8,SLC6A3,ATP2B3,GABRG3,SLC7A9,SLCO1B1,SLC22A1,GNGT1,ATP2A1,SLC1A2,AQP6,SLC26A3,ATP1A2,SLC30A3,SLC22A16,ATP2B2,ALB,ATP8B3,GABRB3,AQP5,SLCO1A2,AQP8,ATP4A,HTR3B,ATP6V1G3,ATP6V1B1,SLC34A3,ABCC8,SLC39A4,SLC47A1,GLRA3,G6PC3…
REACTOME_ACTIVATION_OF_BH3_ONLY_PROTEINS	0.464917	1.05637	0.360434	0.75745	17	15	E2F1,BCL2,DYNLL2,BAD,DYNLL1,AKT1,YWHAB,PMAIP1,BMF,MAPK8,BID,PPP3R1,TP53,BCL2L11,TFDP1
REACTOME_BILE_ACID_AND_BILE_SALT_METABOLISM	0.421826	1.04217	0.3925	0.757595	27	25	BAAT,CYP46A1,SLCO1B1,AKR1D1,ALB,FABP6,SLCO1A2,SLC27A2,CYP8B1,SLC27A5,ACOT8,HSD3B7,AMACR,ACOX2,SCP2,HSD17B4,ABCC3,CYP27A1,ABCB11,CYP7B1,CYP39A1,AKR1C4,CH25H,SLC10A1,SLCO1B3
REACTOME_AXON_GUIDANCE	0.299529	1.05043	0.313725	0.759462	251	232	CACNA1S,HFE2,SCN5A,GDNF,DPYSL5,UNC5D,ANK1,COL9A1,TRPC4,KCNQ2,SLIT1,ITGA2B,NRCAM,CACNA1H,SPTBN4,COL2A1,FGFR1,CACNB2,EGFR,NRTN,DPYSL4,GFRA1,NCAM1,ARTN,RPS6KA6,SRGAP1,SPTBN2,HRAS,CDK5,CDK5R1,GPC1,CACNB3,SH3GL2,PAK4,SEMA6D,ST8SIA2,GFRA2,HSP90AA1,PFN2,L1CAM,ROCK1P1,ABLIM3,ALCAM,CACNA1I,PLXNB3,KCNQ3,AP2S1,MYH14,NTN1,CSNK2B,AP2B1,HSP90AB1,SIAH2,STIP1,PAK1,SCN8A,SRC,UNC5C,PTK2,CD24,MAPK3,TRPC3,AP2A1,PSPN…
REACTOME_FRS2_MEDIATED_CASCADE	0.390587	1.04681	0.37027	0.75993	36	33	FGF4,FGF19,FGF17,FGF9,FGFR1,FGFR3,FGF5,FRS2,HRAS,FGF3,MAPK3,FGFR4,GRB2,MAP2K2,YWHAB,NRAS,FRS3,CDK1,FGFR2,FGF10,RAF1,MAP2K1,KRAS,MAPK1,FGF18,SOS1,FGF1,FGF2,KL,FGF7,FGF22,KLB,FGF20
REACTOME_G_BETA_GAMMA_SIGNALLING_THROUGH_PLC_BETA	0.439635	1.04269	0.384211	0.761902	20	20	GNG3,GNG4,GNG13,GNGT1,GNB2,GNB3,GNB1,PLCB3,GNG5,GNB5,PLCB1,GNG10,GNG7,GNG11,GNB4,GNG12,GNG2,PLCB2,GNG8,GNGT2
REACTOME_PROTEIN_FOLDING	0.375423	1.05135	0.337143	0.762263	53	49	TUBB4A,TUBA3C,TUBA3D,TUBB1,CCT2,PFDN4,TUBB3,TBCA,TBCB,TUBB2B,TBCD,TUBB4B,TUBA1A,CCT7,CCT5,PFDN2,ARFGEF2,CCT3,CCT8,USP11,PFDN5,AP3M1,VBP1,FBXO4,LONP2,PFDN1,TUBB2A,TCP1,FBXW4,TUBA1B,FBXL5,TBCE,CCT6A,CCT4,TUBA4A,TBCC,FKBP9,XRN2,TUBA1C,KIF13A,FBXW5,FBXW2,ACTB,SPHK1,FBXO6,FBXW7,FBXL3,TUBB6,KIFC3
REACTOME_PROSTACYCLIN_SIGNALLING_THROUGH_PROSTACYCLIN_RECEPTOR	0.449258	1.04764	0.387435	0.762778	19	19	GNG3,GNG4,GNG13,GNGT1,GNAS,GNB2,GNB3,GNB1,GNG5,GNB5,GNG10,GNG7,GNG11,GNB4,GNG12,PTGIR,GNG2,GNG8,GNGT2
REACTOME_ADHERENS_JUNCTIONS_INTERACTIONS	0.447946	1.05284	0.37859	0.763455	27	22	CDH15,CDH4,CDH12,CADM2,CDH2,CDH8,CDH18,CDH1,CDH7,JUP,CDH24,CADM1,CTNND1,CTNNA1,PVR,CDH13,CTNNB1,CDH6,CDH11,CDH5,CDH3,CDH10
REACTOME_SYNTHESIS_OF_BILE_ACIDS_AND_BILE_SALTS	0.442635	1.03449	0.403794	0.765753	19	18	BAAT,CYP46A1,AKR1D1,SLC27A2,CYP8B1,SLC27A5,ACOT8,HSD3B7,AMACR,ACOX2,SCP2,HSD17B4,CYP27A1,ABCB11,CYP7B1,CYP39A1,AKR1C4,CH25H
REACTOME_PROLONGED_ERK_ACTIVATION_EVENTS	0.439895	1.03235	0.386364	0.766959	19	19	NTRK1,NGF,FRS2,HRAS,MAPK3,BRAF,MAP2K2,YWHAB,NRAS,CDK1,PLCG1,RAF1,MAP2K1,CRK,KIDINS220,KRAS,MAPK1,RAP1A,RAPGEF1
REACTOME_G_PROTEIN_ACTIVATION	0.430464	1.03501	0.385417	0.769503	27	23	GNG3,GNG4,GNG13,GNAO1,GNGT1,POMC,GNAZ,GNB2,GNB3,GNB1,GNG5,GNB5,GNG10,GNAI1,GNAI2,GNG7,GNG11,GNB4,GNG12,GNG2,GNG8,PDYN,GNGT2
REACTOME_PLATELET_AGGREGATION_PLUG_FORMATION	0.390447	1.02561	0.40327	0.772589	36	32	F2,FGA,FGB,ITGA2B,FGG,PTPN1,SRC,PTK2,BCAR1,GRB2,AKT1,PDPK1,ADRA2A,THPO,CRK,SHC1,RAP1B,RASGRP1,ADRA2B,RAPGEF4,FN1,SOS1,CSK,RAP1A,RAPGEF3,VWF,SYK,ITGB3,APBB1IP,RASGRP2,GP1BA,MPL
REACTOME_AQUAPORIN_MEDIATED_TRANSPORT	0.367226	1.02269	0.391061	0.776496	51	46	AQP2,GNG3,GNG4,GNG13,ADCY8,GNGT1,AQP6,AQP5,AQP8,ADCY1,GNAS,PRKAR1B,RAB11A,GNB2,AQP3,PRKAR1A,ADCY9,ADCY6,GNB3,PRKAR2B,PRKACA,GNB1,MYO5B,GNG5,PRKAR2A,GNB5,PRKACB,ADCY5,GNG10,ADCY2,RAB11FIP2,GNG7,ADCY3,GNG11,GNB4,GNG12,AQP1,ADCY4,GNG2,AQP4,ADCY7,GNG8,AVPR2,GNGT2,AQP7,AQP9
REACTOME_POST_TRANSLATIONAL_PROTEIN_MODIFICATION	0.299448	1.02603	0.341121	0.776672	188	174	F2,F9,MUC5AC,MUC21,GALNT8,GALNT13,B3GNT6,GALNTL5,GALNTL6,PROZ,ALG8,PIGT,PIGU,ARSG,PIGP,B3GNT8,SEMA6D,ST8SIA2,ST6GALNAC2,ST3GAL1,DHPS,DPM3,GCNT4,PIGQ,VKORC1,GPAA1,DPM2,RPN2,DOHH,GALNT14,ALG3,PRKCSH,SUMF1,EIF5A,GALNT6,FURIN,MUC12,MPI,PIGX,RPN1,PIGW,DOLK,B4GALT2,ALG1,SAR1B,GNPNAT1,MUC6,PIGS,PIGV,DAD1,DPM1,PMM1,SEC13,PDIA3,GMPPA,PIGO,B3GNT4,ALG10B,PIGM,CANX,TUSC3,DOLPP1,B3GNTL1,MAN1B1,PIGL,MLEC,CALR,…
REACTOME_FGFR_LIGAND_BINDING_AND_ACTIVATION	0.43761	1.02082	0.413625	0.777075	22	19	FGF4,FGF19,FGF17,FGF9,FGFR1,FGFR3,FGF5,FGF3,FGFR4,FGFR2,FGF10,FGF18,FGF1,FGF2,KL,FGF7,FGF22,KLB,FGF20
REACTOME_REGULATORY_RNA_PATHWAYS	0.432888	1.02617	0.422572	0.78187	26	20	POLR2I,POLR2J,POLR2L,POLR2K,POLR2F,POLR2G,TARBP2,POLR2H,POLR2C,POLR2E,RAN,DROSHA,POLR2A,POLR2D,XPO5,TNRC6C,POLR2B,TNRC6A,TNRC6B,DICER1
REACTOME_JNK_C_JUN_KINASES_PHOSPHORYLATION_AND_ACTIVATION_MEDIATED_BY_ACTIVATED_HUMAN_TAK1	-0.549781	-1.14646	0.300166	0.815222	16	15	MAPK10,MAP2K7,TAB1,MAPK9,MAPK8,MAP2K4,IKBKG,TAB3,TRAF6,MAP3K7,TAB2,RIPK2,NOD2,NOD1,IRAK2
REACTOME_AMINE_COMPOUND_SLC_TRANSPORTERS	0.408587	1.0035	0.430556	0.828706	27	24	SLC5A7,SLC18A1,SLC6A3,SLC6A1,SLC6A11,SLC6A20,SLC44A2,SLC44A4,SLC6A9,SLC44A3,SLC44A1,SLC6A6,SLC6A15,SLC14A1,SLC44A5,SLC14A2,SLC6A12,SLC18A2,SLC22A2,SLC6A7,SLC6A14,RHCG,RHAG,SLC6A2
REACTOME_GLUCOSE_METABOLISM	0.334128	0.999373	0.444444	0.837104	69	61	ALDOB,GYS2,PYGM,ENO2,ENO3,FBP1,ALDOC,SLC25A10,GOT2,ALDOA,PHKA1,SLC25A1,FBP2,GAPDH,PPP2R1A,PCK2,SLC25A11,TPI1,PHKG2,PFKM,MDH2,CALM3,PFKFB4,GOT1,PFKL,PPP2CA,GPI,PCK1,GYS1,PYGB,PRKACA,CALM1,SLC25A13,MDH1,PHKA2,PHKB,PC,PPP2R5D,CALM2,PGK1,PFKFB1,PGAM1,GYG1,GBE1,PYGL,AGL,PPP2CB,PRKACB,PPP2R1B,UGP2,ENO1,PGM1,PFKFB2,PGM2,SLC25A12,PFKP,GYG2,PFKFB3,PKLR,GAPDHS,PHKG1
REACTOME_SYNTHESIS_OF_GLYCOSYLPHOSPHATIDYLINOSITOL_GPI	0.437693	0.997187	0.454545	0.838668	17	17	PIGP,SEMA6D,PIGQ,DPM2,PIGX,PIGW,PIGV,PIGO,PIGM,PIGL,PIGF,PIGN,PIGC,PIGH,PIGG,PIGB,PIGA
REACTOME_TRANSPORT_OF_INORGANIC_CATIONS_ANIONS_AND_AMINO_ACIDS_OLIGOPEPTIDES	-0.399717	-1.12421	0.241279	0.846357	94	84	SLC12A5,SLC17A8,SLC8A3,SLC8A2,SLC1A6,SLC7A9,SLC1A2,SLC26A3,SLC34A3,SLC7A11,SLC9A5,SLC25A10,SLC7A2,SLC6A20,SLC1A4,SLC1A5,SLC9A2,SLC38A1,SLC20A2,SLC7A8,SLC3A2,SLC4A3,SLC4A8,SLC26A1,SLC26A7,SLC24A3,SLC9A1,SLC38A4,SLC43A1,SLC4A2,SLC38A2,SLC12A7,SLC9A8,SLC7A1,SLC24A1,SLC20A1,SLC26A2,SLC7A5,SLC9A3,SLC15A4,SLC5A5,SLC17A5,SLC38A3,SLC12A4,SLC15A1,SLC7A6,SLC6A6,SLC12A2,SLC36A1,SLC4A7,SLC9A7,SLC6A15,SLC15A2…
REACTOME_HIV_INFECTION	-0.364401	-1.12537	0.211155	0.853357	207	180	VPS37D,PSMD3,VPS28,ATP6V1H,POLR2I,POLR2J,AP1M2,SLC25A4,PSMC5,AP1S1,BANF1,POLR2L,POLR2K,POLR2F,PSMD12,AP2S1,RAE1,GTF2H2,MNAT1,PSMA7,AP2B1,PSMB3,PPIA,POLR2G,PSMD8,SKP1,SUPT4H1,TCEA1,PSMB6,PSMB5,ERCC2,POLR2H,AP2A1,TSG101,VPS37C,PSMD11,NUP107,POLR2C,PSMC3,POLR2E,RAN,LIG1,PSMD4,AAAS,PSMD9,PSMB7,FEN1,PSMD10,TAF10,UBA52,PSMC4,AP1G1,PSMB1,NUP85,CDK7,GTF2F1,RANBP1,PSMD13,RANGAP1,PSMB4,PSMA2,PSMD14,PSMF1,S…
REACTOME_NUCLEAR_EVENTS_KINASE_AND_TRANSCRIPTION_FACTOR_ACTIVATION	-0.486896	-1.12605	0.299843	0.862793	24	24	PPP2R1A,MAPK3,PPP2CA,ELK1,PPP2R5D,MAPK7,MAPKAPK2,PPP2CB,MAPK1,ATF1,MAPK11,DUSP3,PPP2R1B,MAPK14,DUSP6,RPS6KA1,RPS6KA5,CREB1,MEF2A,DUSP7,RPS6KA2,DUSP4,RPS6KA3,MEF2C
REACTOME_SEMA4D_IN_SEMAPHORIN_SIGNALING	-0.476484	-1.1287	0.297806	0.86387	32	30	ROCK1P1,MYH14,RHOC,RHOB,MYH10,ERBB2,MYL6,MYL12B,MET,RAC1,PLXNB1,ARHGAP35,MYL9,CDC42,ARHGEF12,RHOA,LIMK1,RRAS,ROCK2,ARHGEF11,MYH9,RND1,ROCK1,RHOG,MYH11,LIMK2,SEMA4D,CD72,RAC2,PTPRC
REACTOME_SHC_MEDIATED_CASCADE	0.412018	0.987642	0.456	0.865737	28	25	FGF4,FGF19,FGF17,FGF9,FGFR1,FGFR3,FGF5,HRAS,FGF3,FGFR4,GRB2,NRAS,FGFR2,FGF10,SHC1,KRAS,FGF18,SOS1,FGF1,FGF2,KL,FGF7,FGF22,KLB,FGF20
REACTOME_CELL_SURFACE_INTERACTIONS_AT_THE_VASCULAR_WALL	-0.408619	-1.12892	0.248908	0.875736	91	82	F2,APOB,PF4,SLC7A9,MAG,PF4V1,PIK3R2,SLC7A11,GRB14,BSG,HRAS,GRB7,L1CAM,SRC,PPIA,SLC7A8,GRB2,SLC3A2,NRAS,ANGPT2,PLCG1,PPIL2,ITGA3,F11R,ATP1B3,PIK3CA,ATP1B2,PIK3CB,ATP1B1,SHC1,SLC16A8,COL1A1,KRAS,SLC7A5,COL1A2,JAM3,ESAM,YES1,ITGB1,ITGA5,CD47,SLC7A6,FN1,CXADR,SOS1,SLC16A1,PTPN6,ITGAV,THBD,CD58,PROC,TREM1,PIK3R1,CAV1,TEK,JAM2,PROS1,MERTK,PECAM1,FYN,SIRPA,OLR1,ANGPT4,FCER1G,ANGPT1,ITGB3,ITGAM,SLC7A7,LY…
REACTOME_ADP_SIGNALLING_THROUGH_P2RY1	0.385154	0.980453	0.505102	0.878764	25	25	GNG3,GNG4,GNG13,GNGT1,SRC,GNB2,GNB3,GNB1,GNA11,GNG5,GNB5,GNAQ,GNG10,MAPK14,GNA14,GNG7,GNA15,GNG11,GNB4,GNG12,P2RY1,GNG2,PLA2G4A,GNG8,GNGT2
REACTOME_RNA_POL_III_TRANSCRIPTION_INITIATION_FROM_TYPE_3_PROMOTER	0.395322	0.978112	0.487535	0.880684	26	26	BRF2,POLR3K,POLR2L,SNAPC2,POLR2K,POLR2F,POLR2H,POLR2E,POLR3E,POLR3H,POLR3F,POLR1C,SNAPC3,POLR1D,SNAPC5,POU2F1,POLR3B,SNAPC4,POLR3A,TBP,SNAPC1,ZNF143,POLR3C,POLR3D,LZTS1,POLR3GL
REACTOME_RNA_POL_II_TRANSCRIPTION_PRE_INITIATION_AND_PROMOTER_OPENING	0.363876	0.980494	0.497143	0.884655	41	38	POLR2I,POLR2J,POLR2L,POLR2K,POLR2F,GTF2H2,MNAT1,POLR2G,ERCC2,POLR2H,POLR2C,POLR2E,TAF10,CDK7,GTF2F1,TAF11,GTF2H4,TAF9,GTF2A2,GTF2F2,TAF6,CCNH,POLR2A,GTF2E1,ERCC3,TAF12,POLR2D,GTF2B,TBP,TAF13,GTF2H3,GTF2E2,POLR2B,GTF2H1,TAF1,TAF5,GTF2A1,TAF4B
REACTOME_LAGGING_STRAND_SYNTHESIS	0.412477	0.972855	0.492228	0.892234	19	19	POLD2,RPA3,RFC5,LIG1,PRIM1,PCNA,FEN1,POLD3,POLD4,RFC2,POLA2,POLA1,POLD1,RFC4,RFC3,RPA1,PRIM2,RPA2,DNA2
REACTOME_NEGATIVE_REGULATION_OF_FGFR_SIGNALING	0.371992	0.964237	0.489418	0.915251	37	33	FGF4,FGF19,FGF17,FGF9,FGFR1,FGFR3,FGF5,FRS2,PPP2R1A,FGF3,SRC,MAPK3,FGFR4,GRB2,BRAF,UBA52,PPP2CA,FGFR2,FGF10,RPS27A,PPP2CB,MAPK1,FGF18,MKNK1,CBL,SPRY2,FGF1,FGF2,KL,FGF7,FGF22,KLB,FGF20
REACTOME_SIGNALING_BY_RHO_GTPASES	-0.381124	-1.10242	0.258571	0.926291	113	108	ARHGAP36,ARHGDIG,MCF2,PIK3R2,RAC3,SRGAP1,PREX1,GDI1,SYDE2,RHOD,RHOH,FGD1,VAV3,RHOT2,NGEF,ARHGDIA,ARHGEF16,RHOC,OCRL,RHOB,NET1,RACGAP1,RHOT1,ARHGEF17,PRR5-ARHGAP8,OPHN1,ARHGAP44,DEPDC1B,RAC1,RHOBTB1,ARHGAP8,RALBP1,ARHGAP12,BCR,CHN1,G3BP2,ARHGAP35,ECT2,FGD3,ARHGAP11A,ARHGAP1,CDC42,ARHGEF18,ARHGEF9,KALRN,TIAM1,ARHGEF12,GDI2,ABR,RHOA,SRGAP2,ARHGEF6,RHOV,SOS2,ARHGAP17,ARHGEF3,FAM13B,ARHGEF11,RHOBTB2,P…
REACTOME_GLYCOLYSIS	0.390148	0.958754	0.512262	0.928277	29	25	ALDOB,ENO2,ENO3,ALDOC,ALDOA,GAPDH,PPP2R1A,TPI1,PFKM,PFKFB4,PFKL,PPP2CA,GPI,PPP2R5D,PGK1,PFKFB1,PGAM1,PPP2CB,PPP2R1B,ENO1,PFKFB2,PFKP,PFKFB3,PKLR,GAPDHS
REACTOME_SIGNALING_BY_HIPPO	-0.50102	-1.09903	0.343648	0.92864	22	19	YWHAE,STK3,YWHAB,WWC1,DVL2,CASP3,MOB1B,LATS1,NPHP4,TJP1,TJP2,MOB1A,SAV1,AMOTL2,STK4,WWTR1,LATS2,YAP1,AMOTL1
REACTOME_SIGNALING_BY_FGFR1_MUTANTS	0.386683	0.952928	0.535912	0.943259	30	26	FGF4,FGF17,FGF9,FGFR1,GAB2,FGF5,CUX1,GRB2,TRIM24,CPSF6,PLCG1,BCR,ZMYM2,PIK3CA,FGFR1OP,MYO18A,STAT5B,FGFR1OP2,STAT3,FGF1,CNTRL,PIK3R1,STAT5A,FGF2,STAT1,FGF20
REACTOME_ADP_SIGNALLING_THROUGH_P2RY12	0.402552	0.949155	0.529557	0.950378	21	20	GNG3,GNG4,GNG13,GNGT1,GNB2,GNB3,GNB1,GNG5,GNB5,GNG10,GNAI1,GNAI2,GNG7,GNG11,GNB4,GNG12,GNG2,GNG8,GNGT2,P2RY12
REACTOME_G_ALPHA_Z_SIGNALLING_EVENTS	0.331242	0.940326	0.550898	0.956325	44	43	PRKCG,GNG3,GNG4,GNG13,ADCY8,GNGT1,ADCY1,GNAS,GNAZ,GNB2,RGS4,ADCY9,PRKCD,ADCY6,GNB3,GNB1,GNG5,PRKCE,ADRA2A,GNB5,RGS20,RGS17,ADCY5,GNG10,ADCY2,GNAI1,ADRA2B,RGS19,GNAI2,GNG7,ADCY3,GNG11,GNB4,GNG12,PRKCH,PRKCA,ADCY4,GNG2,ADCY7,GNG8,GNGT2,PRKCQ,PRKCB
REACTOME_BMAL1_CLOCK_NPAS2_ACTIVATES_CIRCADIAN_EXPRESSION	-0.453016	-1.08919	0.341812	0.957544	36	31	NR1D1,DBP,SMARCD3,NCOA6,BHLHE40,NCOA2,NCOR1,TBL1X,NCOA3,TGS1,CLOCK,RXRA,HDAC3,CREBBP,CRY2,CRY1,PER2,TBL1XR1,NCOA1,MED1,ARNTL,SERPINE1,NAMPT,NPAS2,F7,RORA,BHLHE41,NR3C1,PPARA,PPARGC1A,ARNTL2
REACTOME_SIGNALLING_TO_RAS	0.368825	0.941145	0.540052	0.959426	27	27	NTRK1,NGF,MAPK12,HRAS,SHC2,SRC,MAPK3,GRB2,MAPK13,MAP2K2,YWHAB,NRAS,CDK1,SHC3,RAF1,MAPKAPK2,MAP2K1,RALA,SHC1,KRAS,MAPK1,MAPK11,MAPKAPK3,RALGDS,MAPK14,RALB,SOS1
REACTOME_TERMINATION_OF_O_GLYCAN_BIOSYNTHESIS	0.405198	0.941759	0.531969	0.96344	24	18	MUC5AC,MUC21,ST6GALNAC2,ST3GAL1,MUC12,MUC6,ST3GAL3,ST6GALNAC4,MUCL1,MUC15,ST3GAL2,MUC13,MUC5B,ST6GALNAC3,ST6GAL1,MUC4,MUC16,MUC7
REACTOME_POST_TRANSLATIONAL_MODIFICATION_SYNTHESIS_OF_GPI_ANCHORED_PROTEINS	0.373321	0.943523	0.550761	0.963701	26	26	PIGT,PIGU,PIGP,SEMA6D,DPM3,PIGQ,GPAA1,DPM2,PIGX,PIGW,PIGS,PIGV,DPM1,PIGO,PIGM,PIGL,PIGF,PIGN,PIGC,PIGH,PIGG,PIGK,PIGB,PGAP1,PIGA,PLAUR
REACTOME_RNA_POL_II_PRE_TRANSCRIPTION_EVENTS	0.322278	0.933836	0.550459	0.972873	61	49	POLR2I,POLR2J,POLR2L,POLR2K,POLR2F,GTF2H2,MNAT1,POLR2G,SUPT4H1,TCEA1,ERCC2,POLR2H,POLR2C,POLR2E,TAF10,CDK7,GTF2F1,SUPT5H,TAF11,GTF2H4,TAF9,GTF2A2,NCBP2,GTF2F2,TAF6,CCNT1,CCNH,POLR2A,GTF2E1,ERCC3,SSRP1,SUPT16H,TAF12,POLR2D,GTF2B,CTDP1,TBP,TAF13,GTF2H3,GTF2E2,POLR2B,NCBP1,ELL,GTF2H1,TAF1,CCNT2,TAF5,GTF2A1,TAF4B
REACTOME_GLOBAL_GENOMIC_NER_GG_NER	0.356524	0.931238	0.548851	0.975644	35	32	POLD2,GTF2H2,MNAT1,RPA3,ERCC2,RFC5,LIG1,PCNA,POLD3,ERCC1,CDK7,POLD4,DDB1,RFC2,POLE,GTF2H4,POLE2,POLD1,CCNH,RFC4,ERCC4,ERCC3,RFC3,RPA1,RAD23B,GTF2H3,XPA,RPA2,DDB2,ERCC5,GTF2H1,XPC
REACTOME_ACTIVATION_OF_NMDA_RECEPTOR_UPON_GLUTAMATE_BINDING_AND_POSTSYNAPTIC_EVENTS	0.350581	0.929169	0.565341	0.976899	37	37	GRIA1,ADCY8,GRIN2C,ACTN2,CAMK2A,GRIA3,GRIA2,CAMK2B,GRIN2B,RPS6KA6,ADCY1,HRAS,GRIN1,BRAF,CALM3,GRIN2D,PDPK1,CALM1,CALM2,RAF1,CAMKK1,MAPK1,PRKACB,RRAS,RPS6KA1,CREB1,AKAP9,ADCY3,RPS6KA2,CAMK2D,RASGRF1,RASGRF2,RPS6KA3,NEFL,GRIN2A,GRIA4,CAMK4
REACTOME_ARMS_MEDIATED_ACTIVATION	0.404652	0.925843	0.590551	0.98159	17	17	NTRK1,NGF,HRAS,MAPK3,BRAF,MAP2K2,YWHAB,NRAS,CDK1,RAF1,MAP2K1,CRK,KIDINS220,KRAS,MAPK1,RAP1A,RAPGEF1
REACTOME_ABC_FAMILY_PROTEINS_MEDIATED_TRANSPORT	-0.44164	-1.05982	0.368839	0.983067	34	31	APOA1,ABCG5,ABCC8,CFTR,ABCA3,ABCB6,ABCD3,ABCC5,ABCA2,ABCG1,PEX19,ABCC1,ABCC6,ABCD1,ABCC11,PEX3,ABCC3,ABCA7,ABCB10,ABCC4,ABCA12,ABCA4,ABCC2,ABCC9,ABCB5,ABCB1,ABCA9,ABCA8,ABCA6,ABCA10,ABCD2
REACTOME_SIGNALING_BY_BMP	-0.477728	-1.06209	0.380435	0.98523	23	21	BMPR1B,ACVR2B,SMAD5,ZFYVE16,BMPR1A,UBE2D3,SMAD7,SMAD4,SMAD1,SMURF2,SMURF1,SMAD6,UBE2D1,SKI,ACVR2A,BMPR2,BMP2,NOG,CER1,GREM2,CHRDL1
REACTOME_AMINO_ACID_TRANSPORT_ACROSS_THE_PLASMA_MEMBRANE	-0.449112	-1.0667	0.368917	0.990782	31	28	SLC7A9,SLC7A11,SLC7A2,SLC6A20,SLC1A4,SLC1A5,SLC38A1,SLC7A8,SLC3A2,SLC38A4,SLC43A1,SLC38A2,SLC7A1,SLC7A5,SLC38A3,SLC7A6,SLC6A6,SLC36A1,SLC6A15,SLC43A2,SLC6A12,SLC38A5,SLC16A10,SLC6A14,SLC7A3,SLC7A7,SLC7A10,SLC3A1
REACTOME_CREB_PHOSPHORYLATION_THROUGH_THE_ACTIVATION_OF_CAMKII	0.417684	0.91744	0.547368	0.991758	15	15	GRIN2C,ACTN2,CAMK2A,CAMK2B,GRIN2B,GRIN1,CALM3,GRIN2D,CALM1,CALM2,CREB1,AKAP9,CAMK2D,NEFL,GRIN2A
REACTOME_DEGRADATION_OF_THE_EXTRACELLULAR_MATRIX	0.362434	0.919786	0.57513	0.995414	29	28	PLG,PRSS1,PRSS2,ELANE,MMP24,MMP25,MMP9,KLKB1,MMP16,FURIN,MMP13,TIMP1,MMP17,MMP11,MMP15,TPSAB1,MMP10,MMP14,TIMP2,MMP2,CTRB1,KLK2,MMP7,MMP3,CTSG,MMP1,CMA1,MMP8
REACTOME_L1CAM_INTERACTIONS	0.297913	0.918041	0.630094	0.99547	86	80	SCN5A,ANK1,KCNQ2,ITGA2B,NRCAM,SPTBN4,FGFR1,EGFR,NCAM1,RPS6KA6,SPTBN2,SH3GL2,L1CAM,ALCAM,KCNQ3,AP2S1,CSNK2B,AP2B1,STIP1,PAK1,SCN8A,SRC,CD24,MAPK3,AP2A1,DLG3,CSNK2A1,DCX,MAP2K2,EZR,DNM1,SCN1B,SCN4A,KIF4A,AP2M1,CLTC,RANBP9,LAMA1,CLTA,SCN3B,RAC1,AP2A2,DNM2,CSNK2A2,MAP2K1,CNTN2,SPTBN5,CNTN1,SPTAN1,MAPK1,DLG1,ANK3,RPS6KA1,ITGB1,SPTBN1,RPS6KA5,LAMB1,ITGA5,CNTNAP1,ITGA2,ITGA9,ITGA1,LAMC1,RPS6KA2,RPS6KA4,…
REACTOME_INTEGRIN_CELL_SURFACE_INTERACTIONS	-0.375796	-1.06227	0.325714	0.996648	79	74	VTN,FGA,IBSP,FGB,ITGA2B,COL2A1,FGG,PTPN1,CDH1,BSG,SRC,PTK2,BCAR1,GRB2,AKT1,COL4A1,LAMA1,PDPK1,COL4A2,ITGA3,ITGB5,LAMB2,F11R,ITGA11,CRK,SHC1,ITGA10,COL1A1,THBS1,COL1A2,RAP1B,JAM3,RASGRP1,ITGB1,LAMB1,ITGA5,RAPGEF4,ITGA2,ITGA9,ITGA1,FN1,LAMC1,ITGB4,SOS1,CSK,RAP1A,ITGA8,TNC,ITGAE,COL4A5,ITGAV,RAPGEF3,FBN1,VWF,JAM2,SYK,SPP1,ITGB8,LAMA2,PECAM1,ICAM2,ITGB3,ICAM1,ITGAM,ITGAX,COL4A3,ITGAL,VCAM1,APBB1IP,IT…
REACTOME_SYNTHESIS_OF_PA	-0.471126	-1.06806	0.371567	0.997382	27	23	PLA2G4D,PLA2G2F,PLA2G1B,PLA2G10,PLA2G12A,PLA2G5,GPD1L,LCLAT1,LPCAT1,GPAT2,GNPAT,AGPAT2,AGPAT3,AGPAT5,LPCAT4,PLD2,AGPAT4,GPAM,PLD1,PLA2G2A,PLA2G4A,GPD1,PLA2G2D
REACTOME_SIGNALING_BY_NOTCH	0.12338	0.389696	1	0.999739	103	92	DNER,HES5,ATP2A1,CCND1,HDAC11,LFNG,E2F1,HEY2,HEY1,ARRB1,KAT2A,PSENEN,RFNG,TLE3,TMED2,SKP1,HES1,FURIN,HEYL,UBA52,HDAC10,NCOR2,PSEN2,HDAC6,MAML3,HDAC5,HDAC8,HDAC1,RBX1,TLE2,MIB2,ATP2A3,NCOR1,HDAC9,TBL1X,MAMLD1,RAB6A,HDAC2,ATP2A2,JAG2,NOTCH3,APH1B,ST3GAL3,NCSTN,APH1A,TP53,DLL4,MIB1,TNRC6C,POGLUT1,RPS27A,PSEN1,JAG1,HDAC7,HDAC3,E2F3,DLK1,SNW1,CNTN1,CUL1,CREBBP,TNRC6A,RBPJ,TFDP1,DTX2,MYC,CCNC,MAML1,CDK…
REACTOME_MITOTIC_G1_G1_S_PHASES	-0.115933	-0.343867	1	0.999957	137	129	CCND1,PSMD3,E2F1,PSMC5,PKMYT1,PPP2R1A,PSMD12,CDT1,MNAT1,PSMA7,PPP2R3B,PSMB3,MYBL2,PSMD8,SKP1,RPA3,DHFR,CCNB1,PSMB6,PSMB5,PSMD11,CDKN2D,PSMC3,MCM2,ORC6,MCM4,PRIM1,PSMD4,PSMD9,PSMB7,PCNA,CDC45,PSMD10,UBA52,PSMC4,CDKN1A,PSMB1,CDK7,PPP2CA,LIN37,PSMD13,PSMB4,PSMA2,RBBP4,PSMD14,E2F5,PSMF1,POLE,HDAC1,CDK4,PSMC6,POLA2,RRM2,MCM7,CDC7,PSMA1,ORC5,POLA1,CDC25A,ORC4,CDK1,WEE1,POLE2,CDK2,PSMA4,PSMD2,SKP2,PSMA5…
REACTOME_ABCA_TRANSPORTERS_IN_LIPID_HOMEOSTASIS	-0.479286	-1.01604	0.466777	1	18	15	APOA1,ABCG5,ABCA3,ABCD3,ABCA2,ABCG1,PEX19,ABCD1,PEX3,ABCA7,ABCA12,ABCA9,ABCA6,ABCA10,ABCD2
REACTOME_RAS_ACTIVATION_UOPN_CA2_INFUX_THROUGH_NMDA_RECEPTOR	0.372787	0.834583	0.711823	1	17	17	GRIN2C,ACTN2,CAMK2A,CAMK2B,GRIN2B,HRAS,GRIN1,CALM3,GRIN2D,CALM1,CALM2,AKAP9,CAMK2D,RASGRF1,RASGRF2,NEFL,GRIN2A
REACTOME_UNFOLDED_PROTEIN_RESPONSE	0.303925	0.89992	0.679612	1	80	65	IGFBP1,WFS1,ARFGAP1,EXOSC5,DDIT3,YIF1A,SRPRB,GSK3A,MBTPS1,EXOSC6,SERP1,KLHDC3,EXOSC1,ACADVL,PARN,WIPI1,CALR,DDX11,ASNS,MBTPS2,PREB,DCTN1,CUL7,ATP6V0D1,GOSR2,HSPA5,EXOSC7,PDIA6,EXOSC9,DNAJB11,TATDN2,EXOSC2,CXXC1,PPP2R5B,ADD1,ATF4,HYOU1,NFYA,ZBTB17,HDGF,EXOSC3,SEC31A,SSR1,NFYB,LMNA,ERN1,DNAJC3,ATF6,EIF2S1,KDELR3,SHC1,DNAJB9,DCP2,EIF2AK3,DIS3,TSPYL2,CTDSP2,EXTL3,EXOSC8,HERPUD1,TPP1,FKBP14,EDEM1,ATF3…
REACTOME_ANTIGEN_PROCESSING_UBIQUITINATION_PROTEASOME_DEGRADATION	0.163657	0.554162	1	1	212	188	ASB5,ASB15,TRIM36,TRIM9,SPSB4,ASB12,ASB11,WWP1,FBXO2,UBE2U,UBE2S,PSMD3,ASB4,ANAPC11,ASB16,UBE2M,UBE2C,PSMC5,FBXO27,ASB13,FBXO44,UBE2F,STUB1,UBE2V2,PSMD12,CDC34,PSMA7,UBE2O,UBE2W,PSMB3,UBE2N,PSMD8,SKP1,FBXO17,LRSAM1,PSMB6,PSMB5,PSMD11,PSMC3,PSMD4,PSMD9,PSMB7,PSMD10,UBA52,PSMC4,NPEPPS,ANAPC7,TRIM37,FBXW8,PSMB1,UBE2B,UBOX5,UBE2D4,UBE2K,BLMH,DZIP3,UBE2H,PSMD13,PSMB4,PSMA2,KEAP1,SAE1,UBE2L3,PSMD14,FBX…
REACTOME_RAP1_SIGNALLING	-0.430718	-0.898547	0.633731	1	17	15	RAP1GAP,YWHAZ,YWHAB,PRKACA,RAP1GAP2,RAF1,PRKG1,PRKACB,RAP1B,RASGRP1,RAPGEF4,SIPA1,RAP1A,RAPGEF3,RASGRP2
REACTOME_TRANSPORT_OF_GLUCOSE_AND_OTHER_SUGARS_BILE_SALTS_AND_ORGANIC_ACIDS_METAL_IONS_AND_AMINE_COMPOUNDS	0.26202	0.81656	0.871622	1	89	79	SLC5A7,SLC18A1,SLC13A5,SLC5A2,SLC30A8,SLC6A3,SLC22A1,SLC30A3,SLC22A16,SLC39A4,SLC47A1,SLC39A6,SLC6A1,SLC6A11,SLC22A5,SLC39A8,SLC6A20,SLC22A18,SLC47A2,SLC2A1,SLC39A3,SLC2A8,SLC2A10,SLC5A11,SLC22A15,SLC39A7,SLC30A5,SLC39A10,SLC22A4,SLC44A2,SLC2A11,SLC44A4,SLC6A9,SLC13A3,SLC44A3,SLC2A2,SLC41A1,SLC16A8,SLC44A1,SLC39A1,SLC30A1,SLC30A2,SLC5A3,SLC31A1,SLC30A7,SLC6A6,HEPH,SLC39A2,SLC16A1,SLC41A2,SLC6A15,…
REACTOME_RNA_POL_III_CHAIN_ELONGATION	0.369603	0.831391	0.700787	1	17	17	POLR3K,POLR2L,POLR2K,POLR2F,POLR2H,POLR2E,POLR3E,POLR3H,POLR3F,POLR1C,POLR1D,POLR3B,POLR3A,POLR3C,POLR3D,LZTS1,POLR3GL
REACTOME_PYRUVATE_METABOLISM_AND_CITRIC_ACID_TCA_CYCLE	-0.17178	-0.429021	1	1	48	39	BSG,PDHX,PDK2,MDH2,IDH3B,L2HGDH,IDH3G,SDHA,PDHB,PDP2,PDHA1,NNT,LDHB,ACO2,PDK3,IDH3A,SDHC,IDH2,CS,SUCLG1,FH,OGDH,SDHB,DLD,SUCLA2,D2HGDH,IDH1,LDHA,PDPR,SUCLG2,DLAT,SLC16A8,DLST,ADHFE1,SDHD,PDK1,SLC16A1,PDP1,PDK4
REACTOME_PYRUVATE_METABOLISM	-0.288047	-0.618319	0.938333	1	19	17	BSG,PDHX,PDK2,PDHB,PDP2,PDHA1,LDHB,PDK3,DLD,LDHA,PDPR,DLAT,SLC16A8,PDK1,SLC16A1,PDP1,PDK4
REACTOME_RNA_POL_III_TRANSCRIPTION	0.306254	0.802898	0.807487	1	33	33	BRF2,POLR3K,POLR2L,SNAPC2,POLR2K,POLR2F,BRF1,POLR2H,POLR2E,POLR3E,POLR3H,POLR3F,POLR1C,GTF3C5,SNAPC3,POLR1D,SNAPC5,POU2F1,POLR3B,GTF3C2,SSB,SNAPC4,POLR3A,TBP,SNAPC1,GTF3C3,ZNF143,POLR3C,GTF3C4,POLR3D,LZTS1,POLR3GL,NFIB
REACTOME_ACTIVATED_AMPK_STIMULATES_FATTY_ACID_OXIDATION_IN_MUSCLE	-0.228603	-0.497278	0.988562	1	19	18	PRKAG3,CPT1A,CAB39L,PRKAG1,PRKAB1,STK11,CPT2,STRADB,SLC25A20,STRADA,PRKAG2,CPT1B,PRKAA2,PRKAB2,CAB39,ACSL1,PRKAA1,ACACB
REACTOME_PYRIMIDINE_METABOLISM	-0.403687	-0.907542	0.590267	1	24	22	DPYS,NT5C1A,NT5M,NT5C,AGXT2,TK1,DHODH,DUT,UCK1,UMPS,DCTD,UPP2,TYMS,CAD,DCK,TK2,CDA,UPP1,NT5E,TYMP,DPYD,UPB1
REACTOME_TRANSFERRIN_ENDOCYTOSIS_AND_RECYCLING	0.208253	0.518217	0.988701	1	25	25	ATP6V1G3,ATP6V1B1,ATP6V1H,ATP6V1G2,ATP6V0B,ATP6V0C,ATP6V1G1,ATP6V1F,ATP6V1C1,MCOLN1,ATP6V1E1,ATP6V1E2,ATP6V1D,ATP6V0E1,ATP6V0A4,ATP6V0D1,ATP6V1C2,ATP6V1A,ATP6V0A2,TCIRG1,TFRC,STEAP3,ATP6V1B2,TF,ATP6V0D2
REACTOME_PURINE_METABOLISM	-0.417494	-1.01507	0.464062	1	33	33	NT5C1A,NT5C,APRT,ADSSL1,PAICS,HPRT1,DGUOK,PPAT,PFAS,IMPDH1,ADAL,IMPDH2,GMPR,ATIC,ADK,GMPS,GMPR2,ADSL,AMPD2,GPX1,PNP,GART,DCK,ADSS,CAT,ADA,NT5C2,AMPD3,NT5E,NT5C1B,GDA,AMPD1,XDH
REACTOME_ASSEMBLY_OF_THE_PRE_REPLICATIVE_COMPLEX	-0.164178	-0.443002	1	1	65	62	PSMD3,E2F1,PSMC5,PSMD12,CDT1,PSMA7,PSMB3,PSMD8,PSMB6,PSMB5,PSMD11,PSMC3,MCM2,ORC6,MCM4,PSMD4,PSMD9,PSMB7,PSMD10,UBA52,PSMC4,PSMB1,PSMD13,PSMB4,PSMA2,PSMD14,PSMF1,PSMC6,MCM7,PSMA1,ORC5,ORC4,PSMA4,PSMD2,PSMA5,PSMD7,PSMC2,PSMA3,PSMA6,MCM8,PSMD6,PSMD1,ORC3,PSMB2,MCM3,GMNN,CDC6,MCM6,ORC1,RPS27A,PSMC1,E2F3,ORC2,PSMD5,MCM5,PSME1,PSME4,E2F2,PSMB10,PSMB8,PSMA8,PSMB9
REACTOME_PROTEOLYTIC_CLEAVAGE_OF_SNARE_COMPLEX_PROTEINS	0.370123	0.83934	0.671875	1	17	16	SNAP25,STX1A,STX16,STX10,STX8,STX5,STX3,VAMP2,STX6,STX4,STX2,STX12,STX7,VAMP1,STX1B,STX11
REACTOME_RNA_POL_III_TRANSCRIPTION_INITIATION_FROM_TYPE_2_PROMOTER	0.323106	0.772973	0.82967	1	23	23	POLR3K,POLR2L,POLR2K,POLR2F,BRF1,POLR2H,POLR2E,POLR3E,POLR3H,POLR3F,POLR1C,GTF3C5,POLR1D,POLR3B,GTF3C2,POLR3A,TBP,GTF3C3,POLR3C,GTF3C4,POLR3D,LZTS1,POLR3GL
REACTOME_VIF_MEDIATED_DEGRADATION_OF_APOBEC3G	-0.325266	-0.835811	0.765697	1	52	46	PSMD3,PSMC5,PSMD12,PSMA7,PSMB3,PSMD8,PSMB6,PSMB5,PSMD11,PSMC3,PSMD4,PSMD9,PSMB7,PSMD10,UBA52,PSMC4,PSMB1,PSMD13,PSMB4,PSMA2,PSMD14,PSMF1,RBX1,PSMC6,PSMA1,PSMA4,PSMD2,PSMA5,PSMD7,PSMC2,PSMA3,PSMA6,PSMD6,PSMD1,PSMB2,RPS27A,PSMC1,PSMD5,CUL5,PSME1,PSME4,PSMB10,PSMB8,PSMA8,PSMB9,APOBEC3G
REACTOME_ANTIVIRAL_MECHANISM_BY_IFN_STIMULATED_GENES	-0.345679	-0.939269	0.544787	1	66	60	FLNB,RAE1,UBE2N,PIN1,EIF4A3,MAPK3,NUP107,ISG15,AAAS,UBA52,NUP85,KPNA2,EIF4E,NUP37,KPNB1,NUP88,NUP43,NUP62,NUP155,PLCG1,IRF3,SEH1L,NUP35,EIF4G1,KPNA1,UBE2E1,NUP210,NUP93,EIF4G3,NUPL2,EIF4E2,POM121,EIF4G2,NUP188,NUP214,RPS27A,PPM1B,NUP205,NUP133,NUP50,KPNA4,EIF4A1,TPR,RANBP2,NUP153,KPNA3,NEDD4,NUP54,JAK1,KPNA5,EIF4E3,EIF2AK2,USP18,IFIT1,UBE2L6,MX1,HERC5,DDX58,MX2,STAT1
REACTOME_APC_CDC20_MEDIATED_DEGRADATION_OF_NEK2A	0.304674	0.718666	0.9	1	28	21	ANAPC11,UBE2C,BUB3,MAD2L1,UBA52,ANAPC7,ANAPC5,CDC23,BUB1B,NEK2,ANAPC10,CDC27,ANAPC2,UBE2E1,CDC16,CDC20,RPS27A,CDC26,ANAPC1,ANAPC4,UBE2D1
REACTOME_TRANSPORT_OF_MATURE_MRNA_DERIVED_FROM_AN_INTRONLESS_TRANSCRIPT	0.293007	0.757731	0.837398	1	33	30	RAE1,NUP107,AAAS,CPSF3,NUP85,EIF4E,NUP37,NUP88,NCBP2,NUP43,NUP62,NUP155,SEH1L,NUP35,NUP210,NUP93,NUPL2,POM121,NUP188,CPSF2,NXF1,NCBP1,NUP214,NUP205,NUP133,NUP50,TPR,RANBP2,NUP153,NUP54
REACTOME_APOPTOTIC_CLEAVAGE_OF_CELLULAR_PROTEINS	-0.325629	-0.807716	0.799682	1	40	36	GAS2,CDH1,MAPT,DSG1,BCAP31,ROCK1P1,PTK2,FNTA,OCLN,PLEC,PRKCD,CASP6,ADD1,LMNB1,DSP,ACIN1,CASP3,LMNA,APC,SPTAN1,CTNNB1,TJP1,TJP2,STK24,CASP7,DSG2,ROCK1,BIRC2,PKP1,CASP8,VIM,DSG3,SATB1,GSN,BMX,PRKCQ
REACTOME_APC_C_CDH1_MEDIATED_DEGRADATION_OF_CDC20_AND_OTHER_APC_C_CDH1_TARGETED_PROTEINS_IN_LATE_MITOSIS_EARLY_G1	-0.154028	-0.413659	1	1	72	63	PSMD3,ANAPC11,UBE2C,PSMC5,PSMD12,PSMA7,PTTG1,PSMB3,PSMD8,PSMB6,PSMB5,PSMD11,AURKB,PSMC3,PSMD4,PSMD9,PSMB7,AURKA,PSMD10,UBA52,PSMC4,ANAPC7,PSMB1,PSMD13,PSMB4,PSMA2,PSMD14,PSMF1,ANAPC5,PSMC6,CDC23,PLK1,PSMA1,ANAPC10,CDC27,PSMA4,PSMD2,ANAPC2,SKP2,PSMA5,PSMD7,PSMC2,PSMA3,PSMA6,PSMD6,PSMD1,UBE2E1,CDC16,PSMB2,CDC20,RPS27A,PSMC1,PSMD5,CDC26,ANAPC1,PSME1,ANAPC4,UBE2D1,PSME4,PSMB10,PSMB8,PSMA8,PSMB9
REACTOME_APOPTOTIC_EXECUTION_PHASE	0.233125	0.663955	0.980337	1	54	50	HIST1H1B,HIST1H1E,GAS2,HIST1H1A,HIST1H1C,CDH1,MAPT,DSG1,BCAP31,ROCK1P1,PTK2,FNTA,OCLN,HIST1H1D,HMGB2,PLEC,DNM1L,PRKCD,H1F0,CASP6,KPNB1,ADD1,LMNB1,DFFA,KPNA1,HMGB1,DSP,ACIN1,CASP3,LMNA,APC,SPTAN1,PAK2,CTNNB1,TJP1,TJP2,STK24,DFFB,CASP7,DSG2,ROCK1,BIRC2,PKP1,CASP8,VIM,DSG3,SATB1,GSN,BMX,PRKCQ
REACTOME_REGULATION_OF_HYPOXIA_INDUCIBLE_FACTOR_HIF_BY_OXYGEN	0.201879	0.471188	0.992611	1	25	20	CA9,HIF3A,EGLN2,UBA52,VEGFA,RBX1,UBE2D2,CUL2,UBE2D3,VHL,HIF1AN,RPS27A,CREBBP,EPO,EGLN1,ARNT,UBE2D1,HIF1A,EGLN3,EPAS1
REACTOME_TRANS_GOLGI_NETWORK_VESICLE_BUDDING	0.212039	0.619481	1	1	60	56	DNAJC6,TPD52,AP1M2,ARRB1,SH3GL2,AP1S1,BLOC1S1,NECAP1,GAK,CPD,YIPF6,OCRL,BLOC1S3,NAPA,VAMP8,AP1G1,HIP1R,CLTC,CLTA,DNASE2,GNS,SORT1,RAB5C,VAMP2,AP3B1,TPD52L1,SNAPIN,HSPA8,DNM2,STX4,VAMP7,AP1M1,SNX5,SNX9,PIK3C2A,AP4E1,GBF1,DTNBP1,PUM1,AP3S1,AP4B1,AP1B1,SNX2,FTH1,M6PR,TGOLN2,SNAP23,IGF2R,SH3D19,CTSZ,PICALM,TBC1D8B,AP1S2,TFRC,FTL,TXNDC5
REACTOME_TRANSPORT_TO_THE_GOLGI_AND_SUBSEQUENT_MODIFICATION	-0.439566	-1.06998	0.362776	1	33	32	ST8SIA2,B4GALT2,SAR1B,SEC13,PREB,FUT8,MGAT4A,B4GALT4,LMAN1,B4GALT3,SEC24C,SEC31A,MAN1C1,SEC24B,B4GALT6,MGAT4B,MAN2A1,MCFD2,SEC24D,MAN1A2,MGAT5,MANEA,MGAT2,MAN1A1,SEC23A,B4GALT1,MGAT1,ST8SIA6,B4GALT5,MGAT3,ST6GAL1,MGAT4C
REACTOME_REGULATION_OF_MITOTIC_CELL_CYCLE	-0.176917	-0.488985	1	1	85	76	PSMD3,ANAPC11,UBE2C,PSMC5,PSMD12,BUB3,PSMA7,PTTG1,PSMB3,PSMD8,SKP1,CCNB1,PSMB6,PSMB5,PSMD11,AURKB,PSMC3,PSMD4,PSMD9,PSMB7,AURKA,MAD2L1,PSMD10,UBA52,PSMC4,ANAPC7,PSMB1,PSMD13,PSMB4,PSMA2,PSMD14,PSMF1,ANAPC5,PSMC6,CDC23,BUB1B,PLK1,PSMA1,CDK1,ANAPC10,BTRC,CDK2,CDC27,PSMA4,PSMD2,CDC14A,ANAPC2,SKP2,PSMA5,PSMD7,PSMC2,PSMA3,PSMA6,PSMD6,PSMD1,UBE2E1,CDC16,PSMB2,CDC20,RPS27A,PSMC1,CUL1,CCNA2,FBXO5,PSMD5,C…
REACTOME_REGULATION_OF_MRNA_STABILITY_BY_PROTEINS_THAT_BIND_AU_RICH_ELEMENTS	-0.177103	-0.487581	1	1	84	77	HSPB1,PSMD3,HSPA1B,PSMC5,EXOSC5,PSMD12,PSMA7,PSMB3,PSMD8,PSMB6,PSMB5,PSMD11,PSMC3,YWHAZ,PSMD4,PSMD9,PSMB7,PSMD10,UBA52,PSMC4,PSMB1,EXOSC6,PRKCD,EXOSC1,PSMD13,AKT1,ANP32A,PSMB4,PSMA2,PARN,PSMD14,PSMF1,ELAVL1,YWHAB,PSMC6,PSMA1,EXOSC7,EXOSC9,PSMA4,PSMD2,EXOSC2,PSMA5,PSMD7,PSMC2,PSMA3,PSMA6,EIF4G1,PSMD6,PSMD1,HNRNPD,HSPA8,PSMB2,EXOSC3,MAPKAPK2,XPO1,NUP214,RPS27A,PSMC1,TNPO1,DCP2,MAPK11,PSMD5,DIS3,PSM…
REACTOME_TRANSPORT_OF_VITAMINS_NUCLEOSIDES_AND_RELATED_MOLECULES	-0.264198	-0.616653	0.977162	1	31	28	SLC28A2,SLCO1B1,ALB,SLCO1A2,SLC27A4,SLC29A4,SLC29A2,SLC35A2,SLC33A1,SLC35A3,SLC35A1,SLC29A3,SLCO4C1,SLC29A1,SLC27A1,SLCO4A1,SLC35D2,SLC35D1,SLC35C1,SLCO3A1,SLC5A6,SLC35B4,SLCO2A1,SLC27A6,SLC28A1,SLCO2B1,SLC28A3,SLCO1B3
REACTOME_APC_C_CDC20_MEDIATED_DEGRADATION_OF_CYCLIN_B	0.304646	0.709669	0.875635	1	26	19	ANAPC11,UBE2C,CCNB1,UBA52,ANAPC7,ANAPC5,CDC23,CDK1,ANAPC10,CDC27,ANAPC2,UBE2E1,CDC16,CDC20,RPS27A,CDC26,ANAPC1,ANAPC4,UBE2D1
REACTOME_REGULATION_OF_ORNITHINE_DECARBOXYLASE_ODC	-0.225261	-0.578647	0.993681	1	49	47	PSMD3,PSMC5,NQO1,PSMD12,PSMA7,PSMB3,PSMD8,PSMB6,PSMB5,PSMD11,PSMC3,AZIN1,PSMD4,PSMD9,PSMB7,PSMD10,PSMC4,PSMB1,PSMD13,PSMB4,PSMA2,PSMD14,PSMF1,OAZ1,PSMC6,PSMA1,ODC1,PSMA4,PSMD2,OAZ2,PSMA5,PSMD7,PSMC2,PSMA3,PSMA6,PSMD6,PSMD1,PSMB2,PSMC1,PSMD5,PSME1,OAZ3,PSME4,PSMB10,PSMB8,PSMA8,PSMB9
REACTOME_APC_C_CDC20_MEDIATED_DEGRADATION_OF_MITOTIC_PROTEINS	-0.145756	-0.390794	1	1	73	64	PSMD3,ANAPC11,UBE2C,PSMC5,PSMD12,BUB3,PSMA7,PTTG1,PSMB3,PSMD8,CCNB1,PSMB6,PSMB5,PSMD11,PSMC3,PSMD4,PSMD9,PSMB7,MAD2L1,PSMD10,UBA52,PSMC4,ANAPC7,PSMB1,PSMD13,PSMB4,PSMA2,PSMD14,PSMF1,ANAPC5,PSMC6,CDC23,BUB1B,PSMA1,CDK1,ANAPC10,CDC27,PSMA4,PSMD2,ANAPC2,PSMA5,PSMD7,PSMC2,PSMA3,PSMA6,PSMD6,PSMD1,UBE2E1,CDC16,PSMB2,CDC20,RPS27A,PSMC1,PSMD5,CDC26,ANAPC1,PSME1,ANAPC4,UBE2D1,PSME4,PSMB10,PSMB8,PSMA8,PSMB9
REACTOME_ASPARAGINE_N_LINKED_GLYCOSYLATION	-0.151432	-0.421554	1	1	81	79	ALG8,ST8SIA2,DPM3,DPM2,RPN2,ALG3,PRKCSH,MPI,RPN1,DOLK,B4GALT2,ALG1,SAR1B,GNPNAT1,DAD1,DPM1,PMM1,SEC13,PDIA3,GMPPA,ALG10B,CANX,TUSC3,DOLPP1,MAN1B1,MLEC,CALR,EDEM2,GANAB,PREB,FUT8,MOGS,DPAGT1,UGGT2,DDOST,MGAT4A,ALG14,RFT1,B4GALT4,LMAN1,ALG5,ALG6,ALG12,B4GALT3,STT3A,SEC24C,ALG2,ALG9,SEC31A,MAN1C1,PMM2,GMPPB,UGGT1,ALG13,SEC24B,ALG10,EDEM3,PGM3,B4GALT6,MGAT4B,MAN2A1,MCFD2,SEC24D,MAN1A2,ALG11,MGAT5,MAN…
REACTOME_TRANSPORT_OF_MATURE_TRANSCRIPT_TO_CYTOPLASM	-0.224328	-0.579973	0.99375	1	54	49	RAE1,U2AF2,RNPS1,NUP107,SRSF9,AAAS,CPSF3,NUP85,SLBP,RBM8A,SRSF6,EIF4E,NUP37,SRSF1,NUP88,NCBP2,NUP43,NUP62,NUP155,SEH1L,NUP35,NUP210,NUP93,MAGOH,DHX38,SRSF3,NUPL2,UPF3B,POM121,NUP188,CPSF2,NXF1,NCBP1,NUP214,SRSF7,SRSF4,NUP205,NUP133,NUP50,SRSF11,CDC40,TPR,NFX1,SRRM1,RANBP2,NUP153,NUP54,SRSF5,U2AF1
REACTOME_REGULATION_OF_APOPTOSIS	-0.239531	-0.639293	0.985052	1	58	54	PSMD3,PSMC5,PSMD12,PSMA7,PSMB3,PSMD8,PSMB6,PSMB5,PSMD11,PSMC3,PSMD4,PSMD9,PSMB7,PSMD10,UBA52,PSMC4,PSMB1,PSMD13,PSMB4,PSMA2,PSMD14,PSMF1,MAGED1,PSMC6,UNC5A,PSMA1,PSMA4,PSMD2,PSMA5,PSMD7,PSMC2,PSMA3,PSMA6,PSMD6,PSMD1,PSMB2,CASP9,CASP3,RPS27A,PSMC1,DAPK2,PSMD5,APPL1,PSME1,PAK2,UNC5B,ARHGAP10,PSME4,DCC,DAPK1,PSMB10,PSMB8,PSMA8,PSMB9
REACTOME_RECYCLING_PATHWAY_OF_L1	-0.238229	-0.544763	0.988746	1	27	24	RPS6KA6,SH3GL2,L1CAM,AP2S1,AP2B1,SRC,AP2A1,EZR,DNM1,KIF4A,AP2M1,CLTC,CLTA,AP2A2,DNM2,MAPK1,RPS6KA1,RPS6KA5,RPS6KA2,RPS6KA4,RDX,DPYSL2,RPS6KA3,MSN
REACTOME_RECRUITMENT_OF_MITOTIC_CENTROSOME_PROTEINS_AND_COMPLEXES	0.264224	0.78159	0.890625	1	66	61	TUBB4A,TUBG1,HSP90AA1,CEP250,TUBG2,PPP2R1A,CETN2,NINL,SSNA1,TUBB4B,TUBA1A,CCNB1,DYNLL1,YWHAE,CKAP5,DCTN2,NUMA1,CEP290,CEP41,YWHAG,CSNK1D,CEP72,MAPRE1,CEP70,ACTR1A,PRKAR2B,DCTN3,PRKACA,NEK2,CEP76,DCTN1,PLK1,TUBB,CDK1,TUBGCP2,TUBA4A,CEP63,TUBGCP5,DYNC1H1,FGFR1OP,PCNT,OFD1,ALMS1,NEDD1,CLASP1,HAUS2,CENPJ,TUBGCP6,PAFAH1B1,PLK4,DYNC1I2,CEP164,CEP135,CEP57,SDCCAG8,TUBGCP3,CDK5RAP2,CEP192,AKAP9,PCM1,CNTRL
REACTOME_TRIGLYCERIDE_BIOSYNTHESIS	-0.302811	-0.731325	0.856683	1	38	32	ELOVL2,ELOVL6,ELOVL3,FASN,SLC25A1,ACACA,ELOVL4,ACLY,ACSL3,LPIN3,ELOVL5,GPD1L,LCLAT1,LPCAT1,GPAT2,DGAT2,AGPAT2,AGPAT3,HSD17B12,AGPAT5,LPCAT4,LPIN2,ELOVL7,GK,AGPAT4,LPIN1,ACSL1,GPAM,ACSL6,ACSL4,ACSL5,GPD1
REACTOME_TRNA_AMINOACYLATION	0.219788	0.593799	0.994334	1	42	39	AIMP1,SARS2,NARS2,EARS2,FARSA,EEF1E1,VARS2,AARS,NARS,AIMP2,YARS2,SARS,HARS,PARS2,PPA2,FARSB,TARS,DARS2,HARS2,LARS,GARS,RARS,IARS2,CARS2,CARS,FARS2,VARS,YARS,WARS2,MARS2,KARS,AARS2,LARS2,DARS,PPA1,IARS,EPRS,RARS2,WARS
REACTOME_TRANSPORT_OF_RIBONUCLEOPROTEINS_INTO_THE_HOST_NUCLEUS	0.292953	0.718172	0.898592	1	27	26	RAE1,NUP107,AAAS,NUP85,NUP37,KPNB1,NUP88,NUP43,NUP62,NUP155,SEH1L,NUP35,KPNA1,NUP210,NUP93,NUPL2,POM121,NUP188,NUP214,NUP205,NUP133,NUP50,TPR,RANBP2,NUP153,NUP54
REACTOME_APOPTOSIS	-0.278051	-0.830146	0.856183	1	148	138	HIST1H1B,HIST1H1E,GAS2,HIST1H1A,HIST1H1C,CDH1,MAPT,DSG1,PSMD3,E2F1,BCL2,FADD,PSMC5,BCAP31,ROCK1P1,DYNLL2,PSMD12,PSMA7,BAD,BCL2L1,PSMB3,PSMD8,PTK2,PSMB6,PSMB5,FNTA,PSMD11,DYNLL1,CYCS,PSMC3,OCLN,HIST1H1D,HMGB2,PSMD4,PSMD9,PSMB7,PSMD10,UBA52,PSMC4,PLEC,PSMB1,DNM1L,PRKCD,PSMD13,AKT1,PSMB4,PSMA2,DIABLO,PSMD14,PSMF1,MAGED1,YWHAB,PMAIP1,BAX,PSMC6,H1F0,UNC5A,CASP6,PSMA1,KPNB1,PSMA4,PSMD2,PSMA5,NMT1,PSMD7…
REACTOME_SCF_BETA_TRCP_MEDIATED_DEGRADATION_OF_EMI1	-0.227993	-0.600232	0.992272	1	51	48	PSMD3,PSMC5,PSMD12,PSMA7,PSMB3,PSMD8,SKP1,PSMB6,PSMB5,PSMD11,PSMC3,PSMD4,PSMD9,PSMB7,PSMD10,UBA52,PSMC4,PSMB1,PSMD13,PSMB4,PSMA2,PSMD14,PSMF1,PSMC6,PSMA1,BTRC,PSMA4,PSMD2,PSMA5,PSMD7,PSMC2,PSMA3,PSMA6,PSMD6,PSMD1,PSMB2,CDC20,RPS27A,PSMC1,CUL1,FBXO5,PSMD5,PSME1,PSME4,PSMB10,PSMB8,PSMA8,PSMB9
REACTOME_RNA_POL_II_TRANSCRIPTION	0.181254	0.561731	1	1	105	89	POLR2I,POLR2J,SNRPB,SNRPF,POLR2L,POLR2K,POLR2F,GTF2H2,MNAT1,POLR2G,U2AF2,SUPT4H1,TCEA1,RNPS1,ERCC2,POLR2H,POLR2C,POLR2E,CSTF1,SRSF9,SNRPD3,TAF10,SNRPE,CPSF3,CDK7,GTF2F1,CSTF2,SLBP,RBM8A,PABPN1,SRSF6,ZNF473,SUPT5H,SNRPG,TAF11,GTF2H4,CSTF3,TAF9,GTF2A2,SRSF1,NCBP2,LSM10,GTF2F2,TAF6,CCNT1,CCNH,POLR2A,GTF2E1,ERCC3,SSRP1,SUPT16H,TAF12,POLR2D,GTF2B,CTDP1,NUDT21,TBP,TAF13,MAGOH,DHX38,SRSF3,GTF2H3,PAPOLA,…
REACTOME_ACTIVATION_OF_KAINATE_RECEPTORS_UPON_GLUTAMATE_BINDING	0.344841	0.88652	0.641509	1	31	31	GNG3,GNG4,GNG13,GNGT1,GRIK4,GRIK2,GRIK3,NCALD,DLG3,GNB2,CALM3,GNB3,CALM1,GNB1,PLCB3,GNG5,CALM2,GNB5,PLCB1,DLG1,GNG10,GNG7,GNG11,GNB4,GNG12,GRIK1,GRIK5,GNG2,PLCB2,GNG8,GNGT2
REACTOME_SIGNALING_BY_NOTCH1	0.143371	0.425991	1	1	70	65	DNER,HES5,HDAC11,HEY2,HEY1,ARRB1,KAT2A,PSENEN,TLE3,SKP1,HES1,HEYL,UBA52,HDAC10,NCOR2,PSEN2,HDAC6,MAML3,HDAC5,HDAC8,HDAC1,RBX1,TLE2,MIB2,NCOR1,HDAC9,TBL1X,MAMLD1,HDAC2,JAG2,APH1B,NCSTN,APH1A,DLL4,MIB1,RPS27A,PSEN1,JAG1,HDAC7,HDAC3,DLK1,SNW1,CNTN1,CUL1,CREBBP,RBPJ,DTX2,MYC,CCNC,MAML1,CDK8,TBL1XR1,ADAM17,ADAM10,FBXW7,HIF1A,TLE1,DTX4,HDAC4,DLL1,ARRB2,DTX1,KAT2B,MAML2,TLE4
REACTOME_SIGNALING_BY_PDGF	0.240224	0.779633	0.971429	1	122	115	PLG,PRKCG,COL9A1,ADCY8,COL2A1,PIK3R2,MDM2,ADCY1,HRAS,TRIB3,PHLPP1,GRB7,MLST8,BAD,AKT1S1,PRKAR1B,PDGFB,SRC,MAPK3,BCAR1,FURIN,GSK3A,GRB2,PLAT,CALM3,PRKAR1A,COL9A3,CDKN1A,RPS6KB2,ADCY9,MAP2K2,PRKCD,AKT1,ADCY6,YWHAB,PRKAR2B,NRAS,PRKACA,COL4A1,TSC2,CDK1,PDGFA,PDPK1,AKT2,CALM1,COL4A2,PLCG1,COL9A2,THBS3,CDKN1B,PRKCE,COL6A2,COL6A1,CALM2,ITPR2,CASP9,PIK3CA,RAF1,PRKAR2A,MAP2K1,MAPKAP1,CRKL,ITPR3,CRK,PIK3CB…
REACTOME_SIGNALING_BY_ROBO_RECEPTOR	-0.273644	-0.639547	0.954617	1	30	27	SRGAP1,GPC1,PAK4,PFN2,PAK1,ROBO2,RAC1,EVL,CAP2,PFN1,CLASP1,VASP,CDC42,ABL1,NCK2,SRGAP2,SOS2,PAK2,ENAH,SRGAP3,CAP1,ABL2,SOS1,ROBO1,NCK1,SLIT2,ROBO3
REACTOME_SIGNALING_BY_TGF_BETA_RECEPTOR_COMPLEX	-0.204182	-0.548164	0.99851	1	63	58	CGN,PARD6A,STUB1,STRAP,SKIL,MEN1,FURIN,PPP1CA,TGIF2,SMAD3,UBA52,TGIF1,NCOR2,MTMR4,PARD3,E2F5,HDAC1,ZFYVE9,TRIM33,NCOR1,UCHL5,PRKCZ,PPM1A,CCNT1,F11R,PPP1CC,UBE2D3,SMAD7,RBL1,XPO1,SMAD2,RPS27A,ARHGEF18,SMAD4,PPP1CB,PMEPA1,PARP1,SP1,RHOA,TFDP1,E2F4,CCNT2,MYC,USP9X,CCNC,SMURF2,CDK8,SMURF1,UBE2D1,SKI,PPP1R15A,CDKN2B,SERPINE1,TGFB1,WWTR1,TGFBR1,JUNB,TGFBR2
REACTOME_ACTIVATION_OF_NF_KAPPAB_IN_B_CELLS	-0.388621	-1.04171	0.400915	1	64	60	PSMD3,PSMC5,PSMD12,PSMA7,PSMB3,PSMD8,SKP1,PSMB6,PSMB5,PSMD11,PSMC3,PSMD4,PSMD9,PSMB7,PSMD10,UBA52,PSMC4,IKBKB,PSMB1,PSMD13,PSMB4,PSMA2,PSMD14,PSMF1,PSMC6,PSMA1,BTRC,PSMA4,PSMD2,PSMA5,PSMD7,PSMC2,NFKBIB,PSMA3,PSMA6,PSMD6,PSMD1,RELA,PSMB2,FBXW11,RPS27A,PSMC1,CUL1,CHUK,IKBKG,PSMD5,BCL10,PSME1,MAP3K7,PSME4,MALT1,NFKBIA,REL,NFKBIE,PSMB10,PSMB8,PSMA8,PSMB9,CARD11,PRKCB
REACTOME_SIGNALING_BY_WNT	-0.174085	-0.467136	1	1	65	61	PSMD3,PSMC5,PPP2R1A,PSMD12,PSMA7,PSMB3,PSMD8,SKP1,PSMB6,PSMB5,PSMD11,PSMC3,PSMD4,PSMD9,PSMB7,PSMD10,UBA52,PSMC4,PSMB1,AXIN1,FRAT2,PPP2CA,FRAT1,PSMD13,PSMB4,PSMA2,PSMD14,PSMF1,PSMC6,PSMA1,BTRC,PSMA4,PSMD2,PPP2R5A,PSMA5,PPP2R5B,PSMD7,PSMC2,PSMA3,PSMA6,PPP2R5D,PSMD6,PSMD1,PSMB2,CSNK1A1,RPS27A,APC,PSMC1,PPP2R5E,CUL1,PPP2R5C,PPP2CB,PSMD5,PSME1,PPP2R1B,CTNNB1,PSME4,PSMB10,PSMB8,PSMA8,PSMB9
REACTOME_SIGNALLING_BY_NGF	-0.13461	-0.417859	1	1	217	204	PRKCG,NTRK1,ADCY8,MCF2,MAG,LINGO1,ADCYAP1,PIK3R2,NGF,MDM2,MAPK12,PREX1,ADCY1,FRS2,HRAS,SORCS3,SH3GL2,TRIB3,SHC2,PHLPP1,PPP2R1A,PSENEN,MLST8,FGD1,AP2S1,AATF,BAD,AP2B1,AKT1S1,PRKAR1B,VAV3,SRC,MAPK3,FURIN,NGEF,AP2A1,IRS1,GSK3A,ARHGDIA,DNAL4,ARHGEF16,GRB2,YWHAE,BRAF,CALM3,UBA52,PRKAR1A,IKBKB,CDKN1A,MAPK13,RPS6KB2,PSEN2,SMPD2,ADCY9,MAP2K2,PPP2CA,PRKCD,NET1,AKT1,DNM1,ADCY6,MAGED1,YWHAB,HDAC1,SQSTM1,ARH…
REACTOME_SIGNALLING_TO_ERKS	0.302558	0.806758	0.80109	1	36	35	NTRK1,NGF,MAPK12,FRS2,HRAS,SHC2,SRC,MAPK3,GRB2,BRAF,MAPK13,MAP2K2,YWHAB,NRAS,CDK1,SHC3,PLCG1,RAF1,MAPKAPK2,MAP2K1,RALA,CRK,KIDINS220,SHC1,KRAS,MAPK1,MAPK11,MAPKAPK3,RALGDS,MAPK14,RALB,RIT1,SOS1,RAP1A,RAPGEF1
REACTOME_SIGNAL_AMPLIFICATION	0.320636	0.828846	0.762857	1	31	30	GNG3,GNG4,GNG13,GNGT1,SRC,GNB2,GNB3,TBXA2R,GNB1,GNA11,GNG5,GNB5,GNAQ,GNA13,GNG10,MAPK14,GNAI1,GNAI2,GNA14,GNG7,GNA15,GNG11,GNB4,GNG12,P2RY1,GNG2,PLA2G4A,GNG8,GNGT2,P2RY12
REACTOME_SIGNAL_TRANSDUCTION_BY_L1	0.256433	0.675285	0.951872	1	34	34	ITGA2B,FGFR1,EGFR,NCAM1,RPS6KA6,SH3GL2,L1CAM,AP2S1,CSNK2B,AP2B1,PAK1,MAPK3,AP2A1,CSNK2A1,MAP2K2,AP2M1,CLTC,CLTA,RAC1,AP2A2,CSNK2A2,MAP2K1,MAPK1,RPS6KA1,ITGB1,RPS6KA5,ITGA5,ITGA9,RPS6KA2,RPS6KA4,ITGAV,NRP1,RPS6KA3,ITGB3
REACTOME_TGF_BETA_RECEPTOR_SIGNALING_ACTIVATES_SMADS	-0.242119	-0.538622	0.985669	1	26	23	STUB1,STRAP,FURIN,PPP1CA,SMAD3,UBA52,MTMR4,ZFYVE9,UCHL5,PPP1CC,SMAD7,XPO1,SMAD2,RPS27A,SMAD4,PPP1CB,PMEPA1,SMURF2,SMURF1,PPP1R15A,TGFB1,TGFBR1,TGFBR2
REACTOME_SLC_MEDIATED_TRANSMEMBRANE_TRANSPORT	-0.265672	-0.826935	0.905806	1	241	219	SLC5A7,G6PC,GCKR,SLC18A1,GCK,SLC13A5,SLC12A5,SLC17A8,SLC28A2,SLC5A2,SLC8A3,SLC8A2,SLC1A6,SLC30A8,SLC6A3,SLC7A9,SLCO1B1,SLC22A1,SLC1A2,SLC26A3,SLC30A3,SLC22A16,ALB,SLCO1A2,SLC34A3,SLC39A4,SLC47A1,G6PC3,SLC7A11,SLC39A6,SLC27A4,SLC9A5,SLC25A10,SLC6A1,SLC29A4,HK2,SLC7A2,SLC6A11,SLC22A5,SLC39A8,SLC6A20,SLC22A18,SLC47A2,SLC1A4,SLC2A1,SLC39A3,SLC29A2,RAE1,SLC1A5,SLC9A2,SLC2A8,SLC38A1,SLC2A10,SLC20A2,SLC…
REACTOME_SMOOTH_MUSCLE_CONTRACTION	-0.475742	-1.07166	0.364668	1	25	22	MYL6B,CALM3,MYL6,TPM2,CALM1,MYL12B,SORBS3,ITGB5,CALM2,TPM3,MYL9,TPM4,ACTA2,VCL,ITGA1,TPM1,CALD1,MYH11,LMOD1,MYLK,ACTG2,SORBS1
REACTOME_SPHINGOLIPID_DE_NOVO_BIOSYNTHESIS	0.180294	0.465416	1	1	31	27	ACER1,CERS4,DEGS2,VAPB,CERS6,CERS2,CERS5,ACER3,SPHK2,PPM1L,KDSR,VAPA,OSBP,CSNK1G2,ACER2,SPTLC1,SGPL1,DEGS1,SGPP2,COL4A3BP,SPHK1,PRKD1,SPTLC2,SGMS1,SGMS2,SGPP1,CERS3
REACTOME_S_PHASE	0.148666	0.482651	1	1	109	105	CCND1,GINS2,PSMD3,PSMC5,POLD2,GINS4,PSMD12,CDT1,MNAT1,PSMA7,PSMB3,PSMD8,SKP1,RPA3,PSMB6,PSMB5,PSMD11,PSMC3,MCM2,RFC5,ORC6,LIG1,MCM4,GINS1,PRIM1,PSMD4,PSMD9,PSMB7,PCNA,CDC45,FEN1,PSMD10,UBA52,PSMC4,CDKN1A,PSMB1,POLD3,CDK7,POLD4,PSMD13,PSMB4,PSMA2,RFC2,PSMD14,PSMF1,POLE,CDK4,PSMC6,POLA2,MCM7,PSMA1,ORC5,POLA1,CDC25A,ORC4,WEE1,POLE2,CDK2,PSMA4,PSMD2,POLD1,SKP2,PSMA5,PSMD7,PSMC2,CCNH,PSMA3,PSMA6,RFC4,…
REACTOME_ACYL_CHAIN_REMODELLING_OF_PG	-0.443972	-0.929523	0.571429	1	16	15	PLA2G4D,PLA2G2F,PLA2G1B,PLA2G4F,PLA2G10,PLA2G12A,CRLS1,PLA2G5,LPGAT1,LPCAT1,LPCAT4,PLA2G3,PLA2G2A,PLA2G4A,PLA2G2D
REACTOME_ACTIVATION_OF_THE_PRE_REPLICATIVE_COMPLEX	-0.227909	-0.546205	0.995305	1	31	30	CDT1,RPA3,MCM2,ORC6,MCM4,PRIM1,CDC45,POLE,POLA2,MCM7,CDC7,ORC5,POLA1,ORC4,POLE2,CDK2,MCM8,ORC3,RPA1,MCM3,PRIM2,CDC6,MCM6,DBF4,ORC1,RPA2,ORC2,MCM10,MCM5,RPA4
REACTOME_ACYL_CHAIN_REMODELLING_OF_PE	-0.405907	-0.884763	0.641322	1	21	20	PLA2G4D,PLA2G2F,PLA2G1B,PLA2G4F,PLA2G10,PLA2G12A,PLA2G6,PLA2G16,PLA2G5,LPCAT3,MBOAT1,MBOAT2,PNPLA8,LPCAT4,PLA2G3,PLBD1,PLA2G4C,PLA2G2A,PLA2G4A,PLA2G2D
REACTOME_ACYL_CHAIN_REMODELLING_OF_PC	-0.381319	-0.838232	0.707395	1	22	21	PLA2G4D,PLA2G2F,PLA2G1B,PLA2G4F,PLA2G10,PLA2G12A,PLA2G6,PLA2G16,PLA2G5,LPCAT3,LPCAT1,MBOAT2,PNPLA8,LPCAT4,PLA2G3,PLBD1,PLA2G4C,LPCAT2,PLA2G2A,PLA2G4A,PLA2G2D
REACTOME_SULFUR_AMINO_ACID_METABOLISM	0.197254	0.491769	0.994429	1	24	24	MAT1A,SLC25A10,AHCY,ENOPH1,TST,SUOX,APIP,GOT1,GCLC,CSAD,MRI1,CTH,CBS,GCLM,ETHE1,MAT2A,ADI1,CNDP2,MTAP,MTR,SQRDL,MAT2B,CDO1,BHMT
REACTOME_SYNTHESIS_AND_INTERCONVERSION_OF_NUCLEOTIDE_DI_AND_TRIPHOSPHATES	0.282105	0.629614	0.929095	1	19	18	NME4,NME1-NME2,NME1,AK1,RRM2B,CTPS2,TXN,DTYMK,NME2,GUK1,RRM2,RRM1,GSR,TXNRD1,AK2,CMPK1,AK5,GLRX
REACTOME_SYNTHESIS_OF_PIPS_AT_THE_GOLGI_MEMBRANE	0.296077	0.656319	0.92246	1	17	16	TPTE2,ARF3,OCRL,PI4KA,FIG4,PIK3C3,INPP5E,PIK3R4,VAC14,SACM1L,PIK3C2A,PI4KB,PI4K2A,PIK3C2G,PI4K2B,PIKFYVE
REACTOME_SYNTHESIS_OF_DNA	-0.145554	-0.415686	1	1	92	89	GINS2,PSMD3,PSMC5,POLD2,GINS4,PSMD12,CDT1,PSMA7,PSMB3,PSMD8,RPA3,PSMB6,PSMB5,PSMD11,PSMC3,MCM2,RFC5,ORC6,LIG1,MCM4,GINS1,PRIM1,PSMD4,PSMD9,PSMB7,PCNA,CDC45,FEN1,PSMD10,UBA52,PSMC4,CDKN1A,PSMB1,POLD3,POLD4,PSMD13,PSMB4,PSMA2,RFC2,PSMD14,PSMF1,POLE,PSMC6,POLA2,MCM7,PSMA1,ORC5,POLA1,ORC4,POLE2,CDK2,PSMA4,PSMD2,POLD1,PSMA5,PSMD7,PSMC2,PSMA3,PSMA6,RFC4,MCM8,PSMD6,PSMD1,RFC3,CDKN1B,ORC3,RPA1,PSMB2,MCM3…
REACTOME_SMAD2_SMAD3_SMAD4_HETEROTRIMER_REGULATES_TRANSCRIPTION	-0.316094	-0.72336	0.859155	1	27	24	MEN1,TGIF2,SMAD3,UBA52,TGIF1,E2F5,HDAC1,CCNT1,SMAD7,RBL1,SMAD2,RPS27A,SMAD4,SP1,TFDP1,E2F4,CCNT2,MYC,CCNC,CDK8,CDKN2B,SERPINE1,WWTR1,JUNB
REACTOME_RNA_POL_III_TRANSCRIPTION_TERMINATION	0.27601	0.638485	0.943152	1	19	19	POLR3K,POLR2L,POLR2K,POLR2F,POLR2H,POLR2E,POLR3E,POLR3H,POLR3F,POLR1C,POLR1D,POLR3B,SSB,POLR3A,POLR3C,POLR3D,LZTS1,POLR3GL,NFIB
REACTOME_ACTIVATION_OF_CHAPERONE_GENES_BY_XBP1S	0.274851	0.744124	0.886427	1	46	37	WFS1,ARFGAP1,YIF1A,SRPRB,GSK3A,SERP1,KLHDC3,ACADVL,WIPI1,DDX11,PREB,DCTN1,CUL7,ATP6V0D1,GOSR2,PDIA6,DNAJB11,TATDN2,CXXC1,PPP2R5B,ADD1,HYOU1,ZBTB17,HDGF,SEC31A,SSR1,LMNA,DNAJC3,KDELR3,SHC1,DNAJB9,TSPYL2,CTDSP2,EXTL3,TPP1,FKBP14,EDEM1
REACTOME_SIGNALING_BY_FGFR_IN_DISEASE	0.239772	0.774459	0.975945	1	127	117	FGF4,PRKCG,FGF19,FGF17,ADCY8,FGF9,FGFR1,FGFR3,GAB2,MDM2,ADCY1,FGF5,FRS2,HRAS,TRIB3,PHLPP1,CUX1,PPP2R1A,MLST8,FGF3,BAD,AKT1S1,PRKAR1B,SRC,MAPK3,GSK3A,FGFR4,GRB2,BRAF,CALM3,TRIM24,UBA52,PRKAR1A,CDKN1A,RPS6KB2,ADCY9,MAP2K2,PPP2CA,PRKCD,AKT1,ADCY6,YWHAB,PRKAR2B,NRAS,PRKACA,TSC2,FRS3,CDK1,GAB1,PDPK1,AKT2,CALM1,CPSF6,FGFR2,PLCG1,FGF10,CDKN1B,BCR,PRKCE,ZMYM2,CALM2,ITPR2,CASP9,PIK3CA,FGFR1OP,RAF1,PRKAR2A…
REACTOME_ACTIVATED_NOTCH1_TRANSMITS_SIGNAL_TO_THE_NUCLEUS	0.188099	0.468026	0.997549	1	27	24	DNER,ARRB1,PSENEN,UBA52,PSEN2,MIB2,JAG2,APH1B,NCSTN,APH1A,DLL4,MIB1,RPS27A,PSEN1,JAG1,DLK1,CNTN1,DTX2,ADAM17,ADAM10,DTX4,DLL1,ARRB2,DTX1
REACTOME_AMINO_ACID_AND_OLIGOPEPTIDE_SLC_TRANSPORTERS	-0.39359	-0.991867	0.471049	1	49	45	SLC17A8,SLC1A6,SLC7A9,SLC1A2,SLC7A11,SLC25A10,SLC7A2,SLC6A20,SLC1A4,SLC1A5,SLC38A1,SLC7A8,SLC3A2,SLC38A4,SLC43A1,SLC38A2,SLC7A1,SLC7A5,SLC15A4,SLC5A5,SLC17A5,SLC38A3,SLC15A1,SLC7A6,SLC6A6,SLC36A1,SLC6A15,SLC15A2,SLC43A2,SLC6A12,SLC17A7,SLC38A5,SLC16A10,SLC5A8,SLC6A14,SLC15A3,SLC1A7,SLC7A3,SLC1A3,SLC7A7,SLC17A1,SLC17A6,SLC1A1,SLC7A10,SLC3A1
REACTOME_RNA_POL_I_TRANSCRIPTION_INITIATION	-0.213605	-0.485275	0.995185	1	25	23	POLR2K,GTF2H2,MNAT1,RRN3,ERCC2,POLR2H,CDK7,UBTF,EHMT2,POLR1C,GTF2H4,TAF1C,POLR1D,CCNH,POLR1B,ERCC3,TAF1B,GTF2H3,POLR1A,GTF2H1,ERCC6,TAF1A,KAT2B
REACTOME_TRANSCRIPTIONAL_ACTIVITY_OF_SMAD2_SMAD3_SMAD4_HETEROTRIMER	-0.292589	-0.712892	0.906767	1	38	35	SKIL,MEN1,TGIF2,SMAD3,UBA52,TGIF1,NCOR2,E2F5,HDAC1,TRIM33,NCOR1,PPM1A,CCNT1,UBE2D3,SMAD7,RBL1,SMAD2,RPS27A,SMAD4,PARP1,SP1,TFDP1,E2F4,CCNT2,MYC,USP9X,CCNC,SMURF2,CDK8,UBE2D1,SKI,CDKN2B,SERPINE1,WWTR1,JUNB
REACTOME_RNA_POL_I_TRANSCRIPTION_TERMINATION	0.260683	0.625701	0.962025	1	22	20	POLR2K,GTF2H2,MNAT1,ERCC2,POLR2H,CDK7,UBTF,POLR1C,GTF2H4,TAF1C,POLR1D,CCNH,POLR1B,ERCC3,TAF1B,GTF2H3,POLR1A,GTF2H1,TAF1A,PTRF
REACTOME_RORA_ACTIVATES_CIRCADIAN_EXPRESSION	-0.323139	-0.713017	0.860031	1	24	22	NR1D1,SREBF1,CPT1A,SMARCD3,NCOA6,NCOA2,NCOR1,TBL1X,NCOA3,TGS1,CLOCK,RXRA,HDAC3,CREBBP,TBL1XR1,NCOA1,MED1,ARNTL,NPAS2,RORA,PPARA,PPARGC1A
REACTOME_SCFSKP2_MEDIATED_DEGRADATION_OF_P27_P21	-0.241929	-0.6353	0.980983	1	56	52	PSMD3,PSMC5,PSMD12,PSMA7,PSMB3,PSMD8,SKP1,PSMB6,PSMB5,PSMD11,PSMC3,PSMD4,PSMD9,PSMB7,PSMD10,UBA52,PSMC4,CDKN1A,PSMB1,PSMD13,PSMB4,PSMA2,PSMD14,PSMF1,PSMC6,PSMA1,CDK2,PSMA4,PSMD2,SKP2,PSMA5,PSMD7,PSMC2,PSMA3,PSMA6,PSMD6,PSMD1,CCNE2,CDKN1B,CKS1B,PSMB2,RPS27A,PSMC1,CUL1,CCNA2,CCNE1,PSMD5,PSME1,PSMB10,PSMB8,CCNA1,PSMB9
REACTOME_SYNTHESIS_OF_PC	0.212118	0.491851	0.994987	1	18	17	PHOSPHO1,CHPT1,CHKA,PCYT1B,LPIN3,PEMT,SLC44A2,SLC44A4,SLC44A3,PCYT1A,SLC44A1,LPIN2,CHKB,CEPT1,LPIN1,SLC44A5,ACHE
REACTOME_SEMA4D_INDUCED_CELL_MIGRATION_AND_GROWTH_CONE_COLLAPSE	-0.40224	-0.914501	0.582931	1	27	25	ROCK1P1,MYH14,RHOC,RHOB,MYH10,ERBB2,MYL6,MYL12B,RAC1,PLXNB1,MYL9,CDC42,ARHGEF12,RHOA,LIMK1,ROCK2,ARHGEF11,MYH9,RND1,ROCK1,RHOG,MYH11,LIMK2,SEMA4D,RAC2
REACTOME_SEMAPHORIN_INTERACTIONS	-0.31059	-0.834328	0.776371	1	68	64	DPYSL5,DPYSL4,CDK5,CDK5R1,SEMA6D,HSP90AA1,ROCK1P1,PLXNB3,MYH14,HSP90AB1,PAK1,CRMP1,RHOC,PLXNA3,RHOB,SEMA6A,MYH10,CFL1,ERBB2,MYL6,PIP5K1C,MYL12B,MET,RAC1,PLXNB1,ARHGAP35,MYL9,CDC42,PLXND1,ARHGEF12,RHOA,SEMA5A,LIMK1,RRAS,ROCK2,PAK2,SEMA7A,ARHGEF11,PLXNA1,FARP2,ITGB1,MYH9,RND1,ITGA1,SEMA3A,ROCK1,DPYSL3,RHOG,PLXNA2,SEMA4A,MYH11,LIMK2,DPYSL2,FES,NRP1,SEMA3E,TREM2,SEMA4D,FYN,PLXNC1,TYROBP,CD72,RAC2,PTP…
REACTOME_TRAFFICKING_OF_GLUR2_CONTAINING_AMPA_RECEPTORS	-0.453981	-0.979754	0.478405	1	16	15	PRKCG,GRIA1,GRIA3,GRIA2,AP2S1,NSF,AP2B1,AP2A1,PICK1,AP2M1,AP2A2,PRKCA,GRIA4,PRKCB,GRIP2
REACTOME_SIGNALING_BY_FGFR_MUTANTS	0.321336	0.867715	0.700297	1	44	40	FGF4,FGF17,FGF9,FGFR1,FGFR3,GAB2,FGF5,FRS2,HRAS,CUX1,FGF3,FGFR4,GRB2,TRIM24,NRAS,GAB1,CPSF6,FGFR2,PLCG1,FGF10,BCR,ZMYM2,PIK3CA,FGFR1OP,MYO18A,KRAS,STAT5B,FGFR1OP2,FGF18,SOS1,STAT3,FGF1,CNTRL,PIK3R1,STAT5A,FGF2,FGF7,STAT1,FGF22,FGF20
REACTOME_SHC1_EVENTS_IN_EGFR_SIGNALING	0.316922	0.688537	0.874074	1	15	15	EGFR,HRAS,MAPK3,GRB2,MAP2K2,EGF,YWHAB,NRAS,CDK1,RAF1,MAP2K1,SHC1,KRAS,MAPK1,SOS1
REACTOME_SHC_MEDIATED_SIGNALLING	0.286175	0.651672	0.924051	1	15	15	HRAS,SHC2,MAPK3,GRB2,MAP2K2,YWHAB,NRAS,CDK1,SHC3,RAF1,MAP2K1,SHC1,KRAS,MAPK1,SOS1
REACTOME_TRAFFICKING_OF_AMPA_RECEPTORS	-0.345434	-0.805089	0.777419	1	28	25	PRKCG,GRIA1,CAMK2A,GRIA3,GRIA2,CAMK2B,CACNG4,MDM2,AP2S1,NSF,AP2B1,EPB41L1,AP2A1,PICK1,AP2M1,MYO6,AP2A2,DLG1,AKAP5,CAMK2D,PRKCA,CACNG2,GRIA4,PRKCB,GRIP2
REACTOME_ACTIVATION_OF_ATR_IN_RESPONSE_TO_REPLICATION_STRESS	-0.288712	-0.718636	0.902362	1	38	35	CDC25C,RPA3,MCM2,RFC5,ORC6,MCM4,RAD9A,CDC45,RAD1,RFC2,RAD17,MCM7,CDC7,ORC5,CDC25A,ORC4,CDK2,CHEK1,RFC4,MCM8,RFC3,ORC3,RPA1,MCM3,CDC6,MCM6,DBF4,ORC1,HUS1,RPA2,ORC2,MCM10,MCM5,ATR,ATRIP
REACTOME_SIGNALING_BY_CONSTITUTIVELY_ACTIVE_EGFR	0.198667	0.433308	0.994681	1	18	16	EGFR,HRAS,HSP90AA1,GRB2,UBA52,EGF,NRAS,GAB1,PLCG1,PIK3CA,RPS27A,SHC1,KRAS,SOS1,CBL,PIK3R1
REACTOME_TIGHT_JUNCTION_INTERACTIONS	-0.427079	-0.986815	0.4875	1	29	25	CLDN6,PARD6B,CLDN2,CLDN9,PARD6A,CLDN3,CLDN10,CRB3,CLDN8,CLDN7,CLDN4,PARD3,CLDN12,PARD6G,PRKCI,F11R,MPP5,CLDN15,CLDN20,CLDN5,CLDN14,CLDN19,CLDN1,CLDN16,CLDN18
REACTOME_SIGNALING_BY_EGFR_IN_CANCER	-0.184412	-0.528655	1	1	109	102	PRKCG,ADCY8,EGFR,MDM2,ADCY1,HRAS,SH3GL2,TRIB3,PHLPP1,HSP90AA1,MLST8,AP2S1,BAD,EPN1,AP2B1,AKT1S1,PRKAR1B,SRC,MAPK3,AP2A1,GSK3A,GRB2,CALM3,EPS15L1,UBA52,PRKAR1A,CDKN1A,RPS6KB2,ADCY9,MAP2K2,HGS,EGF,PRKCD,AKT1,ADCY6,YWHAB,PRKAR2B,NRAS,PRKACA,AP2M1,TSC2,CLTC,CDK1,GAB1,PDPK1,AKT2,CALM1,CLTA,PLCG1,CDKN1B,STAM,PRKCE,CALM2,ITPR2,AP2A2,CASP9,PIK3CA,RAF1,PRKAR2A,MAP2K1,MAPKAP1,STAM2,ITPR3,CDC42,RPS27A,THEM4…
REACTOME_SIGNALING_BY_ERBB2	-0.235497	-0.670181	0.988669	1	101	94	PRKCG,ADCY8,EGFR,MDM2,ADCY1,HRAS,TRIB3,PHLPP1,GRB7,HSP90AA1,STUB1,MLST8,BAD,AKT1S1,PRKAR1B,ERBB3,SRC,MAPK3,GSK3A,GRB2,CALM3,UBA52,PRKAR1A,CDKN1A,RPS6KB2,ADCY9,MAP2K2,EGF,PRKCD,ERBB4,AKT1,ADCY6,YWHAB,ERBB2,PRKAR2B,NRAS,PRKACA,TSC2,CDK1,RNF41,GAB1,PDPK1,AKT2,CALM1,PLCG1,CDKN1B,PRKCE,BTC,CALM2,ITPR2,CASP9,PIK3CA,RAF1,PRKAR2A,MAP2K1,MAPKAP1,ITPR3,RPS27A,THEM4,MTOR,SHC1,USP8,NRG4,CHUK,KRAS,MAPK1,PRKAC…
REACTOME_SIGNALING_BY_ERBB4	-0.330495	-0.938766	0.591429	1	90	86	PRL,GH1,EGFR,GH2,WWP1,ESR1,MDM2,HRAS,TRIB3,PHLPP1,PSENEN,MLST8,BAD,AKT1S1,ERBB3,SKP1,MAPK3,GSK3A,PGR,WWOX,GRB2,SH2B1,PRLR,UBA52,CDKN1A,RPS6KB2,PSEN2,MAP2K2,EGF,ERBB4,AKT1,YWHAB,RBX1,NRAS,TSC2,GHR,CDK1,PDPK1,BTRC,NCOR1,AKT2,APH1B,NCSTN,APH1A,CDKN1B,BTC,CASP9,PIK3CA,RAF1,MAP2K1,MAPKAP1,RPS27A,PSEN1,THEM4,MTOR,SHC1,CUL1,NRG4,CHUK,KRAS,MAPK1,RICTOR,FOXO4,STAT5B,PTEN,FOXO3,ADAM17,TAB2,CREB1,NEDD4,SOS1…
REACTOME_SIGNALING_BY_FGFR	0.267597	0.848817	0.85	1	112	103	FGF4,PRKCG,FGF19,FGF17,ADCY8,FGF9,FGFR1,FGFR3,MDM2,ADCY1,FGF5,FRS2,HRAS,TRIB3,PHLPP1,PPP2R1A,MLST8,FGF3,BAD,AKT1S1,PRKAR1B,SRC,MAPK3,GSK3A,FGFR4,GRB2,BRAF,CALM3,UBA52,PRKAR1A,CDKN1A,RPS6KB2,ADCY9,MAP2K2,PPP2CA,PRKCD,AKT1,ADCY6,YWHAB,PRKAR2B,NRAS,PRKACA,TSC2,FRS3,CDK1,GAB1,PDPK1,AKT2,CALM1,FGFR2,PLCG1,FGF10,CDKN1B,PRKCE,CALM2,ITPR2,CASP9,PIK3CA,RAF1,PRKAR2A,MAP2K1,MAPKAP1,ITPR3,RPS27A,THEM4,MTOR,S…
REACTOME_TIE2_SIGNALING	-0.451704	-0.946913	0.544389	1	17	17	PIK3R2,GRB14,HRAS,GRB7,GRB2,NRAS,ANGPT2,PIK3CA,PIK3CB,SHC1,KRAS,SOS1,PIK3R1,TEK,ANGPT4,ANGPT1,DOK2
REACTOME_SIGNALING_BY_FGFR1_FUSION_MUTANTS	-0.369795	-0.811296	0.753719	1	19	18	GAB2,CUX1,GRB2,TRIM24,CPSF6,PLCG1,BCR,ZMYM2,PIK3CA,FGFR1OP,MYO18A,STAT5B,FGFR1OP2,STAT3,CNTRL,PIK3R1,STAT5A,STAT1
REACTOME_SHC1_EVENTS_IN_ERBB4_SIGNALING	-0.395621	-0.881415	0.655738	1	20	20	HRAS,MAPK3,GRB2,MAP2K2,ERBB4,YWHAB,NRAS,CDK1,BTC,RAF1,MAP2K1,SHC1,NRG4,KRAS,MAPK1,SOS1,NRG1,HBEGF,NRG2,EREG
REACTOME_SIGNALING_BY_NODAL	-0.319814	-0.676645	0.901316	1	18	17	FOXH1,LEFTY1,LEFTY2,DRAP1,ACVR1B,FURIN,SMAD3,ACVR2B,PCSK6,SMAD2,SMAD4,FOXO3,NODAL,ACVR2A,CER1,TDGF1,ACVR1C
REACTOME_FORMATION_OF_INCISION_COMPLEX_IN_GG_NER	0.356327	0.853427	0.695538	1	23	20	GTF2H2,MNAT1,RPA3,ERCC2,ERCC1,CDK7,DDB1,GTF2H4,CCNH,ERCC4,ERCC3,RPA1,RAD23B,GTF2H3,XPA,RPA2,DDB2,ERCC5,GTF2H1,XPC
REACTOME_PROCESSING_OF_CAPPED_INTRON_CONTAINING_PRE_MRNA	0.202975	0.670047	1	1	140	127	POLR2I,POLR2J,SNRPB,SNRPF,TXNL4A,POLR2L,PRPF6,POLR2K,SNRPD2,POLR2F,RAE1,SNRPB2,POLR2G,U2AF2,CD2BP2,SNRPA,SNRPD1,RNPS1,POLR2H,NUP107,POLR2C,POLR2E,SF3A2,CSTF1,SRSF9,AAAS,SNRPD3,SNRPE,CPSF3,SF3B5,NUP85,GTF2F1,CSTF2,EFTUD2,SLBP,RBM8A,SF3B4,PABPN1,SRSF6,DDX23,SNRNP70,PCBP2,HNRNPA0,SNRPG,EIF4E,CSTF3,NUP37,SUGP1,LSM2,HNRNPA2B1,HNRNPL,SRSF1,NUP88,NCBP2,NUP43,HNRNPA1,NUP62,SF3B2,NUP155,HNRNPUL1,GTF2F2,HN…
REACTOME_INHIBITION_OF_VOLTAGE_GATED_CA2_CHANNELS_VIA_GBETA_GAMMA_SUBUNITS	-0.363232	-0.836915	0.736422	1	25	25	GNG3,KCNJ3,GNG4,KCNJ6,GNGT1,KCNJ12,GNB2,GNB3,KCNJ16,GNB1,GNG5,GABBR1,GNG10,GNG7,GNG12,KCNJ15,KCNJ4,KCNJ2,GABBR2,KCNJ9,GNG2,KCNJ5,GNG8,GNGT2,KCNJ10
REACTOME_INHIBITION_OF_THE_PROTEOLYTIC_ACTIVITY_OF_APC_C_REQUIRED_FOR_THE_ONSET_OF_ANAPHASE_BY_MITOTIC_SPINDLE_CHECKPOINT_COMPONENTS	0.304632	0.709394	0.880711	1	24	18	ANAPC11,UBE2C,BUB3,MAD2L1,ANAPC7,ANAPC5,CDC23,BUB1B,ANAPC10,CDC27,ANAPC2,UBE2E1,CDC16,CDC20,CDC26,ANAPC1,ANAPC4,UBE2D1
REACTOME_DEADENYLATION_OF_MRNA	0.36246	0.791989	0.763021	1	22	15	EIF4A3,PAIP1,CNOT3,CNOT2,PARN,EIF4E,EIF4G1,CNOT10,TNKS1BP1,EIF4B,CNOT8,CNOT6,CNOT4,CNOT7,EIF4A1
REACTOME_DEFENSINS	-0.437203	-0.983417	0.495223	1	51	20	DEFB123,DEFA6,PRSS2,DEFB126,ART1,DEFB135,DEFB132,DEFB1,CCR6,DEFB124,DEFB134,DEFB115,TLR2,TLR1,CD4,DEFB4A,DEFB108B,DEFB136,CCR2,DEFA3
REACTOME_DESTABILIZATION_OF_MRNA_BY_AUF1_HNRNP_D0	-0.200165	-0.518212	1	1	53	48	HSPB1,PSMD3,HSPA1B,PSMC5,PSMD12,PSMA7,PSMB3,PSMD8,PSMB6,PSMB5,PSMD11,PSMC3,PSMD4,PSMD9,PSMB7,PSMD10,UBA52,PSMC4,PSMB1,PSMD13,PSMB4,PSMA2,PSMD14,PSMF1,PSMC6,PSMA1,PSMA4,PSMD2,PSMA5,PSMD7,PSMC2,PSMA3,PSMA6,EIF4G1,PSMD6,PSMD1,HNRNPD,HSPA8,PSMB2,RPS27A,PSMC1,PSMD5,PSME1,PSME4,PSMB10,PSMB8,PSMA8,PSMB9
REACTOME_DESTABILIZATION_OF_MRNA_BY_BRF1	-0.265354	-0.572369	0.966507	1	17	16	EXOSC5,EXOSC6,EXOSC1,AKT1,YWHAB,EXOSC7,EXOSC9,EXOSC2,EXOSC3,MAPKAPK2,DCP2,DIS3,EXOSC8,DCP1A,XRN1,ZFP36L1
REACTOME_DEADENYLATION_DEPENDENT_MRNA_DECAY	0.215928	0.598475	0.99729	1	48	39	LSM1,LSM4,EXOSC5,EIF4A3,LSM5,PAIP1,CNOT3,CNOT2,LSM3,EXOSC6,EXOSC1,PARN,DCP1B,EIF4E,EDC3,LSM2,EXOSC7,EXOSC9,EXOSC2,EIF4G1,EDC4,CNOT10,TNKS1BP1,EXOSC3,EIF4B,CNOT8,CNOT6,CNOT4,CNOT7,DCP2,DIS3,EIF4A1,DDX6,LSM6,DCPS,EXOSC8,DCP1A,PATL1,XRN1
REACTOME_DESTABILIZATION_OF_MRNA_BY_KSRP	0.337554	0.759849	0.795337	1	17	15	EXOSC5,YWHAZ,EXOSC6,EXOSC1,AKT1,PARN,EXOSC7,EXOSC9,EXOSC2,EXOSC3,DCP2,MAPK11,DIS3,MAPK14,EXOSC8
REACTOME_DNA_REPAIR	0.166003	0.53011	1	1	112	101	NTHL1,POLB,POLR2I,POLR2J,POLR2L,POLD2,MGMT,POLR2K,SMUG1,MAD2L2,POLR2F,UBE2T,GTF2H2,MNAT1,XAB2,BRCA1,H2AFX,FANCF,POLR2G,RPA3,ALKBH2,TCEA1,ERCC2,POLR2H,POLR2C,POLR2E,RFC5,LIG1,MPG,LIG3,PCNA,FEN1,UBA52,POLD3,ERCC1,CDK7,APEX1,POLD4,DDB1,BRIP1,RFC2,POLE,RAD50,RAD51,GTF2H4,TDG,FANCG,PRKDC,XRCC1,FANCD2,POLE2,POLD1,MUTYH,OGG1,FANCL,CCNH,POLR2A,RAD52,RFC4,ERCC4,ERCC3,POLR2D,RFC3,XRCC4,RPA1,XRCC6,MDC1,NBN,…
REACTOME_DNA_REPLICATION	-0.133123	-0.404751	1	1	192	177	GINS2,PSMD3,E2F1,PSMC5,CENPM,POLD2,GINS4,PPP2R1A,SPC24,PSMD12,BUB3,DSN1,CDT1,PSMA7,NUDC,PSMB3,CENPH,PSMD8,RPA3,ZWINT,PSMB6,PSMB5,PSMD11,NUP107,AURKB,PSMC3,MCM2,RFC5,ORC6,LIG1,MCM4,CKAP5,GINS1,PRIM1,PSMD4,PSMD9,PSMB7,PCNA,MAD1L1,CDC45,FEN1,MAD2L1,PSMD10,UBA52,PSMC4,CENPO,CDKN1A,SEC13,BIRC5,PSMB1,SPC25,NUP85,POLD3,PPP2CA,POLD4,PSMD13,RANGAP1,PSMB4,PSMA2,RFC2,PSMD14,PSMF1,SKA1,KIF18A,POLE,KIF20A,MAP…
REACTOME_HS_GAG_DEGRADATION	0.337126	0.791909	0.758713	1	20	20	GPC5,GPC2,SDC4,GPC1,SDC2,HPSE2,GUSB,IDUA,NAGLU,SGSH,SDC1,AGRN,GLB1,IDS,GPC4,SDC3,GPC6,HSPG2,GPC3,HPSE
REACTOME_HS_GAG_BIOSYNTHESIS	0.349603	0.903775	0.604651	1	31	30	NDST3,GPC5,HS3ST5,GPC2,NDST4,HS6ST3,SDC4,GPC1,SDC2,HS6ST1,GLCE,HS3ST4,HS3ST6,SDC1,EXT2,HS2ST1,AGRN,EXT1,GPC4,NDST1,HS6ST2,SDC3,GPC6,HS3ST2,HSPG2,NDST2,GPC3,HS3ST3A1,HS3ST1,HS3ST3B1
REACTOME_DOUBLE_STRAND_BREAK_REPAIR	-0.234953	-0.524342	0.991722	1	24	21	BRCA1,H2AFX,RPA3,LIG1,BRIP1,RAD50,RAD51,PRKDC,RAD52,XRCC4,RPA1,XRCC6,MDC1,NBN,XRCC5,RPA2,TDP1,TP53BP1,LIG4,BRCA2,ATM
REACTOME_HOMOLOGOUS_RECOMBINATION_REPAIR_OF_REPLICATION_INDEPENDENT_DOUBLE_STRAND_BREAKS	-0.234888	-0.49167	0.991749	1	17	15	BRCA1,H2AFX,RPA3,LIG1,BRIP1,RAD50,RAD51,RAD52,RPA1,MDC1,NBN,RPA2,TP53BP1,BRCA2,ATM
REACTOME_DESTABILIZATION_OF_MRNA_BY_TRISTETRAPROLIN_TTP	-0.318542	-0.676699	0.894737	1	17	16	EXOSC5,EXOSC6,EXOSC1,YWHAB,EXOSC7,EXOSC9,EXOSC2,EXOSC3,MAPKAPK2,TNPO1,DCP2,DIS3,EXOSC8,DCP1A,XRN1,ZFP36
REACTOME_HIV_LIFE_CYCLE	-0.137642	-0.398862	1	1	125	103	VPS37D,VPS28,POLR2I,POLR2J,BANF1,POLR2L,POLR2K,POLR2F,RAE1,GTF2H2,MNAT1,PPIA,POLR2G,SUPT4H1,TCEA1,ERCC2,POLR2H,TSG101,VPS37C,NUP107,POLR2C,POLR2E,RAN,LIG1,AAAS,FEN1,TAF10,UBA52,NUP85,CDK7,GTF2F1,RANBP1,RANGAP1,SUPT5H,TAF11,GTF2H4,VPS37A,RCC1,NUP37,TAF9,GTF2A2,NUP88,NCBP2,PSIP1,NUP43,NUP62,NMT1,NUP155,GTF2F2,TAF6,CCNT1,SEH1L,NUP35,CCNH,POLR2A,GTF2E1,ERCC3,SSRP1,SUPT16H,TAF12,POLR2D,XRCC4,GTF2B,NUP…
REACTOME_DARPP_32_EVENTS	-0.234178	-0.525214	0.980456	1	25	22	CDK5,PPP2R1A,PRKAR1B,PPP1CA,CALM3,PRKAR1A,PPP2CA,PRKAR2B,PRKACA,CALM1,PPP3CA,PPP2R5D,PPP3R1,CALM2,PRKAR2A,PPP3CB,PPP2CB,PRKACB,PPP1R1B,PPP2R1B,PDE4D,PDE4B
REACTOME_INTEGRIN_ALPHAIIB_BETA3_SIGNALING	0.312546	0.778841	0.822335	1	27	26	FGA,FGB,ITGA2B,FGG,PTPN1,SRC,PTK2,BCAR1,GRB2,AKT1,PDPK1,CRK,SHC1,RAP1B,RASGRP1,RAPGEF4,FN1,SOS1,CSK,RAP1A,RAPGEF3,VWF,SYK,ITGB3,APBB1IP,RASGRP2
REACTOME_CONVERSION_FROM_APC_C_CDC20_TO_APC_C_CDH1_IN_LATE_ANAPHASE	0.304604	0.701025	0.889182	1	22	16	ANAPC11,UBE2C,ANAPC7,ANAPC5,CDC23,ANAPC10,CDC27,CDC14A,ANAPC2,UBE2E1,CDC16,CDC20,CDC26,ANAPC1,ANAPC4,UBE2D1
REACTOME_LATE_PHASE_OF_HIV_LIFE_CYCLE	0.241833	0.761635	0.964286	1	104	90	VPS37D,VPS28,POLR2I,POLR2J,POLR2L,POLR2K,POLR2F,RAE1,GTF2H2,MNAT1,POLR2G,SUPT4H1,TCEA1,ERCC2,POLR2H,TSG101,VPS37C,NUP107,POLR2C,POLR2E,RAN,AAAS,TAF10,UBA52,NUP85,CDK7,GTF2F1,RANBP1,RANGAP1,SUPT5H,TAF11,GTF2H4,VPS37A,RCC1,NUP37,TAF9,GTF2A2,NUP88,NCBP2,NUP43,NUP62,NMT1,NUP155,GTF2F2,TAF6,CCNT1,SEH1L,NUP35,CCNH,POLR2A,GTF2E1,ERCC3,SSRP1,SUPT16H,TAF12,POLR2D,GTF2B,NUP210,CTDP1,TBP,TAF13,NUP93,NUPL2,G…
REACTOME_LATENT_INFECTION_OF_HOMO_SAPIENS_WITH_MYCOBACTERIUM_TUBERCULOSIS	-0.361182	-0.868995	0.653963	1	33	31	NOS2,ATP6V1G3,ATP6V1B1,ATP6V1H,ATP6V1G2,ATP6V0B,NOS1,ATP6V0C,ATP6V1G1,ATP6V1F,ATP6V1C1,ATP6V1E1,CAMP,ATP6V1E2,ATP6V1D,ATP6V0E1,ATP6V0A4,ATP6V0D1,ATP6V1C2,ATP6V1A,ATP6V0A2,TCIRG1,CYBA,NOS3,ATP6V1B2,SLC11A1,ATP6V0D2,NCF4,NCF2,LTF,CYBB
REACTOME_KERATAN_SULFATE_KERATIN_METABOLISM	-0.285086	-0.685039	0.924217	1	30	28	ACAN,CHST1,ST3GAL1,B4GALT2,B3GNT4,KERA,GNS,B4GALT4,ST3GAL3,B4GALT3,HEXA,B3GNT2,B4GALT6,GLB1,HEXB,ST3GAL2,PRELP,B3GNT3,B4GALT1,B4GALT5,FMOD,LUM,CHST6,OMD,B3GNT7,ST3GAL6,CHST2,OGN
REACTOME_KERATAN_SULFATE_BIOSYNTHESIS	-0.306009	-0.693234	0.888379	1	26	24	ACAN,CHST1,ST3GAL1,B4GALT2,B3GNT4,KERA,B4GALT4,ST3GAL3,B4GALT3,B3GNT2,B4GALT6,ST3GAL2,PRELP,B3GNT3,B4GALT1,B4GALT5,FMOD,LUM,CHST6,OMD,B3GNT7,ST3GAL6,CHST2,OGN
REACTOME_IRON_UPTAKE_AND_TRANSPORT	-0.300297	-0.733211	0.897476	1	36	36	ATP6V1G3,ATP6V1B1,ATP6V1H,ATP6V1G2,ATP6V0B,SLC46A1,ATP6V0C,ATP6V1G1,ATP6V1F,ATP6V1C1,MCOLN1,HMOX2,ATP6V1E1,FLVCR1,ATP6V1E2,ATP6V1D,ATP6V0E1,ATP6V0A4,ATP6V0D1,ATP6V1C2,ATP6V1A,ATP6V0A2,TCIRG1,ABCG2,FTH1,HEPH,TFRC,FTL,CYBRD1,STEAP3,HMOX1,ATP6V1B2,TF,SLC40A1,ATP6V0D2,CP
REACTOME_DAG_AND_IP3_SIGNALING	0.302974	0.750167	0.852243	1	32	29	PRKCG,ADCY8,ADCY1,PRKAR1B,CALM3,PRKAR1A,ADCY9,PRKCD,ADCY6,PRKAR2B,PRKACA,CALM1,PLCG1,PRKCE,CALM2,ITPR2,PRKAR2A,ITPR3,PRKACB,ADCY5,ADCY2,CREB1,ADCY3,PRKCA,ADCY4,PDE1A,PDE1B,ADCY7,CAMK4
REACTOME_CREB_PHOSPHORYLATION_THROUGH_THE_ACTIVATION_OF_RAS	0.311589	0.770438	0.828338	1	27	27	GRIN2C,ACTN2,CAMK2A,CAMK2B,GRIN2B,RPS6KA6,HRAS,GRIN1,BRAF,CALM3,GRIN2D,PDPK1,CALM1,CALM2,RAF1,MAPK1,RRAS,RPS6KA1,CREB1,AKAP9,RPS6KA2,CAMK2D,RASGRF1,RASGRF2,RPS6KA3,NEFL,GRIN2A
REACTOME_INTRINSIC_PATHWAY_FOR_APOPTOSIS	-0.408505	-0.953586	0.544872	1	30	28	E2F1,BCL2,DYNLL2,BAD,BCL2L1,DYNLL1,CYCS,AKT1,DIABLO,YWHAB,PMAIP1,BAX,NMT1,BMF,MAPK8,BID,PPP3R1,TP53,CASP9,CASP3,XIAP,BCL2L11,TFDP1,APAF1,BAK1,CASP7,CASP8,GZMB
REACTOME_CTNNB1_PHOSPHORYLATION_CASCADE	0.327149	0.712401	0.857868	1	16	15	PPP2R1A,AXIN1,FRAT2,PPP2CA,FRAT1,PPP2R5A,PPP2R5B,PPP2R5D,CSNK1A1,APC,PPP2R5E,PPP2R5C,PPP2CB,PPP2R1B,CTNNB1
REACTOME_CYCLIN_A_B1_ASSOCIATED_EVENTS_DURING_G2_M_TRANSITION	-0.292437	-0.610658	0.932007	1	15	15	CDC25C,PKMYT1,MNAT1,CCNB1,CDK7,PLK1,CDC25A,CDK1,WEE1,CCNB2,CCNH,CDC25B,XPO1,CCNA2,CCNA1
REACTOME_CYCLIN_E_ASSOCIATED_EVENTS_DURING_G1_S_TRANSITION_	-0.191515	-0.517257	0.998507	1	65	61	PSMD3,PSMC5,PKMYT1,PSMD12,MNAT1,PSMA7,PSMB3,PSMD8,SKP1,PSMB6,PSMB5,PSMD11,PSMC3,PSMD4,PSMD9,PSMB7,PSMD10,UBA52,PSMC4,CDKN1A,PSMB1,CDK7,PSMD13,PSMB4,PSMA2,PSMD14,PSMF1,PSMC6,PSMA1,CDC25A,WEE1,CDK2,PSMA4,PSMD2,SKP2,PSMA5,PSMD7,PSMC2,CCNH,PSMA3,PSMA6,PSMD6,PSMD1,CCNE2,CDKN1B,CKS1B,PSMB2,RPS27A,PSMC1,CUL1,CCNA2,CCNE1,PSMD5,MYC,MAX,PSME1,RB1,PSMB10,PSMB8,CCNA1,PSMB9
REACTOME_CYTOSOLIC_TRNA_AMINOACYLATION	-0.220486	-0.492501	1	1	24	22	AIMP1,FARSA,EEF1E1,AARS,NARS,AIMP2,SARS,HARS,FARSB,TARS,LARS,GARS,RARS,CARS,VARS,YARS,KARS,DARS,PPA1,IARS,EPRS,WARS
REACTOME_INTERACTIONS_OF_VPR_WITH_HOST_CELLULAR_PROTEINS	0.29302	0.755739	0.902887	1	33	31	SLC25A4,BANF1,RAE1,NUP107,AAAS,NUP85,SLC25A6,NUP37,NUP88,PSIP1,NUP43,NUP62,NUP155,SEH1L,NUP35,SLC25A5,KPNA1,NUP210,NUP93,NUPL2,POM121,NUP188,NUP214,NUP205,NUP133,NUP50,HMGA1,TPR,RANBP2,NUP153,NUP54
REACTOME_INWARDLY_RECTIFYING_K_CHANNELS	-0.31363	-0.756518	0.858713	1	31	31	GNG3,KCNJ3,GNG4,KCNJ6,GNGT1,KCNJ12,KCNJ1,ABCC8,KCNJ11,GNB2,GNB3,KCNJ16,KCNJ14,GNB1,GNG5,KCNJ8,GABBR1,GNG10,GNG7,GNG12,ABCC9,KCNJ15,KCNJ4,KCNJ2,GABBR2,KCNJ9,GNG2,KCNJ5,GNG8,GNGT2,KCNJ10
REACTOME_HEPARAN_SULFATE_HEPARIN_HS_GAG_METABOLISM	0.284359	0.801803	0.845659	1	52	51	NDST3,GPC5,HS3ST5,B3GAT2,GPC2,B3GAT1,NDST4,HS6ST3,SDC4,GPC1,B3GAT3,CSPG4,SDC2,HPSE2,GUSB,B3GALT6,B4GALT7,HS6ST1,IDUA,GLCE,NAGLU,HS3ST4,SGSH,HS3ST6,GXYLT1,SDC1,BGN,EXT2,HS2ST1,AGRN,GLB1,EXT1,IDS,BCAN,GPC4,NDST1,HS6ST2,SDC3,GPC6,HS3ST2,VCAN,HSPG2,NDST2,GPC3,GXYLT2,DCN,HS3ST3A1,HS3ST1,HS3ST3B1,HPSE,NCAN
REACTOME_HEMOSTASIS	-0.27995	-0.916716	0.728019	1	466	418	F2,F9,PLG,KNG1,APOB,KCNMB2,PRKCG,APOA1,SERPINC1,GNG3,FGA,GATA4,SLC8A3,SLC8A2,SCG3,NOS2,GNG4,HIST1H3F,GNG13,PF4,FGB,HIST1H3B,ATP2B3,PPBP,ITGA2B,SLC7A9,ACTN2,MAG,PF4V1,GNGT1,KIF5A,ATP2A1,FGG,HIST1H3J,GATA5,HIST1H3A,DGKG,DOCK3,ATP2B2,ALB,PIK3R2,PDE6A,F13B,DGKK,HBG2,F11,LEFTY2,PTPN1,HIST1H3H,HIST2H3D,SERPINA1,SLC7A11,KCNMB4,HIST1H3D,NFE2,GATA3,KLC3,GATA2,KLKB1,KLC2,GRB14,HIST1H3I,GNAS,BSG,PDE5A,F12,H…
REACTOME_G_PROTEIN_BETA_GAMMA_SIGNALLING	-0.346014	-0.807873	0.753555	1	28	28	GNG3,GNG4,GNG13,GNGT1,GNB2,AKT1,GNB3,PDPK1,AKT2,GNB1,PLCB3,GNG5,GNB5,PLCB1,RHOA,GNG10,GNG7,GNG11,GNB4,GNG12,AKT3,GNG2,PIK3R6,PLCB2,GNG8,GNGT2,PIK3R5,PIK3CG
REACTOME_ENERGY_DEPENDENT_REGULATION_OF_MTOR_BY_LKB1_AMPK	0.233436	0.520434	0.983827	1	18	17	PRKAG3,RPTOR,CAB39L,PRKAG1,PRKAB1,TSC2,STK11,RHEB,PPM1A,STRADB,STRADA,PRKAG2,PRKAA2,TSC1,PRKAB2,CAB39,PRKAA1
REACTOME_ENOS_ACTIVATION_AND_REGULATION	-0.181909	-0.391172	1	1	20	19	SPR,NOSIP,LYPLA1,HSP90AA1,DHFR,CALM3,AKT1,PTS,CALM1,WASL,CALM2,DNM2,ZDHHC21,GCHFR,PRKG2,NOSTRIN,GCH1,NOS3,CAV1
REACTOME_GABA_B_RECEPTOR_ACTIVATION	-0.337525	-0.826293	0.747678	1	38	37	GNG3,KCNJ3,GNG4,ADCY8,KCNJ6,GNGT1,KCNJ12,ADCY1,GNB2,ADCY9,ADCY6,GNB3,KCNJ16,GNB1,GNG5,GABBR1,ADCY5,GNG10,ADCY2,GNAI1,GNAI2,GNG7,ADCY3,GNG12,GNAL,KCNJ15,KCNJ4,ADCY4,KCNJ2,GABBR2,KCNJ9,GNG2,KCNJ5,ADCY7,GNG8,GNGT2,KCNJ10
REACTOME_GAB1_SIGNALOSOME	-0.177737	-0.430476	1	1	38	36	EGFR,MDM2,TRIB3,PHLPP1,MLST8,BAD,AKT1S1,SRC,GSK3A,GRB2,CDKN1A,RPS6KB2,EGF,AKT1,TSC2,GAB1,PDPK1,AKT2,CDKN1B,CASP9,PIK3CA,MAPKAP1,THEM4,MTOR,CHUK,RICTOR,FOXO4,PTEN,FOXO3,CREB1,CSK,NR4A1,PIK3R1,AKT3,FOXO1,PAG1
REACTOME_G2_M_CHECKPOINTS	-0.251923	-0.624463	0.986025	1	45	41	CDC25C,RPA3,CCNB1,MCM2,RFC5,ORC6,MCM4,RAD9A,CDC45,RAD1,RFC2,RAD17,MCM7,CDC7,ORC5,CDC25A,ORC4,CDK1,WEE1,CDK2,CCNB2,CHEK1,RFC4,MCM8,RFC3,CHEK2,ORC3,RPA1,MCM3,CDC6,MCM6,DBF4,ORC1,HUS1,RPA2,ORC2,MCM10,MCM5,ATR,ATM,ATRIP
REACTOME_G1_S_TRANSITION	-0.141186	-0.401417	1	1	112	105	PSMD3,E2F1,PSMC5,PKMYT1,PPP2R1A,PSMD12,CDT1,MNAT1,PSMA7,PPP2R3B,PSMB3,PSMD8,SKP1,RPA3,DHFR,CCNB1,PSMB6,PSMB5,PSMD11,PSMC3,MCM2,ORC6,MCM4,PRIM1,PSMD4,PSMD9,PSMB7,PCNA,CDC45,PSMD10,UBA52,PSMC4,CDKN1A,PSMB1,CDK7,PPP2CA,PSMD13,PSMB4,PSMA2,PSMD14,PSMF1,POLE,PSMC6,POLA2,RRM2,MCM7,CDC7,PSMA1,ORC5,POLA1,CDC25A,ORC4,CDK1,WEE1,POLE2,CDK2,PSMA4,PSMD2,SKP2,PSMA5,PSMD7,PSMC2,CCNH,PSMA3,PSMA6,MCM8,PSMD6,PSMD1,…
REACTOME_GAP_JUNCTION_ASSEMBLY	-0.296981	-0.622043	0.945545	1	18	16	GJA3,GJB7,GJB1,GJA1,GJC1,GJB5,GJA4,GJB2,GJC2,GJA5,GJB3,GJA9,GJD4,GJB6,GJD2,GJB4
REACTOME_G1_S_SPECIFIC_TRANSCRIPTION	-0.238262	-0.509697	0.988115	1	19	17	E2F1,CDT1,DHFR,PCNA,CDC45,RRM2,POLA1,CDC25A,CDK1,TYMS,CDC6,ORC1,CCNE1,FBXO5,TK2,TFDP1,CCNA1
REACTOME_G0_AND_EARLY_G1	-0.213395	-0.483705	1	1	25	23	E2F1,MYBL2,PCNA,LIN37,RBBP4,E2F5,HDAC1,CDC25A,CDK1,CDK2,CCNE2,LIN54,RBL2,DYRK1A,CDC6,RBL1,LIN52,CCNA2,CCNE1,LIN9,TFDP1,E2F4,CCNA1
REACTOME_ERK_MAPK_TARGETS	-0.484961	-1.07277	0.377953	1	21	21	PPP2R1A,MAPK3,PPP2CA,ELK1,PPP2R5D,MAPK7,PPP2CB,MAPK1,MAPK11,DUSP3,PPP2R1B,MAPK14,DUSP6,RPS6KA1,RPS6KA5,MEF2A,DUSP7,RPS6KA2,DUSP4,RPS6KA3,MEF2C
REACTOME_EXTRACELLULAR_MATRIX_ORGANIZATION	0.267824	0.819628	0.895062	1	87	79	PLG,PRSS1,COL9A1,COL25A1,PRSS2,TLL2,COL2A1,ELANE,MMP24,MMP25,MMP9,KLKB1,COL28A1,MMP16,P4HB,FURIN,COL5A3,MMP13,PLOD1,COL9A3,PCOLCE,PLOD3,TIMP1,MMP17,MMP11,MMP15,SERPINH1,PPIB,COL4A1,TPSAB1,COL4A2,COL9A2,COL21A1,COL6A2,COL6A1,ADAMTS14,COL13A1,PLOD2,BMP1,COL24A1,COL11A1,COL5A1,COL1A1,COL10A1,MMP10,COL1A2,MMP14,COL16A1,CRTAP,COL8A2,COL5A2,COL27A1,COL6A3,COL12A1,TIMP2,COL8A1,ADAMTS3,COL4A5,COL22A1,COL…
REACTOME_FACTORS_INVOLVED_IN_MEGAKARYOCYTE_DEVELOPMENT_AND_PLATELET_PRODUCTION	0.216502	0.701101	1	1	132	108	GATA4,HIST1H3F,HIST1H3B,KIF5A,HIST1H3J,GATA5,HIST1H3A,DOCK3,HBG2,HIST1H3H,HIST2H3D,HIST1H3D,NFE2,GATA3,KLC3,GATA2,KLC2,HIST1H3I,CDK5,MYB,KIF3C,HBD,ZFPM1,ITPK1,RAD51C,HMG20B,HIST1H3C,PRKAR1B,KIF22,HIST1H3G,KIF3B,CABLES2,HIST1H3E,SH2B1,KIF9,PRKAR1A,H3F3A,AKAP1,RACGAP1,CABLES1,KIF18A,KIF20A,HDAC1,PRKAR2B,KIF11,PRKACA,KIFC1,KIF4A,KDM1A,AKAP10,RCOR1,WEE1,CDK2,DOCK6,KLC4,RAC1,IRF3,HDAC2,KIFAP3,KIF5B,KI…
REACTOME_FANCONI_ANEMIA_PATHWAY	-0.38938	-0.829171	0.701299	1	25	19	UBE2T,BRCA1,FANCF,UBA52,FANCG,FANCD2,FANCL,PALB2,FANCC,RPS27A,FANCE,USP1,ATR,FANCM,FANCA,FANCB,BRCA2,ATM,ZBTB32
REACTOME_FATTY_ACYL_COA_BIOSYNTHESIS	-0.261547	-0.556211	0.986644	1	18	16	ELOVL2,ELOVL6,ELOVL3,FASN,SLC25A1,ACACA,ELOVL4,ACLY,ACSL3,ELOVL5,HSD17B12,ELOVL7,ACSL1,ACSL6,ACSL4,ACSL5
REACTOME_G1_PHASE	0.187226	0.500504	1	1	38	35	CCND1,E2F1,PPP2R1A,MNAT1,PPP2R3B,SKP1,CDKN2D,UBA52,CDKN1A,CDK7,PPP2CA,E2F5,CDK4,SKP2,CCNH,CDKN1B,CKS1B,RBL2,RBL1,RPS27A,E2F3,CUL1,CDKN2A,PPP2CB,TFDP1,E2F4,CCND3,PPP2R1B,CDKN2C,PPP2R2A,RB1,CDKN2B,E2F2,CCND2,CDK6
REACTOME_GAP_JUNCTION_TRAFFICKING	-0.302339	-0.708686	0.897314	1	27	25	GJA3,GJB7,GJB1,DNM1,AP2M1,CLTC,CLTA,CLTB,GJA1,MYO6,CLTCL1,DNM2,GJC1,GJB5,GJA4,GJB2,GJC2,GJA5,GJB3,GJA9,GJD4,DAB2,GJB6,GJD2,GJB4
REACTOME_GASTRIN_CREB_SIGNALLING_PATHWAY_VIA_PKC_AND_MAPK	-0.304344	-0.935978	0.632895	1	205	187	GCG,F2,KNG1,ADRA1D,NPS,NTS,MLNR,GNG3,FFAR1,TRH,CCK,NTSR1,NMUR2,GNG4,KISS1,PTGER1,GNG13,MLN,MCHR1,KISS1R,PROKR1,GNGT1,AGTR1,DGKG,NTSR2,EGFR,PIK3R2,TAC3,OPN4,DGKK,FFAR2,ADRA1B,CHRM3,AGT,HRAS,NMBR,TACR3,TACR2,DGKE,GRPR,MAPK3,LPAR2,TRPC3,GNB2,QRFPR,GRB2,GNRH2,MGLL,HTR2C,MAP2K2,NMB,PRKCD,QRFP,DGKQ,OXT,GNB3,YWHAB,HTR2A,NRAS,ARHGEF25,TBXA2R,CDK1,NMUR1,GNB1,GRP,GNA11,P2RY11,LPAR3,PLCB3,EDN2,GNG5,DAGLA,UT…
REACTOME_GENERIC_TRANSCRIPTION_PATHWAY	0.138847	0.500011	1	1	352	328	NR5A1,NR0B2,NR0B1,NR2E1,ZIM2,ZNF560,NR2E3,RXRG,ZNF114,ESR1,ZNF334,ZNF556,ZNF92,NR2F6,ZNF20,NR1D1,ESRRG,ZNF442,RARA,ZNF23,NR2C2AP,ZNF587,KAT2A,THRA,ZNF517,ZNF564,TRIM28,ZNF205,ZNF213,ZNF446,ZNF19,ZNF250,SKIL,ZNF483,ZNF552,ZNF606,MEN1,NR1I2,SMARCD3,ZNF563,ZNF282,PGR,ZNF285,TGIF2,ZNF425,RORB,ZNF492,NCOA6,SMAD3,ZNF98,UBA52,ZNF263,ZNF547,RARG,TGIF1,NCOR2,ZNF208,MED10,ZNF10,ZNF544,ZFP2,MAML3,ZNF468,ZNF…
REACTOME_G_BETA_GAMMA_SIGNALLING_THROUGH_PI3KGAMMA	0.318879	0.795416	0.792929	1	25	25	GNG3,GNG4,GNG13,GNGT1,GNB2,AKT1,GNB3,PDPK1,AKT2,GNB1,GNG5,GNB5,RHOA,GNG10,GNG7,GNG11,GNB4,GNG12,AKT3,GNG2,PIK3R6,GNG8,GNGT2,PIK3R5,PIK3CG
REACTOME_DOWNREGULATION_OF_SMAD2_3_SMAD4_TRANSCRIPTIONAL_ACTIVITY	0.277571	0.655766	0.934726	1	20	19	SKIL,TGIF2,SMAD3,UBA52,TGIF1,NCOR2,HDAC1,TRIM33,NCOR1,PPM1A,UBE2D3,SMAD2,RPS27A,SMAD4,PARP1,USP9X,SMURF2,UBE2D1,SKI
REACTOME_DOWNREGULATION_OF_TGF_BETA_RECEPTOR_SIGNALING	-0.26686	-0.597296	0.955626	1	23	21	STUB1,STRAP,PPP1CA,SMAD3,UBA52,MTMR4,ZFYVE9,UCHL5,PPP1CC,SMAD7,XPO1,SMAD2,RPS27A,PPP1CB,PMEPA1,SMURF2,SMURF1,PPP1R15A,TGFB1,TGFBR1,TGFBR2
REACTOME_G_ALPHA1213_SIGNALLING_EVENTS	0.300597	0.892572	0.697279	1	74	72	ADRA1D,GNG3,GNG4,GNG13,MCF2,GNGT1,PIK3R2,ADRA1B,PREX1,ROCK1P1,FGD1,VAV3,NGEF,GNB2,ARHGEF16,RHOC,RHOB,NET1,GNB3,ARHGEF17,TBXA2R,GNB1,RAC1,GNG5,PLXNB1,ECT2,PIK3CA,FGD3,GNB5,CDC42,ARHGEF18,ARHGEF9,KALRN,TIAM1,PIK3R3,ARHGEF12,ABR,RHOA,GNA13,ARHGEF6,GNG10,ROCK2,SOS2,ARHGEF3,GNA12,ARHGEF11,PLEKHG2,ARHGEF2,ITSN1,TRIO,SOS1,ARHGEF4,OBSCN,GNG7,FGD4,ROCK1,RHOG,GNG11,GNB4,TIAM2,GNG12,PIK3R1,RASGRF1,RASGRF2,A…
REACTOME_GROWTH_HORMONE_RECEPTOR_SIGNALING	-0.289518	-0.650998	0.943218	1	24	23	PRL,GH1,GH2,PTPN1,MAPK3,IRS1,SH2B1,PRLR,GHR,IRS2,SOCS2,CISH,MAPK1,STAT5B,ADAM17,STAT3,PTPN6,STAT5A,SOCS3,JAK2,SOCS1,STAT1,LYN
REACTOME_GRB2_EVENTS_IN_ERBB2_SIGNALING	-0.315334	-0.710018	0.88189	1	22	22	EGFR,HRAS,MAPK3,GRB2,MAP2K2,EGF,ERBB4,YWHAB,ERBB2,NRAS,CDK1,BTC,RAF1,MAP2K1,NRG4,KRAS,MAPK1,SOS1,NRG1,HBEGF,NRG2,EREG
REACTOME_DOWNSTREAM_SIGNALING_EVENTS_OF_B_CELL_RECEPTOR_BCR	-0.304752	-0.867692	0.738439	1	97	91	PSMD3,MDM2,HRAS,TRIB3,PHLPP1,PSMC5,MLST8,PSMD12,PSMA7,BAD,AKT1S1,PSMB3,PSMD8,SKP1,PSMB6,PSMB5,PSMD11,GSK3A,PSMC3,PSMD4,PSMD9,PSMB7,PSMD10,UBA52,PSMC4,IKBKB,CDKN1A,PSMB1,RPS6KB2,PSMD13,AKT1,PSMB4,PSMA2,PSMD14,PSMF1,PSMC6,NRAS,TSC2,PSMA1,PDPK1,BTRC,AKT2,PSMA4,PSMD2,PSMA5,PSMD7,PSMC2,NFKBIB,PSMA3,PSMA6,PSMD6,PSMD1,RELA,CDKN1B,PSMB2,FBXW11,CASP9,MAPKAP1,RPS27A,PSMC1,THEM4,MTOR,CUL1,CHUK,KRAS,RICTOR,I…
REACTOME_GOLGI_ASSOCIATED_VESICLE_BIOGENESIS	0.21197	0.605334	0.994236	1	53	49	DNAJC6,TPD52,AP1M2,ARRB1,SH3GL2,AP1S1,BLOC1S1,NECAP1,GAK,CPD,YIPF6,OCRL,BLOC1S3,NAPA,VAMP8,AP1G1,HIP1R,CLTC,CLTA,SORT1,RAB5C,VAMP2,AP3B1,TPD52L1,SNAPIN,HSPA8,DNM2,VAMP7,AP1M1,SNX5,SNX9,PIK3C2A,AP4E1,DTNBP1,PUM1,AP3S1,AP4B1,AP1B1,SNX2,FTH1,TGOLN2,IGF2R,SH3D19,PICALM,TBC1D8B,AP1S2,TFRC,FTL,TXNDC5
REACTOME_DOWNSTREAM_SIGNALING_OF_ACTIVATED_FGFR	0.288082	0.897989	0.703947	1	100	92	FGF4,PRKCG,FGF19,FGF17,ADCY8,FGF9,FGFR1,FGFR3,MDM2,ADCY1,FGF5,FRS2,HRAS,TRIB3,PHLPP1,MLST8,FGF3,BAD,AKT1S1,PRKAR1B,MAPK3,GSK3A,FGFR4,GRB2,CALM3,PRKAR1A,CDKN1A,RPS6KB2,ADCY9,MAP2K2,PRKCD,AKT1,ADCY6,YWHAB,PRKAR2B,NRAS,PRKACA,TSC2,FRS3,CDK1,GAB1,PDPK1,AKT2,CALM1,FGFR2,PLCG1,FGF10,CDKN1B,PRKCE,CALM2,ITPR2,CASP9,PIK3CA,RAF1,PRKAR2A,MAP2K1,MAPKAP1,ITPR3,THEM4,MTOR,SHC1,CHUK,KRAS,MAPK1,PRKACB,RICTOR,ADC…
REACTOME_GLYCOSAMINOGLYCAN_METABOLISM	-0.26931	-0.769899	0.933622	1	111	104	ACAN,NDST3,GPC5,HS3ST5,B3GAT2,CHST1,GPC2,B3GAT1,NDST4,HS6ST3,SDC4,GPC1,B3GAT3,CSPG4,SDC2,HPSE2,ST3GAL1,GUSB,CHPF,ABCC5,B3GALT6,B4GALT2,B4GALT7,HS6ST1,IDUA,GLCE,NAGLU,B3GNT4,HS3ST4,CHST14,HMMR,SGSH,SLC9A1,KERA,HS3ST6,GNS,B4GALT4,GXYLT1,ST3GAL3,B4GALT3,SDC1,CHST15,BGN,EXT2,HEXA,HS2ST1,B3GNT2,AGRN,HYAL2,B4GALT6,GLB1,CD44,EXT1,HAS3,UST,IDS,BCAN,HEXB,CHST7,HYAL1,CHSY3,GPC4,HAS1,NDST1,CHSY1,HS6ST2,ST3G…
REACTOME_GLYCOGEN_BREAKDOWN_GLYCOGENOLYSIS	-0.378574	-0.800727	0.737942	1	18	16	PYGM,PHKA1,PHKG2,CALM3,PYGB,CALM1,PHKA2,PHKB,CALM2,GYG1,PYGL,AGL,PGM1,PGM2,GYG2,PHKG1
REACTOME_GLYCEROPHOSPHOLIPID_BIOSYNTHESIS	-0.26271	-0.726624	0.944134	1	82	75	PLA2G4D,PHOSPHO1,PLA2G2F,PLA2G1B,MBOAT7,PLA2G4F,ETNK2,PLA2G10,PTDSS2,PLD6,PCYT2,CDIPT,PLA2G12A,CHPT1,CDS1,CHKA,PCYT1B,CRLS1,PLA2G6,PLA2G16,PLA2G5,LPIN3,MGLL,CDS2,PEMT,PTDSS1,LPCAT3,GPD1L,LPGAT1,PGS1,LCLAT1,LPCAT1,MBOAT1,GPAT2,GNPAT,SLC44A2,SLC44A4,PNPLA2,DGAT2,HADHB,AGPAT2,TAZ,AGPAT3,SLC44A3,ETNK1,HADHA,MBOAT2,PNPLA8,PCYT1A,PLD3,AGPAT5,LPCAT4,SLC44A1,LPIN2,PLA2G3,CHKB,PLBD1,PLD2,PITPNB,PLA2G4C,CE…
REACTOME_DOWNSTREAM_SIGNAL_TRANSDUCTION	-0.194228	-0.551192	1	1	95	89	PRKCG,ADCY8,PIK3R2,MDM2,ADCY1,HRAS,TRIB3,PHLPP1,GRB7,MLST8,BAD,AKT1S1,PRKAR1B,PDGFB,SRC,MAPK3,BCAR1,GSK3A,GRB2,CALM3,PRKAR1A,CDKN1A,RPS6KB2,ADCY9,MAP2K2,PRKCD,AKT1,ADCY6,YWHAB,PRKAR2B,NRAS,PRKACA,TSC2,CDK1,PDGFA,PDPK1,AKT2,CALM1,PLCG1,CDKN1B,PRKCE,CALM2,ITPR2,CASP9,PIK3CA,RAF1,PRKAR2A,MAP2K1,MAPKAP1,CRKL,ITPR3,CRK,PIK3CB,THEM4,MTOR,CHUK,NCK2,STAT6,KRAS,MAPK1,PRKACB,RICTOR,ADCY5,FOXO4,STAT5B,RASA1…
REACTOME_E2F_MEDIATED_REGULATION_OF_DNA_REPLICATION	-0.167627	-0.402651	1	1	35	33	E2F1,PPP2R1A,CDT1,PPP2R3B,DHFR,CCNB1,ORC6,PRIM1,PCNA,CDC45,PPP2CA,POLA2,RRM2,ORC5,POLA1,CDC25A,ORC4,CDK1,MCM8,ORC3,PRIM2,TYMS,CDC6,ORC1,ORC2,CCNE1,FBXO5,TK2,PPP2CB,TFDP1,PPP2R1B,RB1,CCNA1
REACTOME_EGFR_DOWNREGULATION	-0.21428	-0.48972	0.995058	1	25	24	EGFR,SH3GL2,AP2S1,EPN1,AP2B1,AP2A1,GRB2,EPS15L1,UBA52,HGS,EGF,AP2M1,CLTC,CLTA,STAM,AP2A2,STAM2,CDC42,RPS27A,EPS15,CBL,SPRY2,SPRY1,SH3KBP1
REACTOME_COLLAGEN_FORMATION	-0.269993	-0.709647	0.932053	1	58	51	COL9A1,COL25A1,TLL2,COL2A1,COL28A1,P4HB,COL5A3,PLOD1,COL9A3,PCOLCE,PLOD3,SERPINH1,PPIB,COL4A1,COL4A2,COL9A2,COL21A1,COL6A2,COL6A1,ADAMTS14,COL13A1,PLOD2,BMP1,COL24A1,COL11A1,COL5A1,COL1A1,COL10A1,COL1A2,COL16A1,CRTAP,COL8A2,COL5A2,COL27A1,COL6A3,COL12A1,COL8A1,ADAMTS3,COL4A5,COL22A1,COL11A2,ADAMTS2,PCOLCE2,COL15A1,COL23A1,COL14A1,TLL1,COL19A1,COL4A6,COL4A3,COL4A4
REACTOME_CLEAVAGE_OF_GROWING_TRANSCRIPT_IN_THE_TERMINATION_REGION_	-0.181508	-0.452786	1	1	44	40	SNRPB,SNRPF,U2AF2,RNPS1,CSTF1,SRSF9,SNRPD3,SNRPE,CPSF3,CSTF2,SLBP,RBM8A,PABPN1,SRSF6,ZNF473,SNRPG,CSTF3,SRSF1,NCBP2,LSM10,NUDT21,MAGOH,DHX38,SRSF3,PAPOLA,UPF3B,CPSF7,CPSF2,NCBP1,LSM11,SRSF7,SRSF4,CLP1,SRSF11,CDC40,NFX1,PCF11,SRRM1,SRSF5,U2AF1
REACTOME_LOSS_OF_NLP_FROM_MITOTIC_CENTROSOMES	0.268496	0.770116	0.89172	1	59	54	TUBB4A,TUBG1,HSP90AA1,CEP250,PPP2R1A,CETN2,NINL,SSNA1,TUBB4B,TUBA1A,DYNLL1,YWHAE,CKAP5,DCTN2,CEP290,CEP41,YWHAG,CSNK1D,CEP72,MAPRE1,CEP70,ACTR1A,PRKAR2B,DCTN3,PRKACA,NEK2,CEP76,DCTN1,PLK1,TUBB,CDK1,TUBA4A,CEP63,DYNC1H1,FGFR1OP,PCNT,OFD1,ALMS1,NEDD1,CLASP1,HAUS2,CENPJ,PAFAH1B1,PLK4,DYNC1I2,CEP164,CEP135,CEP57,SDCCAG8,CDK5RAP2,CEP192,AKAP9,PCM1,CNTRL
REACTOME_LYSOSOME_VESICLE_BIOGENESIS	0.324677	0.799603	0.790026	1	23	22	DNAJC6,AP1M2,ARRB1,SH3GL2,AP1S1,BLOC1S1,VAMP8,AP1G1,CLTC,CLTA,DNASE2,GNS,VAMP2,HSPA8,DNM2,VAMP7,AP1M1,AP1B1,M6PR,CTSZ,AP1S2,TXNDC5
REACTOME_A_TETRASACCHARIDE_LINKER_SEQUENCE_IS_REQUIRED_FOR_GAG_SYNTHESIS	0.362857	0.885658	0.643432	1	25	25	GPC5,B3GAT2,GPC2,B3GAT1,SDC4,GPC1,B3GAT3,CSPG4,SDC2,B3GALT6,B4GALT7,GXYLT1,SDC1,BGN,AGRN,BCAN,GPC4,SDC3,GPC6,VCAN,HSPG2,GPC3,GXYLT2,DCN,NCAN
REACTOME_BASIGIN_INTERACTIONS	-0.402156	-0.895658	0.631667	1	30	23	SLC7A9,MAG,SLC7A11,BSG,L1CAM,PPIA,SLC7A8,SLC3A2,PPIL2,ITGA3,ATP1B3,ATP1B2,ATP1B1,SLC16A8,SLC7A5,ITGB1,SLC7A6,SLC16A1,CAV1,SLC7A7,MMP1,SLC7A10,SPN
REACTOME_PEROXISOMAL_LIPID_METABOLISM	0.342422	0.809298	0.762963	1	21	20	SLC27A2,ACOT8,PHYH,SLC25A17,FAR1,AMACR,ACOX3,ACOX2,SCP2,ACOX1,GNPAT,CROT,ACAA1,FAR2,IDH1,HSD17B4,HACL1,ABCD1,CRAT,AGPS
REACTOME_BETA_DEFENSINS	-0.43758	-0.936713	0.552239	1	42	15	DEFB123,DEFB126,DEFB135,DEFB132,DEFB1,CCR6,DEFB124,DEFB134,DEFB115,TLR2,TLR1,DEFB4A,DEFB108B,DEFB136,CCR2
REACTOME_BIOSYNTHESIS_OF_THE_N_GLYCAN_PRECURSOR_DOLICHOL_LIPID_LINKED_OLIGOSACCHARIDE_LLO_AND_TRANSFER_TO_A_NASCENT_PROTEIN	0.297573	0.766153	0.835165	1	29	28	ALG8,DPM3,DPM2,ALG3,MPI,DOLK,ALG1,GNPNAT1,DPM1,PMM1,GMPPA,ALG10B,DOLPP1,DPAGT1,ALG14,RFT1,ALG5,ALG6,ALG12,ALG2,ALG9,PMM2,GMPPB,ALG13,ALG10,PGM3,ALG11,GFPT2
REACTOME_P75_NTR_RECEPTOR_MEDIATED_SIGNALLING	-0.187395	-0.516194	1	1	81	74	MCF2,MAG,LINGO1,NGF,PREX1,SORCS3,PSENEN,FGD1,AATF,BAD,VAV3,NGEF,ARHGDIA,ARHGEF16,YWHAE,UBA52,IKBKB,PSEN2,SMPD2,NET1,MAGED1,HDAC1,SQSTM1,ARHGEF17,ITGB3BP,CASP2,MAPK8,PRDM4,RAC1,RTN4,HDAC2,APH1B,NCSTN,PRKCI,APH1A,RELA,ECT2,FGD3,CASP3,RPS27A,PSEN1,ARHGEF18,HDAC3,ARHGEF9,KALRN,TIAM1,BCL2L11,ARHGEF12,ABR,RHOA,ARHGEF6,SOS2,ARHGEF3,TRAF6,ARHGEF11,ADAM17,PLEKHG2,ARHGEF2,ITSN1,TRIO,SOS1,ARHGEF4,OBSCN,RIPK…
REACTOME_PHOSPHORYLATION_OF_THE_APC_C	0.304618	0.691345	0.879699	1	23	17	ANAPC11,UBE2C,CCNB1,ANAPC7,ANAPC5,CDC23,PLK1,CDK1,ANAPC10,CDC27,ANAPC2,UBE2E1,CDC16,CDC26,ANAPC1,ANAPC4,UBE2D1
REACTOME_P53_INDEPENDENT_G1_S_DNA_DAMAGE_CHECKPOINT	-0.29289	-0.754009	0.875193	1	51	47	PSMD3,PSMC5,PSMD12,PSMA7,PSMB3,PSMD8,PSMB6,PSMB5,PSMD11,PSMC3,PSMD4,PSMD9,PSMB7,PSMD10,UBA52,PSMC4,PSMB1,PSMD13,PSMB4,PSMA2,PSMD14,PSMF1,PSMC6,PSMA1,CDC25A,PSMA4,PSMD2,PSMA5,PSMD7,PSMC2,CHEK1,PSMA3,PSMA6,PSMD6,PSMD1,CHEK2,PSMB2,RPS27A,PSMC1,PSMD5,PSME1,PSME4,PSMB10,PSMB8,ATM,PSMA8,PSMB9
REACTOME_O_LINKED_GLYCOSYLATION_OF_MUCINS	0.284781	0.796531	0.871465	1	59	48	MUC5AC,MUC21,GALNT8,GALNT13,B3GNT6,GALNTL5,GALNTL6,B3GNT8,ST6GALNAC2,ST3GAL1,GCNT4,GALNT14,GALNT6,MUC12,MUC6,B3GNT4,B3GNTL1,GALNT7,GALNT11,C1GALT1C1,ST3GAL3,B3GNT9,ST6GALNAC4,MUCL1,B3GNT2,GCNT1,GALNT1,GALNT2,MUC15,GALNT10,GALNT3,ST3GAL2,B3GNT3,B4GALT5,GALNT5,MUC13,WBSCR17,C1GALT1,B3GNT7,B3GNT5,MUC5B,ST6GALNAC3,GALNT12,ST6GAL1,GCNT3,MUC4,MUC16,MUC7
REACTOME_OTHER_SEMAPHORIN_INTERACTIONS	-0.498385	-1.0502	0.40599	1	15	15	SEMA6D,PLXNB3,SEMA6A,PLXND1,SEMA5A,SEMA7A,PLXNA1,ITGB1,ITGA1,PLXNA2,SEMA4A,SEMA3E,TREM2,PLXNC1,TYROBP
REACTOME_ORC1_REMOVAL_FROM_CHROMATIN	-0.234571	-0.637958	0.992816	1	67	64	PSMD3,PSMC5,PSMD12,CDT1,PSMA7,PSMB3,PSMD8,PSMB6,PSMB5,PSMD11,PSMC3,MCM2,ORC6,MCM4,PSMD4,PSMD9,PSMB7,PSMD10,UBA52,PSMC4,CDKN1A,PSMB1,PSMD13,PSMB4,PSMA2,PSMD14,PSMF1,PSMC6,MCM7,PSMA1,ORC5,ORC4,CDK2,PSMA4,PSMD2,PSMA5,PSMD7,PSMC2,PSMA3,PSMA6,MCM8,PSMD6,PSMD1,CDKN1B,ORC3,PSMB2,MCM3,CDC6,MCM6,ORC1,RPS27A,PSMC1,CCNA2,ORC2,PSMD5,MCM5,PSME1,PSME4,RB1,PSMB10,PSMB8,PSMA8,CCNA1,PSMB9
REACTOME_OPIOID_SIGNALLING	0.288204	0.866929	0.760125	1	78	70	PRKCG,GNG3,GNG4,GNG13,ADCY8,GNAO1,GNGT1,POMC,ADCY1,CDK5,PPP2R1A,GNAZ,PRKAR1B,GNB2,PPP1CA,CALM3,PRKAR1A,ADCY9,PPP2CA,PRKCD,ADCY6,GNB3,PRKAR2B,PRKACA,CALM1,GNB1,PPP3CA,PLCB3,PPP2R5D,GNG5,PPP3R1,CALM2,ITPR2,PRKAR2A,PPP3CB,PLCB4,GNB5,ITPR3,PLCB1,PPP2CB,MAPK1,PRKACB,ADCY5,GNG10,PPP1R1B,PPP2R1B,ADCY2,GNAI1,CREB1,GNAI2,GNG7,ADCY3,GNG11,GNB4,GNG12,GNAL,PRKCA,ADCY4,PDE4D,PDE1A,PDE1B,GNG2,PDE4B,ADCY7,PLCB2…
REACTOME_N_GLYCAN_ANTENNAE_ELONGATION_IN_THE_MEDIAL_TRANS_GOLGI	-0.495262	-1.04199	0.418719	1	18	17	ST8SIA2,B4GALT2,FUT8,MGAT4A,B4GALT4,B4GALT3,B4GALT6,MGAT4B,MAN2A1,MGAT5,MGAT2,B4GALT1,ST8SIA6,B4GALT5,MGAT3,ST6GAL1,MGAT4C
REACTOME_BOTULINUM_NEUROTOXICITY	0.338613	0.77332	0.794271	1	19	18	SNAP25,STX1A,SYT1,STX16,STX10,STX8,STX5,STX3,VAMP2,STX6,STX4,STX2,STX12,STX7,SYT2,VAMP1,STX1B,STX11
REACTOME_P53_DEPENDENT_G1_DNA_DAMAGE_RESPONSE	-0.259154	-0.68289	0.973254	1	57	52	PSMD3,MDM2,PSMC5,PSMD12,PSMA7,PSMB3,PSMD8,PSMB6,PSMB5,PSMD11,PSMC3,PSMD4,PSMD9,PSMB7,PSMD10,UBA52,PSMC4,CDKN1A,PSMB1,PSMD13,PSMB4,PSMA2,PSMD14,PSMF1,PSMC6,PSMA1,CDK2,PSMA4,PSMD2,PSMA5,PSMD7,PSMC2,PSMA3,PSMA6,PSMD6,PSMD1,CCNE2,CDKN1B,TP53,RFWD2,PSMB2,RPS27A,PSMC1,CCNE1,PSMD5,PSME1,PSME4,PSMB10,PSMB8,ATM,PSMA8,PSMB9
REACTOME_PI3K_AKT_ACTIVATION	0.247838	0.644645	0.976261	1	38	36	NTRK1,PIK3R2,NGF,MDM2,TRIB3,PHLPP1,MLST8,BAD,AKT1S1,IRS1,GSK3A,CDKN1A,RPS6KB2,AKT1,TSC2,PDPK1,AKT2,IRS2,CDKN1B,CASP9,PIK3CA,MAPKAP1,PIK3CB,THEM4,MTOR,CHUK,RHOA,RICTOR,FOXO4,PTEN,FOXO3,CREB1,NR4A1,PIK3R1,AKT3,FOXO1
REACTOME_PI3K_EVENTS_IN_ERBB2_SIGNALING	-0.296207	-0.753811	0.867955	1	44	42	EGFR,MDM2,TRIB3,PHLPP1,MLST8,BAD,AKT1S1,ERBB3,GSK3A,GRB2,CDKN1A,RPS6KB2,EGF,ERBB4,AKT1,ERBB2,TSC2,GAB1,PDPK1,AKT2,CDKN1B,BTC,CASP9,PIK3CA,MAPKAP1,THEM4,MTOR,NRG4,CHUK,RICTOR,FOXO4,PTEN,FOXO3,CREB1,NRG1,NR4A1,PIK3R1,HBEGF,AKT3,FOXO1,NRG2,EREG
REACTOME_PI3K_EVENTS_IN_ERBB4_SIGNALING	-0.36486	-0.898827	0.628125	1	38	36	MDM2,TRIB3,PHLPP1,MLST8,BAD,AKT1S1,GSK3A,CDKN1A,RPS6KB2,ERBB4,AKT1,TSC2,PDPK1,AKT2,CDKN1B,BTC,CASP9,PIK3CA,MAPKAP1,THEM4,MTOR,NRG4,CHUK,RICTOR,FOXO4,PTEN,FOXO3,CREB1,NRG1,NR4A1,PIK3R1,HBEGF,AKT3,FOXO1,NRG2,EREG
REACTOME_PROCESSING_OF_CAPPED_INTRONLESS_PRE_MRNA	0.345031	0.827982	0.720207	1	23	22	SNRPB,SNRPF,CSTF1,SNRPD3,SNRPE,CPSF3,CSTF2,SLBP,PABPN1,ZNF473,SNRPG,CSTF3,NCBP2,LSM10,NUDT21,PAPOLA,CPSF7,CPSF2,NCBP1,LSM11,CLP1,PCF11
REACTOME_PRE_NOTCH_TRANSCRIPTION_AND_TRANSLATION	-0.271172	-0.609631	0.966129	1	29	22	CCND1,E2F1,KAT2A,MAML3,MAMLD1,NOTCH3,TP53,TNRC6C,E2F3,SNW1,CREBBP,TNRC6A,RBPJ,TFDP1,MAML1,MOV10,NOTCH2,NOTCH4,TNRC6B,JUN,KAT2B,MAML2
REACTOME_PRE_NOTCH_PROCESSING_IN_GOLGI	-0.266644	-0.564581	0.960656	1	16	16	ATP2A1,LFNG,RFNG,TMED2,FURIN,ATP2A3,RAB6A,ATP2A2,NOTCH3,ST3GAL3,SEL1L,NOTCH2,NOTCH4,B4GALT1,ST3GAL6,MFNG
REACTOME_PRE_NOTCH_EXPRESSION_AND_PROCESSING	-0.194867	-0.483588	0.998428	1	44	36	ATP2A1,CCND1,LFNG,E2F1,KAT2A,RFNG,TMED2,FURIN,MAML3,ATP2A3,MAMLD1,RAB6A,ATP2A2,NOTCH3,ST3GAL3,TP53,TNRC6C,POGLUT1,E2F3,SNW1,CREBBP,TNRC6A,RBPJ,TFDP1,MAML1,MOV10,SEL1L,NOTCH2,NOTCH4,TNRC6B,B4GALT1,JUN,KAT2B,ST3GAL6,MAML2,MFNG
REACTOME_ASSOCIATION_OF_TRIC_CCT_WITH_TARGET_PROTEINS_DURING_BIOSYNTHESIS	0.203077	0.498823	0.991736	1	27	25	CCT2,CCT7,CCT5,ARFGEF2,CCT3,CCT8,USP11,AP3M1,FBXO4,LONP2,TCP1,FBXW4,FBXL5,CCT6A,CCT4,FKBP9,XRN2,KIF13A,FBXW5,FBXW2,SPHK1,FBXO6,FBXW7,FBXL3,KIFC3
REACTOME_AUTODEGRADATION_OF_CDH1_BY_CDH1_APC_C	0.157553	0.453924	1	1	64	55	PSMD3,ANAPC11,UBE2C,PSMC5,PSMD12,PSMA7,PSMB3,PSMD8,PSMB6,PSMB5,PSMD11,PSMC3,PSMD4,PSMD9,PSMB7,PSMD10,UBA52,PSMC4,ANAPC7,PSMB1,PSMD13,PSMB4,PSMA2,PSMD14,PSMF1,ANAPC5,PSMC6,CDC23,PSMA1,ANAPC10,CDC27,PSMA4,PSMD2,ANAPC2,PSMA5,PSMD7,PSMC2,PSMA3,PSMA6,PSMD6,PSMD1,UBE2E1,CDC16,PSMB2,RPS27A,PSMC1,PSMD5,CDC26,ANAPC1,PSME1,ANAPC4,UBE2D1,PSMB10,PSMB8,PSMB9
REACTOME_AUTODEGRADATION_OF_THE_E3_UBIQUITIN_LIGASE_COP1	-0.294942	-0.756363	0.880303	1	51	46	PSMD3,PSMC5,PSMD12,PSMA7,PSMB3,PSMD8,PSMB6,PSMB5,PSMD11,PSMC3,PSMD4,PSMD9,PSMB7,PSMD10,UBA52,PSMC4,PSMB1,PSMD13,PSMB4,PSMA2,PSMD14,PSMF1,PSMC6,PSMA1,PSMA4,PSMD2,PSMA5,PSMD7,PSMC2,PSMA3,PSMA6,PSMD6,PSMD1,TP53,RFWD2,PSMB2,RPS27A,PSMC1,PSMD5,PSME1,PSME4,PSMB10,PSMB8,ATM,PSMA8,PSMB9
REACTOME_POST_NMDA_RECEPTOR_ACTIVATION_EVENTS	0.29553	0.769741	0.848958	1	33	33	ADCY8,GRIN2C,ACTN2,CAMK2A,CAMK2B,GRIN2B,RPS6KA6,ADCY1,HRAS,GRIN1,BRAF,CALM3,GRIN2D,PDPK1,CALM1,CALM2,RAF1,CAMKK1,MAPK1,PRKACB,RRAS,RPS6KA1,CREB1,AKAP9,ADCY3,RPS6KA2,CAMK2D,RASGRF1,RASGRF2,RPS6KA3,NEFL,GRIN2A,CAMK4
REACTOME_PLC_BETA_MEDIATED_EVENTS	-0.287566	-0.714245	0.909798	1	43	37	PRKCG,ADCY8,GNAO1,ADCY1,GNAZ,PRKAR1B,CALM3,PRKAR1A,ADCY9,PRKCD,ADCY6,PRKAR2B,PRKACA,CALM1,PLCB3,CALM2,ITPR2,PRKAR2A,PLCB4,ITPR3,PLCB1,MAPK1,PRKACB,ADCY5,ADCY2,GNAI1,CREB1,GNAI2,ADCY3,PRKCA,ADCY4,PDE1A,PDE1B,ADCY7,PLCB2,PLA2G4A,CAMK4
REACTOME_PLATELET_ACTIVATION_SIGNALING_AND_AGGREGATION	-0.290991	-0.887897	0.751634	1	208	188	F2,PLG,KNG1,PRKCG,APOA1,GNG3,FGA,SCG3,GNG4,GNG13,PF4,FGB,PPBP,ITGA2B,ACTN2,GNGT1,FGG,DGKG,ALB,PIK3R2,DGKK,LEFTY2,PTPN1,SERPINA1,ALDOA,ARRB1,SOD1,DGKE,VAV3,PDGFB,SRC,PPIA,CD9,PTK2,SERPINF2,MAPK3,BCAR1,TRPC3,GNB2,YWHAZ,GRB2,CALM3,MGLL,TIMP1,RHOB,EGF,VEGFA,PRKCD,AKT1,DGKQ,GNB3,CFL1,CD63,TBXA2R,PDGFA,HSPA5,PDPK1,AKT2,CALM1,GNB1,PRKCZ,GNA11,RAC1,ACTN4,STXBP3,TUBA4A,VEGFB,BRPF3,GNG5,DAGLA,PRKCE,WDR1,CA…
REACTOME_PKB_MEDIATED_EVENTS	-0.203262	-0.473686	0.996894	1	29	28	EIF4EBP1,PRKAG3,MLST8,RPTOR,CAB39L,PRKAG1,PRKAB1,EIF4E,TSC2,RPS6KB1,STK11,RHEB,AKT2,PPM1A,STRADB,EIF4G1,RPS6,EIF4B,STRADA,PRKAG2,MTOR,PRKAA2,TSC1,EEF2K,PRKAB2,CAB39,PRKAA1,PDE3B
REACTOME_PKA_MEDIATED_PHOSPHORYLATION_OF_CREB	0.204555	0.460708	0.984576	1	18	16	ADCY8,ADCY1,PRKAR1B,PRKAR1A,ADCY9,ADCY6,PRKAR2B,PRKACA,PRKAR2A,PRKACB,ADCY5,ADCY2,CREB1,ADCY3,ADCY4,ADCY7
REACTOME_PI_METABOLISM	-0.344101	-0.876054	0.687593	1	48	46	TPTE2,PIK3R2,MTMR7,ARF3,INPP5J,OCRL,SYNJ2,MTMR4,INPP4B,INPPL1,PIP5K1C,PI4KA,FIG4,PIK3C3,INPP5K,MTMR14,PIP4K2B,PIK3CA,INPP5E,PIK3R4,VAC14,PIK3CB,SACM1L,PIK3C2A,PI4KB,PI4K2A,PIK3R3,MTMR2,MTMR1,PIK3C2G,MTMR6,MTMR3,PI4K2B,PTEN,SYNJ1,PIK3C2B,PITPNB,MTM1,PIKFYVE,PIP4K2A,PIK3R1,PIP5K1B,PIK3R6,PIK3R5,PIK3CD,PIK3CG
REACTOME_PI_3K_CASCADE	0.311758	0.884849	0.710059	1	56	51	FGF4,FGF19,FGF17,FGF9,FGFR1,FGFR3,MDM2,FGF5,FRS2,TRIB3,PHLPP1,MLST8,FGF3,BAD,AKT1S1,GSK3A,FGFR4,GRB2,CDKN1A,RPS6KB2,AKT1,TSC2,GAB1,PDPK1,AKT2,FGFR2,FGF10,CDKN1B,CASP9,PIK3CA,MAPKAP1,THEM4,MTOR,CHUK,RICTOR,FOXO4,PTEN,FOXO3,CREB1,FGF18,NR4A1,FGF1,PIK3R1,FGF2,AKT3,FOXO1,KL,FGF7,FGF22,KLB,FGF20
REACTOME_PIP3_ACTIVATES_AKT_SIGNALING	0.157446	0.403238	1	1	29	27	MDM2,TRIB3,PHLPP1,MLST8,BAD,AKT1S1,GSK3A,CDKN1A,RPS6KB2,AKT1,TSC2,PDPK1,AKT2,CDKN1B,CASP9,MAPKAP1,THEM4,MTOR,CHUK,RICTOR,FOXO4,PTEN,FOXO3,CREB1,NR4A1,AKT3,FOXO1
REACTOME_BRANCHED_CHAIN_AMINO_ACID_CATABOLISM	0.404711	0.899914	0.605263	1	17	17	BCAT2,MCCC2,ACADSB,IVD,HSD17B10,ACAT1,BCKDHA,ALDH6A1,HIBADH,DBT,ACAD8,HIBCH,DLD,AUH,MCCC1,BCKDHB,BCAT1
REACTOME_PROCESSIVE_SYNTHESIS_ON_THE_LAGGING_STRAND	0.394993	0.881144	0.628499	1	15	15	POLD2,RPA3,LIG1,PRIM1,PCNA,FEN1,POLD3,POLD4,POLA2,POLA1,POLD1,RPA1,PRIM2,RPA2,DNA2
REACTOME_NRAGE_SIGNALS_DEATH_THROUGH_JNK	-0.312884	-0.784065	0.808241	1	43	42	MCF2,NGF,PREX1,FGD1,AATF,BAD,VAV3,NGEF,ARHGEF16,NET1,MAGED1,ARHGEF17,MAPK8,RAC1,ECT2,FGD3,ARHGEF18,ARHGEF9,KALRN,TIAM1,BCL2L11,ARHGEF12,ABR,ARHGEF6,SOS2,ARHGEF3,ARHGEF11,PLEKHG2,ARHGEF2,ITSN1,TRIO,SOS1,ARHGEF4,OBSCN,FGD4,TIAM2,RASGRF1,RASGRF2,ARHGAP4,NGFR,VAV1,FGD2
REACTOME_CA_DEPENDENT_EVENTS	-0.311899	-0.736789	0.839546	1	30	27	PRKCG,ADCY8,ADCY1,PRKAR1B,CALM3,PRKAR1A,ADCY9,PRKCD,ADCY6,PRKAR2B,PRKACA,CALM1,CALM2,PRKAR2A,MAPK1,PRKACB,ADCY5,ADCY2,CREB1,ADCY3,PRKCA,ADCY4,PDE1A,PDE1B,ADCY7,PLA2G4A,CAMK4
REACTOME_MITOTIC_G2_G2_M_PHASES	0.221516	0.668298	1	1	81	76	TUBB4A,E2F1,TUBG1,CDC25C,HSP90AA1,CEP250,PKMYT1,TUBG2,PPP2R1A,CETN2,MNAT1,NINL,SSNA1,TUBB4B,TUBA1A,CCNB1,DYNLL1,YWHAE,CKAP5,DCTN2,NUMA1,CEP290,CEP41,CDK7,YWHAG,CSNK1D,CEP72,MAPRE1,CEP70,ACTR1A,PRKAR2B,DCTN3,PRKACA,NEK2,CEP76,DCTN1,PLK1,CDC25A,TUBB,CDK1,WEE1,CDK2,TUBGCP2,CCNB2,TUBA4A,CCNH,CEP63,TUBGCP5,DYNC1H1,FGFR1OP,CDC25B,PCNT,OFD1,ALMS1,NEDD1,CLASP1,XPO1,HAUS2,CENPJ,E2F3,TUBGCP6,PAFAH1B1,PLK4,…
REACTOME_CHONDROITIN_SULFATE_DERMATAN_SULFATE_METABOLISM	-0.281158	-0.72473	0.92093	1	49	45	GPC5,B3GAT2,GPC2,B3GAT1,SDC4,GPC1,B3GAT3,CSPG4,SDC2,CHPF,B3GALT6,B4GALT7,IDUA,CHST14,GXYLT1,SDC1,CHST15,BGN,HEXA,AGRN,UST,IDS,BCAN,HEXB,CHST7,HYAL1,CHSY3,GPC4,CHSY1,CHST9,SDC3,GPC6,CSGALNACT2,VCAN,HSPG2,ARSB,CHST3,GPC3,GXYLT2,DCN,CSGALNACT1,CHST11,DSE,NCAN,CHST13
REACTOME_METAL_ION_SLC_TRANSPORTERS	0.232307	0.538671	0.98995	1	22	21	SLC30A8,SLC30A3,SLC39A4,SLC39A6,SLC39A8,SLC39A3,SLC39A7,SLC30A5,SLC39A10,SLC41A1,SLC39A1,SLC30A1,SLC30A2,SLC31A1,SLC30A7,HEPH,SLC39A2,SLC41A2,SLC11A1,SLC40A1,CP
REACTOME_METABOLISM_OF_VITAMINS_AND_COFACTORS	0.186197	0.539716	0.996933	1	51	48	NMNAT2,QPRT,SLC19A1,NFS1,NMNAT3,FASN,COASY,SLC19A2,SLC2A1,GSTO2,GPHN,SLC46A1,MOCS3,PANK3,DHFR,ENPP1,MOCS2,FLAD1,PNPO,PPCDC,PANK1,THTPA,CYB5A,NADSYN1,SLC23A1,MTHFD1,RFK,PPCS,FPGS,AASDHPPT,PANK4,MOCS1,SLC25A32,SLC23A2,PANK2,MOCOS,NMNAT1,GSTO1,CYB5R3,SLC25A16,NADK,SLC5A6,ACP5,NAMPT,MTHFR,SLC2A3,TPK1,SLC19A3
REACTOME_CIRCADIAN_CLOCK	-0.361493	-0.922719	0.612056	1	53	46	ELOVL3,NR1D1,SREBF1,CPT1A,SKP1,DBP,SMARCD3,NCOA6,UBA52,BHLHE40,CSNK1D,NCOA2,BTRC,NCOR1,TBL1X,NCOA3,TGS1,CLOCK,RXRA,ATF2,RPS27A,HDAC3,CUL1,CREBBP,CRY2,MEF2D,CRY1,PER2,TBL1XR1,NCOA1,CREB1,MED1,ARNTL,HIF1A,SERPINE1,NAMPT,FBXL3,NPAS2,F7,RORA,BHLHE41,NR3C1,PPARA,MEF2C,PPARGC1A,ARNTL2
REACTOME_METABOLISM_OF_RNA	0.259886	0.911148	0.823529	1	330	242	RPL3L,RPS4Y1,HSPB1,LSM1,PSMD3,RPL19,LSM4,RPL38,HSPA1B,SNRPB,PSMC5,SNRPF,RPS21,EXOSC5,RPL18,CLNS1A,SMN1,SNRPD2,PPP2R1A,PSMD12,RAE1,RPL36A,PSMA7,RPL23A,RPL35,RPL36,PSMB3,RPS15,PSMD8,EIF4A3,GEMIN6,RPS3,RPS2,FAU,SMN2,RPL30,SNRPD1,RPS5,RPLP1,RNPS1,PSMB6,PSMB5,RPL26L1,PSMD11,NUP107,RPS24,PSMC3,YWHAZ,RPL13,RPLP0,RPL7,RPL24,RPL37,RPLP2,RPL39,RPS28,GEMIN7,PSMD4,AAAS,PSMD9,PSMB7,RPL18A,RPS16,RPS20,LSM5,SNR…
REACTOME_MITOTIC_M_M_G1_PHASES	-0.145878	-0.444895	1	1	172	157	PSMD3,E2F1,PSMC5,CENPM,PPP2R1A,SPC24,PSMD12,BUB3,DSN1,CDT1,PSMA7,NUDC,PSMB3,CENPH,PSMD8,RPA3,ZWINT,PSMB6,PSMB5,PSMD11,NUP107,AURKB,PSMC3,MCM2,ORC6,MCM4,CKAP5,PRIM1,PSMD4,PSMD9,PSMB7,MAD1L1,CDC45,MAD2L1,PSMD10,UBA52,PSMC4,CENPO,SEC13,BIRC5,PSMB1,SPC25,NUP85,PPP2CA,PSMD13,RANGAP1,PSMB4,PSMA2,PSMD14,PSMF1,SKA1,KIF18A,POLE,KIF20A,MAPRE1,SKA2,CENPA,PSMC6,POLA2,ITGB3BP,MCM7,BUB1B,CENPT,CDC7,PLK1,PSMA1,…
REACTOME_METABOLISM_OF_NUCLEOTIDES	-0.357111	-0.980024	0.516176	1	72	69	DPYS,NT5C1A,NT5M,NME4,NME1-NME2,NT5C,NME1,APRT,ADSSL1,AGXT2,AK1,RRM2B,CTPS2,TK1,PAICS,TXN,DHODH,HPRT1,DGUOK,DTYMK,PPAT,PFAS,NME2,DUT,GUK1,IMPDH1,RRM2,UCK1,ADAL,IMPDH2,GMPR,ATIC,UMPS,RRM1,ADK,GMPS,DCTD,UPP2,GMPR2,GSR,TYMS,ADSL,CAD,TXNRD1,AMPD2,GPX1,PNP,AK2,GART,DCK,TK2,ADSS,CAT,CMPK1,ADA,NT5C2,CDA,AMPD3,UPP1,AK5,GLRX,NT5E,TYMP,NT5C1B,GDA,DPYD,AMPD1,XDH,UPB1
REACTOME_METABOLISM_OF_MRNA	0.26321	0.910643	0.78355	1	284	198	RPL3L,RPS4Y1,HSPB1,LSM1,PSMD3,RPL19,LSM4,RPL38,HSPA1B,PSMC5,RPS21,EXOSC5,RPL18,PPP2R1A,PSMD12,RPL36A,PSMA7,RPL23A,RPL35,RPL36,PSMB3,RPS15,PSMD8,EIF4A3,RPS3,RPS2,FAU,RPL30,RPS5,RPLP1,RNPS1,PSMB6,PSMB5,RPL26L1,PSMD11,RPS24,PSMC3,YWHAZ,RPL13,RPLP0,RPL7,RPL24,RPL37,RPLP2,RPL39,RPS28,PSMD4,PSMD9,PSMB7,RPL18A,RPS16,RPS20,LSM5,RPS19,PAIP1,CNOT3,PSMD10,RPS11,UBA52,PSMC4,RPL27,RPL29,CNOT2,LSM3,PSMB1,EXOSC…
REACTOME_CIRCADIAN_REPRESSION_OF_EXPRESSION_BY_REV_ERBA	-0.336846	-0.761523	0.810373	1	23	21	ELOVL3,NR1D1,SMARCD3,NCOA6,NCOA2,NCOR1,TBL1X,NCOA3,TGS1,CLOCK,RXRA,HDAC3,CREBBP,TBL1XR1,NCOA1,MED1,ARNTL,NPAS2,RORA,PPARA,PPARGC1A
REACTOME_METABOLISM_OF_CARBOHYDRATES	0.244638	0.848486	0.959799	1	247	222	ALDOB,AMY2A,G6PC,GCKR,GCK,ACAN,NDST3,GYS2,GPC5,HS3ST5,B3GAT2,PYGM,CHST1,ENO2,GPC2,B3GAT1,NDST4,G6PC3,HS6ST3,ENO3,SDC4,FBP1,ALDOC,SLC25A10,GOT2,HK2,GPC1,ALDOA,KHK,B3GAT3,CSPG4,SDC2,PHKA1,SLC25A1,MGAM,HPSE2,ST3GAL1,GUSB,GALK1,G6PD,SLC2A1,FBP2,GAPDH,PPP2R1A,PCK2,RAE1,CHPF,SLC25A11,GALE,PGLS,TPI1,ABCC5,PHKG2,PFKM,TALDO1,B3GALT6,NUP107,MDH2,B4GALT2,B4GALT7,TKT,HS6ST1,AAAS,IDUA,GLCE,CALM3,NAGLU,PFKFB4,…
REACTOME_MEMBRANE_TRAFFICKING	0.13714	0.448867	1	1	129	121	GJA3,GJB7,DNAJC6,VPS37D,VPS28,TPD52,CHMP2A,AP1M2,ARRB1,VPS25,ARFGAP1,SH3GL2,GJB1,AP1S1,BLOC1S1,COPE,NECAP1,CHMP4C,SRC,SNF8,CHMP4B,GAK,COPZ1,CPD,TSG101,VPS37C,YIPF6,VPS4A,OCRL,BLOC1S3,NAPA,SAR1B,UBA52,VAMP8,AP1G1,SEC13,CHMP6,HGS,DNM1,HIP1R,CHMP5,PREB,AP2M1,CLTC,VPS37A,CLTA,CLTB,DNASE2,COPB2,GNS,SORT1,RAB5C,GJA1,VAMP2,AP3B1,TPD52L1,VTA1,MYO6,SNAPIN,STAM,COPB1,CLTCL1,HSPA8,SEC24C,VPS4B,DNM2,COPA,SEC…
REACTOME_CITRIC_ACID_CYCLE_TCA_CYCLE	0.301054	0.704184	0.889189	1	26	19	MDH2,IDH3B,IDH3G,SDHA,NNT,ACO2,IDH3A,SDHC,IDH2,CS,SUCLG1,FH,OGDH,SDHB,DLD,SUCLA2,SUCLG2,DLST,SDHD
REACTOME_CLASS_I_MHC_MEDIATED_ANTIGEN_PROCESSING_PRESENTATION	-0.288462	-0.906636	0.718987	1	251	225	ASB5,ASB15,TRIM36,TRIM9,SPSB4,ASB12,ASB11,WWP1,FBXO2,UBE2U,UBE2S,PSMD3,ASB4,ANAPC11,ASB16,UBE2M,UBE2C,PSMC5,FBXO27,ASB13,FBXO44,UBE2F,STUB1,UBE2V2,PSMD12,CDC34,PSMA7,UBE2O,UBE2W,PSMB3,UBE2N,PSMD8,SKP1,FBXO17,LRSAM1,PSMB6,PSMB5,PSMD11,PSMC3,PSMD4,SEC61G,PSMD9,PSMB7,SAR1B,PSMD10,UBA52,PSMC4,NPEPPS,ANAPC7,TRIM37,FBXW8,SEC13,PSMB1,PDIA3,UBE2B,UBOX5,UBE2D4,UBE2K,BLMH,DZIP3,UBE2H,CANX,PSMD13,PSMB4,PSMA…
REACTOME_METABOLISM_OF_NON_CODING_RNA	0.293236	0.828717	0.816024	1	49	47	SNRPB,SNRPF,CLNS1A,SMN1,SNRPD2,RAE1,GEMIN6,SMN2,SNRPD1,NUP107,GEMIN7,AAAS,SNRPD3,SNRPE,NUP85,PHAX,SNUPN,SNRPG,NUP37,GEMIN4,WDR77,NUP88,NCBP2,PRMT5,NUP43,NUP62,GEMIN5,NUP155,SEH1L,TGS1,NUP35,GEMIN2,NUP210,NUP93,NUPL2,POM121,NUP188,NCBP1,NUP214,DDX20,NUP205,NUP133,NUP50,TPR,RANBP2,NUP153,NUP54
REACTOME_MITOTIC_PROMETAPHASE	0.272235	0.828234	0.870871	1	87	76	CENPM,PPP2R1A,SPC24,BUB3,DSN1,NUDC,CENPH,ZWINT,NUP107,AURKB,CKAP5,MAD1L1,MAD2L1,CENPO,SEC13,BIRC5,SPC25,NUP85,PPP2CA,RANGAP1,SKA1,KIF18A,MAPRE1,SKA2,CENPA,ITGB3BP,BUB1B,CENPT,PLK1,NUP37,PMF1,B9D2,NUF2,NUP43,PPP2R5A,PPP2R5B,CENPK,CENPQ,RCC2,KNTC1,SEH1L,MIS12,KIF2C,PPP2R5D,NDC80,CENPI,CDCA8,CLIP1,CENPL,NSL1,PPP1CC,ZWILCH,STAG2,INCENP,SMC1A,CDC20,AHCTF1,CLASP1,SMC3,XPO1,ERCC6L,CENPN,PPP2R5E,PAFAH1B1…
REACTOME_MRNA_3_END_PROCESSING	-0.253352	-0.611812	0.985759	1	35	31	U2AF2,RNPS1,CSTF1,SRSF9,CPSF3,CSTF2,RBM8A,PABPN1,SRSF6,CSTF3,SRSF1,NCBP2,NUDT21,MAGOH,DHX38,SRSF3,PAPOLA,UPF3B,CPSF7,CPSF2,NCBP1,SRSF7,SRSF4,CLP1,SRSF11,CDC40,NFX1,PCF11,SRRM1,SRSF5,U2AF1
REACTOME_MRNA_PROCESSING	0.220813	0.732086	1	1	161	146	APOBEC1,POLR2I,POLR2J,SNRPB,SNRPF,TXNL4A,POLR2L,PRPF6,POLR2K,SNRPD2,POLR2F,RAE1,GTF2H2,MNAT1,SNRPB2,POLR2G,U2AF2,CD2BP2,SNRPA,SNRPD1,RNPS1,ERCC2,POLR2H,NUP107,POLR2C,POLR2E,SF3A2,CSTF1,SRSF9,AAAS,SNRPD3,SNRPE,CPSF3,SF3B5,NUP85,CDK7,GTF2F1,CSTF2,EFTUD2,SLBP,RBM8A,SF3B4,PABPN1,SRSF6,DDX23,SNRNP70,ZNF473,PCBP2,HNRNPA0,SUPT5H,SNRPG,EIF4E,GTF2H4,CSTF3,NUP37,SUGP1,LSM2,HNRNPA2B1,HNRNPL,SRSF1,NUP88,NCBP…
REACTOME_NITRIC_OXIDE_STIMULATES_GUANYLATE_CYCLASE	-0.286516	-0.65701	0.935229	1	25	25	KCNMB2,NOS2,PDE6A,KCNMB4,PDE5A,NOS1,KCNMB3,PDE6B,PDE3A,PDE9A,PRKG1,PRKG2,MRVI1,GUCY1B3,GUCY1A2,NOS3,PDE2A,GUCY1A3,PDE10A,PDE1A,KCNMB1,PDE1B,PDE11A,PDE3B,PDE6G
REACTOME_NGF_SIGNALLING_VIA_TRKA_FROM_THE_PLASMA_MEMBRANE	0.147828	0.486023	1	1	137	131	PRKCG,NTRK1,ADCY8,ADCYAP1,PIK3R2,NGF,MDM2,MAPK12,ADCY1,FRS2,HRAS,SH3GL2,TRIB3,SHC2,PHLPP1,PPP2R1A,MLST8,AP2S1,BAD,AP2B1,AKT1S1,PRKAR1B,SRC,MAPK3,AP2A1,IRS1,GSK3A,DNAL4,GRB2,BRAF,CALM3,PRKAR1A,CDKN1A,MAPK13,RPS6KB2,ADCY9,MAP2K2,PPP2CA,PRKCD,AKT1,DNM1,ADCY6,YWHAB,ELK1,PRKAR2B,NRAS,PRKACA,AP2M1,TSC2,CLTC,CDK1,PDPK1,AKT2,CALM1,CLTA,IRS2,SHC3,PLCG1,PPP2R5D,CDKN1B,PRKCE,CALM2,ITPR2,MAP2K5,AP2A2,DNM2,MA…
REACTOME_CDK_MEDIATED_PHOSPHORYLATION_AND_REMOVAL_OF_CDC6	-0.247651	-0.636772	0.97856	1	48	45	PSMD3,PSMC5,PSMD12,PSMA7,PSMB3,PSMD8,PSMB6,PSMB5,PSMD11,PSMC3,PSMD4,PSMD9,PSMB7,PSMD10,UBA52,PSMC4,PSMB1,PSMD13,PSMB4,PSMA2,PSMD14,PSMF1,PSMC6,PSMA1,CDK2,PSMA4,PSMD2,PSMA5,PSMD7,PSMC2,PSMA3,PSMA6,PSMD6,PSMD1,PSMB2,CDC6,RPS27A,PSMC1,PSMD5,PSME1,PSME4,PSMB10,PSMB8,PSMA8,PSMB9
REACTOME_CDT1_ASSOCIATION_WITH_THE_CDC6_ORC_ORIGIN_COMPLEX	-0.21495	-0.56317	0.998501	1	56	53	PSMD3,PSMC5,PSMD12,CDT1,PSMA7,PSMB3,PSMD8,PSMB6,PSMB5,PSMD11,PSMC3,ORC6,PSMD4,PSMD9,PSMB7,PSMD10,UBA52,PSMC4,PSMB1,PSMD13,PSMB4,PSMA2,PSMD14,PSMF1,PSMC6,PSMA1,ORC5,ORC4,PSMA4,PSMD2,PSMA5,PSMD7,PSMC2,PSMA3,PSMA6,MCM8,PSMD6,PSMD1,ORC3,PSMB2,GMNN,CDC6,ORC1,RPS27A,PSMC1,ORC2,PSMD5,PSME1,PSME4,PSMB10,PSMB8,PSMA8,PSMB9
REACTOME_CELL_CELL_COMMUNICATION	-0.265552	-0.766923	0.93662	1	120	105	CDH15,KIRREL3,CLDN6,CDH4,DSCAML1,CDH12,ACTN2,CADM2,CDH2,PARD6B,CLDN2,PIK3R2,CDH8,CDH18,KIRREL2,CDH1,MAGI2,CLDN9,MAPK12,PARD6A,CDH7,CLDN3,JUP,CLDN10,CRB3,CLDN8,LAMA3,CLDN7,NTN1,PAK1,SRC,CD151,PTK2,CDH24,GRB2,CLDN4,MAPK13,PLEC,PARD3,CADM1,WASL,CTNND1,MAPK8,RAC1,ACTN4,CLDN12,PARD6G,CTNNA1,PRKCI,TESK1,F11R,PVR,PIK3CA,PARVB,CDH13,VASP,PIK3CB,SPTAN1,NCK2,CD2AP,FBLIM1,ARHGEF6,MAPK11,PARVA,FLNC,MAPK14,IL…
REACTOME_CELL_CELL_JUNCTION_ORGANIZATION	-0.306359	-0.784241	0.824806	1	56	47	CDH15,CLDN6,CDH4,CDH12,CADM2,CDH2,PARD6B,CLDN2,CDH8,CDH18,CDH1,CLDN9,PARD6A,CDH7,CLDN3,JUP,CLDN10,CRB3,CLDN8,CLDN7,CDH24,CLDN4,PARD3,CADM1,CTNND1,CLDN12,PARD6G,CTNNA1,PRKCI,F11R,PVR,CDH13,CTNNB1,MPP5,CDH6,CDH11,CLDN15,CDH5,CLDN20,CLDN5,CDH3,CLDN14,CLDN19,CLDN1,CLDN16,CLDN18,CDH10
REACTOME_NEP_NS2_INTERACTS_WITH_THE_CELLULAR_EXPORT_MACHINERY	0.292953	0.739817	0.868354	1	27	26	RAE1,NUP107,RAN,AAAS,NUP85,NUP37,NUP88,NUP43,NUP62,NUP155,SEH1L,NUP35,NUP210,NUP93,NUPL2,POM121,NUP188,XPO1,NUP214,NUP205,NUP133,NUP50,TPR,RANBP2,NUP153,NUP54
REACTOME_CELL_CYCLE	0.223424	0.804689	1	1	421	381	HIST1H4A,HIST1H2BM,TUBB4A,HIST1H2AJ,TERT,HIST1H4B,HIST1H2AB,HIST1H2BL,HIST1H2BB,HIST1H4C,HIST1H4J,HIST1H2BF,CCND1,HIST2H4A,HIST1H4D,HIST4H4,HIST2H2AC,HIST1H4E,HIST1H2BE,GINS2,HIST1H2BI,PSMD3,HIST1H2AD,HIST1H2AE,HIST1H2BD,MDM2,HIST1H2BN,ANAPC11,HIST1H2BO,HIST1H4H,HIST2H2BE,SYCP2,HSPA2,HIST1H4K,HIST1H2BC,HIST3H2BB,E2F1,TUBG1,RUVBL2,UBE2C,PSMC5,CDC25C,CENPM,HIST1H2BH,HSP90AA1,POLD2,CEP250,PKMYT1,GIN…
REACTOME_CELL_CYCLE_CHECKPOINTS	-0.170489	-0.491065	1	1	124	110	PSMD3,MDM2,ANAPC11,UBE2C,PSMC5,CDC25C,PSMD12,BUB3,PSMA7,PSMB3,PSMD8,RPA3,CCNB1,PSMB6,PSMB5,PSMD11,PSMC3,MCM2,RFC5,ORC6,MCM4,PSMD4,PSMD9,PSMB7,RAD9A,MAD1L1,CDC45,MAD2L1,PSMD10,UBA52,PSMC4,ANAPC7,CDKN1A,PSMB1,RAD1,PSMD13,PSMB4,PSMA2,RFC2,PSMD14,RAD17,PSMF1,ANAPC5,PSMC6,CDC23,MCM7,BUB1B,CDC7,PSMA1,ORC5,CDC25A,ORC4,CDK1,ANAPC10,WEE1,CDK2,CDC27,PSMA4,PSMD2,ANAPC2,PSMA5,CCNB2,PSMD7,PSMC2,CHEK1,PSMA3,PS…
REACTOME_CELL_CYCLE_MITOTIC	0.143526	0.514634	1	1	325	295	TUBB4A,CCND1,GINS2,PSMD3,ANAPC11,E2F1,TUBG1,UBE2C,PSMC5,CDC25C,CENPM,HSP90AA1,POLD2,CEP250,PKMYT1,GINS4,TUBG2,PPP2R1A,SPC24,PSMD12,CETN2,BUB3,DSN1,CDT1,MNAT1,PSMA7,PTTG1,PPP2R3B,NINL,NUDC,PSMB3,SSNA1,CENPH,TUBB4B,MYBL2,PSMD8,SKP1,RPA3,TUBA1A,DHFR,CCNB1,ZWINT,PSMB6,PSMB5,PSMD11,CDKN2D,NUP107,DYNLL1,AURKB,PSMC3,MCM2,RFC5,YWHAE,ORC6,LIG1,MCM4,CKAP5,GINS1,PRIM1,PSMD4,PSMD9,PSMB7,AURKA,PCNA,DCTN2,MAD1…
REACTOME_CELL_DEATH_SIGNALLING_VIA_NRAGE_NRIF_AND_NADE	-0.2626	-0.70142	0.952756	1	60	56	MCF2,NGF,PREX1,PSENEN,FGD1,AATF,BAD,VAV3,NGEF,ARHGEF16,YWHAE,UBA52,PSEN2,NET1,MAGED1,SQSTM1,ARHGEF17,ITGB3BP,CASP2,MAPK8,RAC1,APH1B,NCSTN,APH1A,ECT2,FGD3,CASP3,RPS27A,PSEN1,ARHGEF18,ARHGEF9,KALRN,TIAM1,BCL2L11,ARHGEF12,ABR,ARHGEF6,SOS2,ARHGEF3,TRAF6,ARHGEF11,PLEKHG2,ARHGEF2,ITSN1,TRIO,SOS1,ARHGEF4,OBSCN,FGD4,TIAM2,RASGRF1,RASGRF2,ARHGAP4,NGFR,VAV1,FGD2
REACTOME_M_G1_TRANSITION	-0.171614	-0.47397	1	1	81	77	PSMD3,E2F1,PSMC5,PSMD12,CDT1,PSMA7,PSMB3,PSMD8,RPA3,PSMB6,PSMB5,PSMD11,PSMC3,MCM2,ORC6,MCM4,PRIM1,PSMD4,PSMD9,PSMB7,CDC45,PSMD10,UBA52,PSMC4,PSMB1,PSMD13,PSMB4,PSMA2,PSMD14,PSMF1,POLE,PSMC6,POLA2,MCM7,CDC7,PSMA1,ORC5,POLA1,ORC4,POLE2,CDK2,PSMA4,PSMD2,PSMA5,PSMD7,PSMC2,PSMA3,PSMA6,MCM8,PSMD6,PSMD1,ORC3,RPA1,PSMB2,MCM3,GMNN,PRIM2,CDC6,MCM6,DBF4,ORC1,RPS27A,RPA2,PSMC1,E2F3,ORC2,MCM10,PSMD5,MCM5,PSME…
REACTOME_CELL_JUNCTION_ORGANIZATION	-0.274037	-0.750651	0.918836	1	78	65	CDH15,CLDN6,CDH4,CDH12,CADM2,CDH2,PARD6B,CLDN2,CDH8,CDH18,CDH1,CLDN9,PARD6A,CDH7,CLDN3,JUP,CLDN10,CRB3,CLDN8,LAMA3,CLDN7,CD151,CDH24,CLDN4,PLEC,PARD3,CADM1,CTNND1,CLDN12,PARD6G,CTNNA1,PRKCI,TESK1,F11R,PVR,PARVB,CDH13,VASP,FBLIM1,ARHGEF6,PARVA,FLNC,ILK,CTNNB1,MPP5,CDH6,ITGB1,RSU1,CDH11,ITGB4,ACTN1,CLDN15,LIMS1,FERMT2,CDH5,CLDN20,CLDN5,CDH3,LAMC2,CLDN14,CLDN19,CLDN1,CLDN16,CLDN18,CDH10
REACTOME_CGMP_EFFECTS	-0.360692	-0.789556	0.783877	1	19	19	KCNMB2,PDE6A,KCNMB4,PDE5A,KCNMB3,PDE6B,PDE3A,PDE9A,PRKG1,PRKG2,MRVI1,PDE2A,PDE10A,PDE1A,KCNMB1,PDE1B,PDE11A,PDE3B,PDE6G
REACTOME_MRNA_SPLICING	0.200021	0.628015	1	1	111	99	POLR2I,POLR2J,SNRPB,SNRPF,TXNL4A,POLR2L,PRPF6,POLR2K,SNRPD2,POLR2F,SNRPB2,POLR2G,U2AF2,CD2BP2,SNRPA,SNRPD1,RNPS1,POLR2H,POLR2C,POLR2E,SF3A2,CSTF1,SRSF9,SNRPD3,SNRPE,CPSF3,SF3B5,GTF2F1,CSTF2,EFTUD2,RBM8A,SF3B4,PABPN1,SRSF6,DDX23,SNRNP70,PCBP2,HNRNPA0,SNRPG,CSTF3,SUGP1,LSM2,HNRNPA2B1,HNRNPL,SRSF1,NCBP2,HNRNPA1,SF3B2,HNRNPUL1,GTF2F2,HNRNPC,RBMX,HNRNPF,FUS,SF3B3,POLR2A,HNRNPD,SNRNP200,POLR2D,HNRNPU,S…
REACTOME_NOTCH1_INTRACELLULAR_DOMAIN_REGULATES_TRANSCRIPTION	0.143226	0.400451	1	1	46	43	HES5,HDAC11,HEY2,HEY1,KAT2A,TLE3,SKP1,HES1,HEYL,UBA52,HDAC10,NCOR2,HDAC6,MAML3,HDAC5,HDAC8,HDAC1,RBX1,TLE2,NCOR1,HDAC9,TBL1X,MAMLD1,HDAC2,RPS27A,HDAC7,HDAC3,SNW1,CUL1,CREBBP,RBPJ,MYC,CCNC,MAML1,CDK8,TBL1XR1,FBXW7,HIF1A,TLE1,HDAC4,KAT2B,MAML2,TLE4
REACTOME_PHOSPHOLIPID_METABOLISM	-0.16895	-0.518658	1	1	198	183	ENPP7,ASAH2,GBA3,PLA2G4D,ACER1,GAL3ST1,TPTE2,NEU4,PHOSPHO1,PIK3R2,PLA2G2F,PLA2G1B,MTMR7,MBOAT7,CERS4,PLA2G4F,ETNK2,ARSG,PLA2G10,SMPD3,PTDSS2,PLD6,UGCG,PCYT2,CDIPT,ARF3,PLA2G12A,DEGS2,INPP5J,CHPT1,VAPB,SUMF1,NEU3,CERS6,CDS1,CHKA,PCYT1B,CRLS1,NEU1,CERS2,PLA2G6,PLA2G16,OCRL,PLA2G5,LPIN3,MGLL,CDS2,PEMT,PTDSS1,SYNJ2,SMPD2,MTMR4,INPP4B,CERS5,ACER3,INPPL1,SPHK2,CTSA,LPCAT3,PPM1L,PIP5K1C,GPD1L,GBA,LPGAT1…
FDR, false discovery rate
